# Supplementary material for: Fire blight host-pathogen interaction: proteome profiles of Erwinia amylovora infecting apple rootstocks
Source: Sci Rep. 2018 Aug 3;8:11689. doi: 10.1038/s41598-018-30064-x (PMC6076297; doi:10.1038/s41598-018-30064-x)
Supplement: Supplementary file 2 — Supplementary data S1 [file 41598_2018_30064_MOESM2_ESM.xlsx]

## Sheet: LMG2024 in vitro upregulated
Low virulent strain, LMG2024 in vitro upregulated
Peak List Generator: Proteome Discoverer
	Version: 1.2
	Charge States Calculated:no
Database Set: 1 Database
	Database Name: erwiniaNCBI_130313.fasta
		Taxonomy: All Entries
		Number of Proteins: 40193
Search Engine Set: 2 Search Engines
	Search Engine: Mascot
		Version: 2,4
		Samples: All Samples
		Fragment Tolerance: 2,0 Da (Monoisotopic)
		Parent Tolerance: 2,0 Da (Monoisotopic)
		Fixed Modifications: +57 on C (Carbamidomethyl)
		Variable Modifications: +16 on HMW (Oxidation)
		Database: erwiniaNCBI_130313.fasta (unknown version, 40193 entries)
		Digestion Enzyme: Trypsin
		Max Missed Cleavages: 2
	Search Engine: Sequest
		Version: 1.3.0.339
		Samples: All Samples
		Fragment Tolerance: 2,0 Da (Monoisotopic)
		Parent Tolerance: 2,0 Da (Monoisotopic)
		Fixed Modifications: +57 on C (Carbamidomethyl)
		Variable Modifications: +16 on HMW (Oxidation)
		Database: erwiniaNCBI_130313.fasta (unknown version, 40193 entries)
		Digestion Enzyme: Trypsin
		Max Missed Cleavages: 2
Scaffold Version: Scaffold_3.6.1
	Peptide Thresholds: 95,0% minimum
	Protein Thresholds: 99,0% minimum and 1 peptides minimum
Experiment name	MS/MS sample name	Protein name	Protein accession numbers	Database sources	Protein molecular weight (Da)	Protein identification probability	Number of unique peptides	Number of unique spectra	Number of total spectra	Percentage of total spectra	Percentage sequence coverage	Peptide sequence	Previous amino acid	Next amino acid	Best Peptide identification probability	Best SEQUEST XCorr score	Best SEQUEST DCn score	Best Mascot Ion score	Best Mascot Identity score	Best Mascot Delta Ion score	Number of identified +1H spectra	Number of identified +2H spectra	Number of identified +3H spectra	Number of identified +4H spectra	Number of enzymatic termini	Calculated +1H Peptide Mass (AMU)	Peptide start index	Peptide stop index	Assigned	Other Proteins
Spot 016 Erwv	VelosPro2199	phosphoribosylformylglycineamide synthetase [Erwinia amylovora CFBP1430]	gi|292489078	erwiniaNCBI_130313.fasta	140518	1	4	4	4	0.00229	0.034	ADHVQKGEISVGAK	R	L	0.95	3.84	0.445	50.9	37	17.8	0	0	1	0	2	1438.77	421	434	TRUE
Spot 016 Erwv	VelosPro2199	phosphoribosylformylglycineamide synthetase [Erwinia amylovora CFBP1430]	gi|292489078	erwiniaNCBI_130313.fasta	140518	1	4	4	4	0.00229	0.034	FYADPHGR	R	Y	0.95	1.67	0.104	40	36.4	13.4	0	1	0	0	2	962.448	271	278	TRUE
Spot 016 Erwv	VelosPro2199	phosphoribosylformylglycineamide synthetase [Erwinia amylovora CFBP1430]	gi|292489078	erwiniaNCBI_130313.fasta	140518	1	4	4	4	0.00229	0.034	HALVQANIK	R	L	0.95	1.92	0.198	52.5	35.7	22.1	0	1	0	0	2	993.584	169	177	TRUE
Spot 016 Erwv	VelosPro2199	phosphoribosylformylglycineamide synthetase [Erwinia amylovora CFBP1430]	gi|292489078	erwiniaNCBI_130313.fasta	140518	1	4	4	4	0.00229	0.034	SPVALLDFAASGR	R	L	0.95	3.89	0.602	81	36.2	56.5	0	1	0	0	2	1303.7	700	712	TRUE
Spot 025 Erwv	VelosPro2219	carbamoyl-phosphate synthase large subunit [Erwinia amylovora CFBP1430]	gi|292489399	erwiniaNCBI_130313.fasta	117575	1	18	18	29	0.0129	0.183	ALREEGYR	K	V	0.946	1.96	0.0844	32.5	35.6	2.39	0	1	0	0	2	993.511	36	43	TRUE
Spot 025 Erwv	VelosPro2219	carbamoyl-phosphate synthase large subunit [Erwinia amylovora CFBP1430]	gi|292489399	erwiniaNCBI_130313.fasta	117575	1	18	18	29	0.0129	0.183	AMEIVYDETDLKR	R	Y	0.95	3.47	0.429	56	37	6.71	0	2	0	0	2	1598.77	724	736	TRUE
Spot 025 Erwv	VelosPro2219	carbamoyl-phosphate synthase large subunit [Erwinia amylovora CFBP1430]	gi|292489399	erwiniaNCBI_130313.fasta	117575	1	18	18	29	0.0129	0.183	AMLGAQSNMKK	K	S	0.95	2.3	0.283	32.4	36.2	-3.02	0	1	0	0	2	1194.6	931	941	TRUE
Spot 025 Erwv	VelosPro2219	carbamoyl-phosphate synthase large subunit [Erwinia amylovora CFBP1430]	gi|292489399	erwiniaNCBI_130313.fasta	117575	1	18	18	29	0.0129	0.183	DNEVYLIEVNPR	K	A	0.95	3.7	0.455	77.4	37	31.1	0	2	0	0	2	1460.74	834	845	TRUE
Spot 025 Erwv	VelosPro2219	carbamoyl-phosphate synthase large subunit [Erwinia amylovora CFBP1430]	gi|292489399	erwiniaNCBI_130313.fasta	117575	1	18	18	29	0.0129	0.183	FQQAVER	R	L	0.95	1.93	0.0821	46.6	36.3	4.72	0	2	0	0	2	877.453	678	684	TRUE
Spot 025 Erwv	VelosPro2219	carbamoyl-phosphate synthase large subunit [Erwinia amylovora CFBP1430]	gi|292489399	erwiniaNCBI_130313.fasta	117575	1	18	18	29	0.0129	0.183	GLEVGAHGFDPK	R	V	0.95	2.7	0.442	63.9	35.9	22.1	0	2	0	0	2	1226.62	401	412	TRUE
Spot 025 Erwv	VelosPro2219	carbamoyl-phosphate synthase large subunit [Erwinia amylovora CFBP1430]	gi|292489399	erwiniaNCBI_130313.fasta	117575	1	18	18	29	0.0129	0.183	GVIVQYGGQTPLK	K	L	0.95	3.84	0.456	83.9	36.8	48.2	0	2	0	0	2	1359.76	637	649	TRUE
Spot 025 Erwv	VelosPro2219	carbamoyl-phosphate synthase large subunit [Erwinia amylovora CFBP1430]	gi|292489399	erwiniaNCBI_130313.fasta	117575	1	18	18	29	0.0129	0.183	IGLDTAR	K	S	0.95	1.79	0.12	39.2	36.7	0.81	0	1	0	0	2	745.42	139	145	TRUE
Spot 025 Erwv	VelosPro2219	carbamoyl-phosphate synthase large subunit [Erwinia amylovora CFBP1430]	gi|292489399	erwiniaNCBI_130313.fasta	117575	1	18	18	29	0.0129	0.183	IMVLGGGPNR	K	I	0.95	2.43	0.19	48.9	35.7	6.39	0	1	0	0	2	1013.56	562	571	TRUE
Spot 025 Erwv	VelosPro2219	carbamoyl-phosphate synthase large subunit [Erwinia amylovora CFBP1430]	gi|292489399	erwiniaNCBI_130313.fasta	117575	1	18	18	29	0.0129	0.183	LQAFGFELDATAGTASVLK	R	A	0.95	6.08	0.584	155	37.3	117	0	2	0	0	2	1939.02	964	982	TRUE
Spot 025 Erwv	VelosPro2219	carbamoyl-phosphate synthase large subunit [Erwinia amylovora CFBP1430]	gi|292489399	erwiniaNCBI_130313.fasta	117575	1	18	18	29	0.0129	0.183	LSVLAGVPESEIR	R	Q	0.95	2.8	0.358	48.7	36.6	8.36	0	1	0	0	2	1369.77	502	514	TRUE
Spot 025 Erwv	VelosPro2219	carbamoyl-phosphate synthase large subunit [Erwinia amylovora CFBP1430]	gi|292489399	erwiniaNCBI_130313.fasta	117575	1	18	18	29	0.0129	0.183	NGEYAYIVNTTAGR	K	Q	0.95	3.25	0.357	109	37	71	0	2	0	0	2	1528.74	1007	1020	TRUE
Spot 025 Erwv	VelosPro2219	carbamoyl-phosphate synthase large subunit [Erwinia amylovora CFBP1430]	gi|292489399	erwiniaNCBI_130313.fasta	117575	1	18	18	29	0.0129	0.183	STGEVMGVGR	R	T	0.95	2.64	0.57	40.7	35.5	17.8	0	1	0	0	2	1008.48	913	922	TRUE
Spot 025 Erwv	VelosPro2219	carbamoyl-phosphate synthase large subunit [Erwinia amylovora CFBP1430]	gi|292489399	erwiniaNCBI_130313.fasta	117575	1	18	18	29	0.0129	0.183	SVGEVMAIGR	K	T	0.95	2.65	0.388	67.2	36.2	29.3	0	2	0	0	2	1018.53	380	389	TRUE
Spot 025 Erwv	VelosPro2219	carbamoyl-phosphate synthase large subunit [Erwinia amylovora CFBP1430]	gi|292489399	erwiniaNCBI_130313.fasta	117575	1	18	18	29	0.0129	0.183	TFAEAFCK	R	A	0.95	2.44	0.412	0	0	0	0	2	0	0	2	973.445	923	930	TRUE
Spot 025 Erwv	VelosPro2219	carbamoyl-phosphate synthase large subunit [Erwinia amylovora CFBP1430]	gi|292489399	erwiniaNCBI_130313.fasta	117575	1	18	18	29	0.0129	0.183	TLAAQGVTR	K	E	0.95	3.44	0.262	56.9	36.6	8.21	0	2	0	0	2	916.521	873	881	TRUE
Spot 025 Erwv	VelosPro2219	carbamoyl-phosphate synthase large subunit [Erwinia amylovora CFBP1430]	gi|292489399	erwiniaNCBI_130313.fasta	117575	1	18	18	29	0.0129	0.183	TLQESMQK	R	A	0.95	2.18	0.238	39.3	35.7	-3.14	0	2	0	0	2	964.477	390	397	TRUE
Spot 025 Erwv	VelosPro2219	carbamoyl-phosphate synthase large subunit [Erwinia amylovora CFBP1430]	gi|292489399	erwiniaNCBI_130313.fasta	117575	1	18	18	29	0.0129	0.183	VDLNDPEALATIR	K	H	0.95	4.15	0.418	84.1	36.6	33.5	0	1	0	0	2	1426.75	413	425	TRUE
Spot 044 Erwv	VelosPro2200	aconitate hydratase 2 [Erwinia amylovora CFBP1430]	gi|292489277,gi|292898493,gi|312173438	erwiniaNCBI_130313.fasta	93337.2	1	7	7	12	0.00727	0.0897	AGLLTVEK	K	K	0.95	2.68	0.214	52.9	36.5	11.8	0	2	0	0	2	830.498	560	567	TRUE
Spot 044 Erwv	VelosPro2200	aconitate hydratase 2 [Erwinia amylovora CFBP1430]	gi|292489277,gi|292898493,gi|312173438	erwiniaNCBI_130313.fasta	93337.2	1	7	7	12	0.00727	0.0897	AGLLTVEKK	K	G	0.95	2.59	0.224	0	0	0	0	1	0	0	2	958.593	560	568	TRUE
Spot 044 Erwv	VelosPro2200	aconitate hydratase 2 [Erwinia amylovora CFBP1430]	gi|292489277,gi|292898493,gi|312173438	erwiniaNCBI_130313.fasta	93337.2	1	7	7	12	0.00727	0.0897	EGIDPDEAGNVGPIK	R	Q	0.95	3.42	0.114	66.3	36.7	22.1	0	1	0	0	2	1510.74	207	221	TRUE
Spot 044 Erwv	VelosPro2200	aconitate hydratase 2 [Erwinia amylovora CFBP1430]	gi|292489277,gi|292898493,gi|312173438	erwiniaNCBI_130313.fasta	93337.2	1	7	7	12	0.00727	0.0897	GEATSPLVTPEK	K	A	0.95	2.78	0.433	44.5	36.3	7.91	0	1	0	0	2	1228.64	74	85	TRUE
Spot 044 Erwv	VelosPro2200	aconitate hydratase 2 [Erwinia amylovora CFBP1430]	gi|292489277,gi|292898493,gi|312173438	erwiniaNCBI_130313.fasta	93337.2	1	7	7	12	0.00727	0.0897	GFPLAYVGDVVGTGSSR	K	K	0.95	4.92	0.627	110	36.9	69.6	0	1	0	0	2	1681.85	230	246	TRUE
Spot 044 Erwv	VelosPro2200	aconitate hydratase 2 [Erwinia amylovora CFBP1430]	gi|292489277,gi|292898493,gi|312173438	erwiniaNCBI_130313.fasta	93337.2	1	7	7	12	0.00727	0.0897	MTSVGSQDTTGPMTR	K	D	0.95	3.61	0.512	79.4	37.1	38.2	0	4	0	0	2	1600.69	408	422	TRUE
Spot 044 Erwv	VelosPro2200	aconitate hydratase 2 [Erwinia amylovora CFBP1430]	gi|292489277,gi|292898493,gi|312173438	erwiniaNCBI_130313.fasta	93337.2	1	7	7	12	0.00727	0.0897	VADGATVVSTSTR	R	N	0.95	4.02	0.646	104	36.6	66.3	0	2	0	0	2	1263.65	779	791	TRUE
Spot 045 Erwv	VelosPro2201	aconitate hydratase 2 [Erwinia amylovora CFBP1430]	gi|292489277,gi|292898493,gi|312173438	erwiniaNCBI_130313.fasta	93337.2	1	8	8	14	0.00811	0.121	AGLLTVEK	K	K	0.95	2.49	0.239	57.9	36.4	17.7	0	1	0	0	2	830.498	560	567	TRUE
Spot 045 Erwv	VelosPro2201	aconitate hydratase 2 [Erwinia amylovora CFBP1430]	gi|292489277,gi|292898493,gi|312173438	erwiniaNCBI_130313.fasta	93337.2	1	8	8	14	0.00811	0.121	EGIDPDEAGNVGPIK	R	Q	0.95	3.25	0.119	84.3	36.7	32.5	0	2	0	0	2	1510.74	207	221	TRUE
Spot 045 Erwv	VelosPro2201	aconitate hydratase 2 [Erwinia amylovora CFBP1430]	gi|292489277,gi|292898493,gi|312173438	erwiniaNCBI_130313.fasta	93337.2	1	8	8	14	0.00811	0.121	GEATSPLVTPEK	K	A	0.95	3.38	0.41	64.8	36.5	22.4	0	2	0	0	2	1228.64	74	85	TRUE
Spot 045 Erwv	VelosPro2201	aconitate hydratase 2 [Erwinia amylovora CFBP1430]	gi|292489277,gi|292898493,gi|312173438	erwiniaNCBI_130313.fasta	93337.2	1	8	8	14	0.00811	0.121	GFPLAYVGDVVGTGSSR	K	K	0.95	5.26	0.588	107	36.9	63.8	0	1	0	0	2	1681.85	230	246	TRUE
Spot 045 Erwv	VelosPro2201	aconitate hydratase 2 [Erwinia amylovora CFBP1430]	gi|292489277,gi|292898493,gi|312173438	erwiniaNCBI_130313.fasta	93337.2	1	8	8	14	0.00811	0.121	LTQYTDKADTVIFQTAV	R	-	0.95	3.27	0.382	59.1	37.2	26.6	0	1	0	0	2	1913.99	849	865	TRUE
Spot 045 Erwv	VelosPro2201	aconitate hydratase 2 [Erwinia amylovora CFBP1430]	gi|292489277,gi|292898493,gi|312173438	erwiniaNCBI_130313.fasta	93337.2	1	8	8	14	0.00811	0.121	MTSVGSQDTTGPMTR	K	D	0.95	4.03	0.517	73.5	37.1	43	0	3	0	0	2	1600.69	408	422	TRUE
Spot 045 Erwv	VelosPro2201	aconitate hydratase 2 [Erwinia amylovora CFBP1430]	gi|292489277,gi|292898493,gi|312173438	erwiniaNCBI_130313.fasta	93337.2	1	8	8	14	0.00811	0.121	VADGATVVSTSTR	R	N	0.95	3.91	0.654	97.7	36.1	61.2	0	2	0	0	2	1263.65	779	791	TRUE
Spot 045 Erwv	VelosPro2201	aconitate hydratase 2 [Erwinia amylovora CFBP1430]	gi|292489277,gi|292898493,gi|312173438	erwiniaNCBI_130313.fasta	93337.2	1	8	8	14	0.00811	0.121	VPPGVDEAAYVK	R	A	0.95	3	0.659	47.6	36.3	11.7	0	2	0	0	2	1244.65	53	64	TRUE
Spot 045 Erwv	VelosPro2201	preprotein translocase subunit SecA [Erwinia amylovora CFBP1430]	gi|292489348	erwiniaNCBI_130313.fasta	102028	1	2	2	3	0.00174	0.0244	AGIKHEVLNAK	R	F	0.95	3.59	0.42	41.7	36.1	3.42	0	0	1	0	2	1179.68	472	482	TRUE
Spot 045 Erwv	VelosPro2201	preprotein translocase subunit SecA [Erwinia amylovora CFBP1430]	gi|292489348	erwiniaNCBI_130313.fasta	102028	1	2	2	3	0.00174	0.0244	KEEVVGAEMMR	R	N	0.95	3	0.288	47.1	36.6	7.34	0	0	2	0	2	1310.61	751	761	TRUE
Spot 049 Erwv	VelosPro2220	pyruvate dehydrogenase E1 component [Erwinia amylovora CFBP1430]	gi|292489305	erwiniaNCBI_130313.fasta	99292.8	1	7	7	9	0.00323	0.0947	AQYLIDQVLSGAR	R	K	0.95	3.97	0.554	96.8	36.9	44.3	0	1	0	0	2	1433.77	33	45	TRUE
Spot 049 Erwv	VelosPro2220	pyruvate dehydrogenase E1 component [Erwinia amylovora CFBP1430]	gi|292489305	erwiniaNCBI_130313.fasta	99292.8	1	7	7	9	0.00323	0.0947	FDIDADKVNPR	K	L	0.95	2.29	0.228	57.8	36.8	2.46	0	1	0	0	2	1289.65	875	885	TRUE
Spot 049 Erwv	VelosPro2220	pyruvate dehydrogenase E1 component [Erwinia amylovora CFBP1430]	gi|292489305	erwiniaNCBI_130313.fasta	99292.8	1	7	7	9	0.00323	0.0947	GSDEYNYLHGQR	K	E	0.95	2.81	0.383	45.5	37	8.78	0	1	0	0	2	1438.63	445	456	TRUE
Spot 049 Erwv	VelosPro2220	pyruvate dehydrogenase E1 component [Erwinia amylovora CFBP1430]	gi|292489305	erwiniaNCBI_130313.fasta	99292.8	1	7	7	9	0.00323	0.0947	GYGMGETAEGK	K	N	0.95	3.2	0.62	71.6	36.4	28.1	0	2	0	0	2	1115.47	394	404	TRUE
Spot 049 Erwv	VelosPro2220	pyruvate dehydrogenase E1 component [Erwinia amylovora CFBP1430]	gi|292489305	erwiniaNCBI_130313.fasta	99292.8	1	7	7	9	0.00323	0.0947	LTEEQMNNFR	R	Q	0.95	2.64	0.311	57.3	36.3	21.7	0	1	0	0	2	1297.58	158	167	TRUE
Spot 049 Erwv	VelosPro2220	pyruvate dehydrogenase E1 component [Erwinia amylovora CFBP1430]	gi|292489305	erwiniaNCBI_130313.fasta	99292.8	1	7	7	9	0.00323	0.0947	QLLDEQNKEISTTIAFVR	R	A	0.95	3.78	0.37	52.9	38.1	18.6	0	0	2	0	2	2105.12	484	501	TRUE
Spot 049 Erwv	VelosPro2220	pyruvate dehydrogenase E1 component [Erwinia amylovora CFBP1430]	gi|292489305	erwiniaNCBI_130313.fasta	99292.8	1	7	7	9	0.00323	0.0947	SFIPASDYR	R	V	0.95	1.78	0.451	25.5	35.2	-1.5	0	1	0	0	2	1055.52	814	822	TRUE
Spot 049 Erwv	VelosPro2220	pyruvate dehydrogenase E1 component [Erwinia billingiae Eb661]	gi|300715335	erwiniaNCBI_130313.fasta	99683.1	0.945	1	1	1	0.000359	0.0225	LTEEQMNNFR	R	Q	0.95	2.64	0.311	57.3	36.3	21.7	0	1	0	0	2	1297.58	158	167	FALSE	gi|292489305
Spot 049 Erwv	VelosPro2220	pyruvate dehydrogenase E1 component [Erwinia billingiae Eb661]	gi|300715335	erwiniaNCBI_130313.fasta	99683.1	0.945	1	1	1	0.000359	0.0225	LVPILADEAR	R	T	0.95	1.83	0.455	37.2	35.4	0	0	1	0	0	2	1096.64	516	525	TRUE
Spot 050 Erwv	VelosPro2221	pyruvate dehydrogenase E1 component [Erwinia amylovora CFBP1430]	gi|292489305	erwiniaNCBI_130313.fasta	99292.8	1	10	10	16	0.00871	0.147	AQYLIDQVLSGAR	R	K	0.95	4.04	0.468	87.8	36.7	38.6	0	2	0	0	2	1433.77	33	45	TRUE
Spot 050 Erwv	VelosPro2221	pyruvate dehydrogenase E1 component [Erwinia amylovora CFBP1430]	gi|292489305	erwiniaNCBI_130313.fasta	99292.8	1	10	10	16	0.00871	0.147	FDIDADKVNPR	K	L	0.95	3.01	0.351	60.6	36.8	1.32	0	1	0	0	2	1289.65	875	885	TRUE
Spot 050 Erwv	VelosPro2221	pyruvate dehydrogenase E1 component [Erwinia amylovora CFBP1430]	gi|292489305	erwiniaNCBI_130313.fasta	99292.8	1	10	10	16	0.00871	0.147	GIYKLDTLEGSK	K	G	0.95	2.78	0.0931	61.3	36.4	0	0	2	0	0	2	1323.72	713	724	TRUE
Spot 050 Erwv	VelosPro2221	pyruvate dehydrogenase E1 component [Erwinia amylovora CFBP1430]	gi|292489305	erwiniaNCBI_130313.fasta	99292.8	1	10	10	16	0.00871	0.147	GSDEYNYLHGQR	K	E	0.95	3.17	0.457	53.3	37	13.6	0	1	0	0	2	1438.63	445	456	TRUE
Spot 050 Erwv	VelosPro2221	pyruvate dehydrogenase E1 component [Erwinia amylovora CFBP1430]	gi|292489305	erwiniaNCBI_130313.fasta	99292.8	1	10	10	16	0.00871	0.147	GYGMGETAEGK	K	N	0.95	3.27	0.511	63.1	36.1	25.9	0	2	0	0	2	1115.47	394	404	TRUE
Spot 050 Erwv	VelosPro2221	pyruvate dehydrogenase E1 component [Erwinia amylovora CFBP1430]	gi|292489305	erwiniaNCBI_130313.fasta	99292.8	1	10	10	16	0.00871	0.147	IGDLCWAAGDQQAR	R	G	0.95	4.58	0.508	87.9	37.2	40.7	0	1	0	0	2	1560.72	608	621	TRUE
Spot 050 Erwv	VelosPro2221	pyruvate dehydrogenase E1 component [Erwinia amylovora CFBP1430]	gi|292489305	erwiniaNCBI_130313.fasta	99292.8	1	10	10	16	0.00871	0.147	IINELDGIFGGAGWEVIK	K	V	0.95	5.74	0.6	135	37.3	83.1	0	2	0	0	2	1931.03	275	292	TRUE
Spot 050 Erwv	VelosPro2221	pyruvate dehydrogenase E1 component [Erwinia amylovora CFBP1430]	gi|292489305	erwiniaNCBI_130313.fasta	99292.8	1	10	10	16	0.00871	0.147	LINDVDPMETR	R	D	0.95	3.17	0.197	56.1	36.6	0	0	1	0	0	2	1318.63	5	15	TRUE
Spot 050 Erwv	VelosPro2221	pyruvate dehydrogenase E1 component [Erwinia amylovora CFBP1430]	gi|292489305	erwiniaNCBI_130313.fasta	99292.8	1	10	10	16	0.00871	0.147	LTEEQMNNFR	R	Q	0.95	3.24	0.373	61.9	36.4	21.2	0	2	0	0	2	1297.58	158	167	TRUE
Spot 050 Erwv	VelosPro2221	pyruvate dehydrogenase E1 component [Erwinia amylovora CFBP1430]	gi|292489305	erwiniaNCBI_130313.fasta	99292.8	1	10	10	16	0.00871	0.147	QLLDEQNKEISTTIAFVR	R	A	0.95	4.03	0.52	68.6	38	34	0	0	2	0	2	2105.12	484	501	TRUE
Spot 055 Erwv	VelosPro2222	aminopeptidase [Erwinia amylovora CFBP1430]	gi|292487851,gi|312171973	erwiniaNCBI_130313.fasta	98600.9	0.999	2	2	3	0.00171	0.0207	LGASGADLR	R	L	0.95	2.12	0.446	46.3	36	14	0	1	0	0	2	859.463	45	53	TRUE
Spot 055 Erwv	VelosPro2222	aminopeptidase [Erwinia amylovora CFBP1430]	gi|292487851,gi|312171973	erwiniaNCBI_130313.fasta	98600.9	0.999	2	2	3	0.00171	0.0207	SFTLGNPNR	R	V	0.95	2.36	0.334	20.3	36.1	-4.08	0	2	0	0	2	1005.51	773	781	TRUE
Spot 055 Erwv	VelosPro2222	elongation factor EF-G [Erwinia amylovora CFBP1430]	gi|188535282,gi|259910002,gi|292489852	erwiniaNCBI_130313.fasta	77230.9	1	3	3	5	0.00285	0.0684	IATDPFVGNLTFFR	K	V	0.95	4.22	0.36	102	36.8	60.2	0	2	0	0	2	1597.84	324	337	TRUE
Spot 055 Erwv	VelosPro2222	elongation factor EF-G [Erwinia amylovora CFBP1430]	gi|188535282,gi|259910002,gi|292489852	erwiniaNCBI_130313.fasta	77230.9	1	3	3	5	0.00285	0.0684	LAANPVPIQLAIGAEEK	R	F	0.95	3.44	0.492	51.9	36.8	19.9	0	1	0	0	2	1733.98	162	178	TRUE
Spot 055 Erwv	VelosPro2222	elongation factor EF-G [Erwinia amylovora CFBP1430]	gi|188535282,gi|259910002,gi|292489852	erwiniaNCBI_130313.fasta	77230.9	1	3	3	5	0.00285	0.0684	VYSGVVNSGDTVMNPVK	R	S	0.95	5.09	0.547	107	37.2	70.3	0	2	0	0	2	1781.87	338	354	TRUE
Spot 073 Erwv	VelosPro2205	5-methyltetrahydropteroyltriglutamate/homocysteine S-methyltransferase [Erwinia amylovora CFBP1430]	gi|259906899,gi|292486696,gi|385786875	erwiniaNCBI_130313.fasta	85126.7	1	4	4	4	0.00198	0.0608	AGIGIIQIDEPALR	K	E	0.95	4.25	0.464	85.1	36.5	43.7	0	1	0	0	2	1465.84	592	605	TRUE
Spot 073 Erwv	VelosPro2205	5-methyltetrahydropteroyltriglutamate/homocysteine S-methyltransferase [Erwinia amylovora CFBP1430]	gi|259906899,gi|292486696,gi|385786875	erwiniaNCBI_130313.fasta	85126.7	1	4	4	4	0.00198	0.0608	LGLDVLVHGEAER	R	N	0.95	2.92	0.421	52.8	36.6	13.4	0	1	0	0	2	1407.76	476	488	TRUE
Spot 073 Erwv	VelosPro2205	5-methyltetrahydropteroyltriglutamate/homocysteine S-methyltransferase [Erwinia amylovora CFBP1430]	gi|259906899,gi|292486696,gi|385786875	erwiniaNCBI_130313.fasta	85126.7	1	4	4	4	0.00198	0.0608	LQPLVAQR	R	K	0.95	1.78	0.466	23.4	34.1	-1.73	0	1	0	0	2	924.563	308	315	TRUE
Spot 073 Erwv	VelosPro2205	5-methyltetrahydropteroyltriglutamate/homocysteine S-methyltransferase [Erwinia amylovora CFBP1430]	gi|259906899,gi|292486696,gi|385786875	erwiniaNCBI_130313.fasta	85126.7	1	4	4	4	0.00198	0.0608	YAQSLTDKPVK	K	G	0.95	2.9	0.462	50.5	36.3	12.7	0	1	0	0	2	1249.68	540	550	TRUE
Spot 075 Erwv	VelosPro2202-01	5-methyltetrahydropteroyltriglutamate/homocysteine S-methyltransferase [Erwinia amylovora CFBP1430]	gi|259906899,gi|292486696,gi|385786875	erwiniaNCBI_130313.fasta	85126.7	1	8	9	13	0.00775	0.11	ADLSSWFER	R	L	0.95	2.55	0.306	63.3	35.4	25.8	0	1	0	0	2	1110.52	299	307	TRUE
Spot 075 Erwv	VelosPro2202-01	5-methyltetrahydropteroyltriglutamate/homocysteine S-methyltransferase [Erwinia amylovora CFBP1430]	gi|259906899,gi|292486696,gi|385786875	erwiniaNCBI_130313.fasta	85126.7	1	8	9	13	0.00775	0.11	AGIGIIQIDEPALR	K	E	0.95	4.34	0.487	90.1	36.6	40.6	0	2	0	0	2	1465.84	592	605	TRUE
Spot 075 Erwv	VelosPro2202-01	5-methyltetrahydropteroyltriglutamate/homocysteine S-methyltransferase [Erwinia amylovora CFBP1430]	gi|259906899,gi|292486696,gi|385786875	erwiniaNCBI_130313.fasta	85126.7	1	8	9	13	0.00775	0.11	APSGEPAAAAEMTK	R	W	0.95	3.42	0.482	74.7	36.4	44.5	0	3	0	0	2	1346.63	104	117	TRUE
Spot 075 Erwv	VelosPro2202-01	5-methyltetrahydropteroyltriglutamate/homocysteine S-methyltransferase [Erwinia amylovora CFBP1430]	gi|259906899,gi|292486696,gi|385786875	erwiniaNCBI_130313.fasta	85126.7	1	8	9	13	0.00775	0.11	GRAPSGEPAAAAEMTK	R	W	0.95	3.66	0.471	60.9	37	29.9	0	2	0	0	2	1559.75	102	117	TRUE
Spot 075 Erwv	VelosPro2202-01	5-methyltetrahydropteroyltriglutamate/homocysteine S-methyltransferase [Erwinia amylovora CFBP1430]	gi|259906899,gi|292486696,gi|385786875	erwiniaNCBI_130313.fasta	85126.7	1	8	9	13	0.00775	0.11	LAAISPQDSLRK	R	N	0.95	2.19	0.311	49.2	36.3	18.7	0	1	0	0	2	1298.74	397	408	TRUE
Spot 075 Erwv	VelosPro2202-01	5-methyltetrahydropteroyltriglutamate/homocysteine S-methyltransferase [Erwinia amylovora CFBP1430]	gi|259906899,gi|292486696,gi|385786875	erwiniaNCBI_130313.fasta	85126.7	1	8	9	13	0.00775	0.11	LGLDVLVHGEAER	R	N	0.95	3.2	0.482	64.6	36.6	33.9	0	1	0	0	2	1407.76	476	488	TRUE
Spot 075 Erwv	VelosPro2202-01	5-methyltetrahydropteroyltriglutamate/homocysteine S-methyltransferase [Erwinia amylovora CFBP1430]	gi|259906899,gi|292486696,gi|385786875	erwiniaNCBI_130313.fasta	85126.7	1	8	9	13	0.00775	0.11	LQPLVAQR	R	K	0.95	1.73	0.411	34.3	33.5	3.66	0	2	0	0	2	924.563	308	315	TRUE
Spot 075 Erwv	VelosPro2202-01	5-methyltetrahydropteroyltriglutamate/homocysteine S-methyltransferase [Erwinia amylovora CFBP1430]	gi|259906899,gi|292486696,gi|385786875	erwiniaNCBI_130313.fasta	85126.7	1	8	9	13	0.00775	0.11	YAQSLTDKPVK	K	G	0.95	2.87	0.506	48.7	36.4	15.4	0	1	0	0	2	1249.68	540	550	TRUE
Spot 078 Erwv	VelosPro2203	5-methyltetrahydropteroyltriglutamate/homocysteine S-methyltransferase [Erwinia amylovora CFBP1430]	gi|292486696	erwiniaNCBI_130313.fasta	85092	1	11	13	20	0.0131	0.16	AGIGIIQIDEPALR	K	E	0.95	4.3	0.464	78.7	36.5	34.7	0	2	0	0	2	1465.84	592	605	TRUE
Spot 078 Erwv	VelosPro2203	5-methyltetrahydropteroyltriglutamate/homocysteine S-methyltransferase [Erwinia amylovora CFBP1430]	gi|292486696	erwiniaNCBI_130313.fasta	85092	1	11	13	20	0.0131	0.16	APSGEPAAAAEMTK	R	W	0.95	3.18	0.664	81.7	36.2	50.2	0	3	0	0	2	1346.63	104	117	TRUE
Spot 078 Erwv	VelosPro2203	5-methyltetrahydropteroyltriglutamate/homocysteine S-methyltransferase [Erwinia amylovora CFBP1430]	gi|292486696	erwiniaNCBI_130313.fasta	85092	1	11	13	20	0.0131	0.16	DGSVDLDTLFR	K	L	0.95	2.68	0.323	51.4	36.3	11.9	0	1	0	0	2	1237.61	88	98	TRUE
Spot 078 Erwv	VelosPro2203	5-methyltetrahydropteroyltriglutamate/homocysteine S-methyltransferase [Erwinia amylovora CFBP1430]	gi|292486696	erwiniaNCBI_130313.fasta	85092	1	11	13	20	0.0131	0.16	GRAPSGEPAAAAEMTK	R	W	0.95	3.51	0.561	69.7	37	32.5	0	4	0	0	2	1559.75	102	117	TRUE
Spot 078 Erwv	VelosPro2203	5-methyltetrahydropteroyltriglutamate/homocysteine S-methyltransferase [Erwinia amylovora CFBP1430]	gi|292486696	erwiniaNCBI_130313.fasta	85092	1	11	13	20	0.0131	0.16	LAAISPQDSLRK	R	N	0.95	2.39	0.293	44	36.6	10.6	0	1	0	0	2	1298.74	397	408	TRUE
Spot 078 Erwv	VelosPro2203	5-methyltetrahydropteroyltriglutamate/homocysteine S-methyltransferase [Erwinia amylovora CFBP1430]	gi|292486696	erwiniaNCBI_130313.fasta	85092	1	11	13	20	0.0131	0.16	LGLDVLVHGEAER	R	N	0.95	3.76	0.471	67.4	36.7	34.7	0	2	0	0	2	1407.76	476	488	TRUE
Spot 078 Erwv	VelosPro2203	5-methyltetrahydropteroyltriglutamate/homocysteine S-methyltransferase [Erwinia amylovora CFBP1430]	gi|292486696	erwiniaNCBI_130313.fasta	85092	1	11	13	20	0.0131	0.16	LQPLVAQR	R	K	0.95	1.83	0.414	33.8	34.6	8.28	0	1	0	0	2	924.563	308	315	TRUE
Spot 078 Erwv	VelosPro2203	5-methyltetrahydropteroyltriglutamate/homocysteine S-methyltransferase [Erwinia amylovora CFBP1430]	gi|292486696	erwiniaNCBI_130313.fasta	85092	1	11	13	20	0.0131	0.16	LWVNPDCGLK	R	T	0.95	2.55	0.248	45	36.3	2.32	0	2	0	0	2	1201.6	721	730	TRUE
Spot 078 Erwv	VelosPro2203	5-methyltetrahydropteroyltriglutamate/homocysteine S-methyltransferase [Erwinia amylovora CFBP1430]	gi|292486696	erwiniaNCBI_130313.fasta	85092	1	11	13	20	0.0131	0.16	TILNHTLGFPR	M	V	0.95	0	0	50.1	36.1	16.3	0	1	0	0	1	1268.71	2	12	TRUE
Spot 078 Erwv	VelosPro2203	5-methyltetrahydropteroyltriglutamate/homocysteine S-methyltransferase [Erwinia amylovora CFBP1430]	gi|292486696	erwiniaNCBI_130313.fasta	85092	1	11	13	20	0.0131	0.16	VPADWLLSVGVINGR	K	N	0.95	4.68	0.638	103	36.6	59.7	0	1	0	0	2	1595.89	280	294	TRUE
Spot 078 Erwv	VelosPro2203	5-methyltetrahydropteroyltriglutamate/homocysteine S-methyltransferase [Erwinia amylovora CFBP1430]	gi|292486696	erwiniaNCBI_130313.fasta	85092	1	11	13	20	0.0131	0.16	YAQSLTDKPVK	K	G	0.95	3.36	0.507	64.7	36.6	20.7	0	2	0	0	2	1249.68	540	550	TRUE
Spot 094 Erwv	VelosPro2223	elongation factor G [Erwinia pyrifoliae Ep1/96]	gi|259910002,gi|292489852	erwiniaNCBI_130313.fasta	77218.7	1	10	10	16	0.00466	0.175	AGDIAAAIGLK	R	D	0.95	3.08	0.309	53.7	36.3	16.2	0	2	0	0	2	999.583	379	389	FALSE	gi|188535282
Spot 094 Erwv	VelosPro2223	elongation factor G [Erwinia pyrifoliae Ep1/96]	gi|259910002,gi|292489852	erwiniaNCBI_130313.fasta	77218.7	1	10	10	16	0.00466	0.175	AKPVLLEPVMK	K	V	0.95	1.97	0.279	47.9	35.8	24.8	0	1	0	0	2	1240.73	606	616	FALSE	gi|188535282
Spot 094 Erwv	VelosPro2223	elongation factor G [Erwinia pyrifoliae Ep1/96]	gi|259910002,gi|292489852	erwiniaNCBI_130313.fasta	77218.7	1	10	10	16	0.00466	0.175	AQVPLSEMFGYATDLR	R	S	0.95	5.03	0.61	107	37.2	71.9	0	1	0	0	2	1797.88	654	669	FALSE	gi|188535282
Spot 094 Erwv	VelosPro2223	elongation factor G [Erwinia pyrifoliae Ep1/96]	gi|259910002,gi|292489852	erwiniaNCBI_130313.fasta	77218.7	1	10	10	16	0.00466	0.175	ASYSMEFLK	R	Y	0.95	2.46	0.455	53.9	36.4	24.9	0	1	0	0	2	1091.51	676	684	FALSE	gi|188535282
Spot 094 Erwv	VelosPro2223	elongation factor G [Erwinia pyrifoliae Ep1/96]	gi|259910002,gi|292489852	erwiniaNCBI_130313.fasta	77218.7	1	10	10	16	0.00466	0.175	FTGVVDLVK	K	M	0.95	2.05	0.25	36.9	36.3	0	0	1	0	0	2	977.567	179	187	FALSE	gi|188535282
Spot 094 Erwv	VelosPro2223	elongation factor G [Erwinia pyrifoliae Ep1/96]	gi|259910002,gi|292489852	erwiniaNCBI_130313.fasta	77218.7	1	10	10	16	0.00466	0.175	IATDPFVGNLTFFR	K	V	0.95	3.78	0.32	74.9	36.9	37	0	4	0	0	2	1597.84	324	337	FALSE	gi|188535282
Spot 094 Erwv	VelosPro2223	elongation factor G [Erwinia pyrifoliae Ep1/96]	gi|259910002,gi|292489852	erwiniaNCBI_130313.fasta	77218.7	1	10	10	16	0.00466	0.175	ILFYTGVNHK	R	I	0.95	2.45	0.322	52.3	36.5	19.3	0	1	0	0	2	1191.65	30	39	FALSE	gi|188535282
Spot 094 Erwv	VelosPro2223	elongation factor G [Erwinia pyrifoliae Ep1/96]	gi|259910002,gi|292489852	erwiniaNCBI_130313.fasta	77218.7	1	10	10	16	0.00466	0.175	LAANPVPIQLAIGAEEK	R	F	0.95	4.47	0.537	96.9	36.8	54	0	2	0	0	2	1733.98	162	178	FALSE	gi|188535282
Spot 094 Erwv	VelosPro2223	elongation factor G [Erwinia pyrifoliae Ep1/96]	gi|259910002,gi|292489852	erwiniaNCBI_130313.fasta	77218.7	1	10	10	16	0.00466	0.175	SGPLAGYPVVDIK	K	V	0.95	3.39	0.362	67.8	36.7	27.6	0	2	0	0	2	1315.73	561	573	FALSE	gi|188535282
Spot 094 Erwv	VelosPro2223	elongation factor G [Erwinia pyrifoliae Ep1/96]	gi|259910002,gi|292489852	erwiniaNCBI_130313.fasta	77218.7	1	10	10	16	0.00466	0.175	YLGGEELTEEEIK	K	S	0.95	4.38	0.328	83.9	36.6	35.9	0	1	0	0	2	1509.73	237	249	FALSE	gi|188535282
Spot 100 Erwv	VelosPro2224	chaperone protein ClpA [Erwinia amylovora CFBP1430]	gi|259908936,gi|292487809,gi|385787889,gi|387871852	erwiniaNCBI_130313.fasta	83987.5	1	7	7	9	0.0049	0.102	AIDVIDEAGAR	K	A	0.95	3.07	0.271	68.8	36.4	25.9	0	2	0	0	2	1129.58	397	407	TRUE
Spot 100 Erwv	VelosPro2224	chaperone protein ClpA [Erwinia amylovora CFBP1430]	gi|259908936,gi|292487809,gi|385787889,gi|387871852	erwiniaNCBI_130313.fasta	83987.5	1	7	7	9	0.0049	0.102	FDMSEYMER	R	H	0.95	2.19	0.447	41.8	36.1	10.5	0	2	0	0	2	1239.47	518	526	TRUE
Spot 100 Erwv	VelosPro2224	chaperone protein ClpA [Erwinia amylovora CFBP1430]	gi|259908936,gi|292487809,gi|385787889,gi|387871852	erwiniaNCBI_130313.fasta	83987.5	1	7	7	9	0.0049	0.102	GVSLEVSDDAR	K	D	0.95	2.51	0.37	67.9	36.1	35.5	0	1	0	0	2	1147.56	676	686	TRUE
Spot 100 Erwv	VelosPro2224	chaperone protein ClpA [Erwinia amylovora CFBP1430]	gi|259908936,gi|292487809,gi|385787889,gi|387871852	erwiniaNCBI_130313.fasta	83987.5	1	7	7	9	0.0049	0.102	IVQGDVPEVMK	R	E	0.95	2.16	0.22	37.2	36.1	0.78	0	1	0	0	2	1230.64	230	240	TRUE
Spot 100 Erwv	VelosPro2224	chaperone protein ClpA [Erwinia amylovora CFBP1430]	gi|259908936,gi|292487809,gi|385787889,gi|387871852	erwiniaNCBI_130313.fasta	83987.5	1	7	7	9	0.0049	0.102	NVVLVMTTNAGVR	R	E	0.95	4.1	0.131	83.6	36.8	14	0	1	0	0	2	1389.75	597	609	TRUE
Spot 100 Erwv	VelosPro2224	chaperone protein ClpA [Erwinia amylovora CFBP1430]	gi|259908936,gi|292487809,gi|385787889,gi|387871852	erwiniaNCBI_130313.fasta	83987.5	1	7	7	9	0.0049	0.102	TEVTVQLAK	K	A	0.95	1.62	0.189	42.5	35.7	7.3	0	1	0	0	2	988.567	501	509	TRUE
Spot 100 Erwv	VelosPro2224	chaperone protein ClpA [Erwinia amylovora CFBP1430]	gi|259908936,gi|292487809,gi|385787889,gi|387871852	erwiniaNCBI_130313.fasta	83987.5	1	7	7	9	0.0049	0.102	TVNVADIETVVAR	K	I	0.95	3.41	0.4	78.2	36.3	35.5	0	1	0	0	2	1386.76	419	431	TRUE
Spot 110 Erwv	VelosPro2206	phosphate acetyltransferase [Erwinia amylovora CFBP1430]	gi|292488858	erwiniaNCBI_130313.fasta	76847.9	1	13	13	19	0.0126	0.239	APNSPVAGR	K	A	0.95	2.4	0.571	47.2	34	0	0	2	0	0	2	868.463	639	647	TRUE
Spot 110 Erwv	VelosPro2206	phosphate acetyltransferase [Erwinia amylovora CFBP1430]	gi|292488858	erwiniaNCBI_130313.fasta	76847.9	1	13	13	19	0.0126	0.239	ASVAHIDAK	K	Q	0.95	2.98	0.285	53.1	34.7	28.9	0	1	0	0	2	911.495	198	206	TRUE
Spot 110 Erwv	VelosPro2206	phosphate acetyltransferase [Erwinia amylovora CFBP1430]	gi|292488858	erwiniaNCBI_130313.fasta	76847.9	1	13	13	19	0.0126	0.239	ATVFIFPDLNTGNTTYK	R	A	0.95	3.96	0.44	77.5	37.2	42.4	0	1	0	0	2	1901.96	648	664	TRUE
Spot 110 Erwv	VelosPro2206	phosphate acetyltransferase [Erwinia amylovora CFBP1430]	gi|292488858	erwiniaNCBI_130313.fasta	76847.9	1	13	13	19	0.0126	0.239	EAEVVLVEGLVPTR	K	K	0.95	3.57	0.309	70.7	36.7	32.5	0	2	0	0	2	1510.85	100	113	TRUE
Spot 110 Erwv	VelosPro2206	phosphate acetyltransferase [Erwinia amylovora CFBP1430]	gi|292488858	erwiniaNCBI_130313.fasta	76847.9	1	13	13	19	0.0126	0.239	GIATCVLLGNPEEIQR	R	V	0.95	3.94	0.189	86.5	37.3	18.6	0	1	0	0	2	1769.92	427	442	TRUE
Spot 110 Erwv	VelosPro2206	phosphate acetyltransferase [Erwinia amylovora CFBP1430]	gi|292488858	erwiniaNCBI_130313.fasta	76847.9	1	13	13	19	0.0126	0.239	IVLPEGDEPR	R	T	0.95	2.51	0.525	50.9	34.8	16.1	0	2	0	0	2	1124.59	406	415	TRUE
Spot 110 Erwv	VelosPro2206	phosphate acetyltransferase [Erwinia amylovora CFBP1430]	gi|292488858	erwiniaNCBI_130313.fasta	76847.9	1	13	13	19	0.0126	0.239	LNAPVDDQGR	K	T	0.95	2.29	0.286	51	35.2	19.7	0	2	0	0	2	1084.54	174	183	TRUE
Spot 110 Erwv	VelosPro2206	phosphate acetyltransferase [Erwinia amylovora CFBP1430]	gi|292488858	erwiniaNCBI_130313.fasta	76847.9	1	13	13	19	0.0126	0.239	RLSPPAFR	R	Y	0.95	2.42	0.192	0	0	0	0	1	0	0	2	943.547	385	392	TRUE
Spot 110 Erwv	VelosPro2206	phosphate acetyltransferase [Erwinia amylovora CFBP1430]	gi|292488858	erwiniaNCBI_130313.fasta	76847.9	1	13	13	19	0.0126	0.239	SADLISIGPMLQGMR	R	K	0.95	3.4	0.395	63.4	36.8	15.9	0	1	0	0	2	1620.81	669	683	TRUE
Spot 110 Erwv	VelosPro2206	phosphate acetyltransferase [Erwinia amylovora CFBP1430]	gi|292488858	erwiniaNCBI_130313.fasta	76847.9	1	13	13	19	0.0126	0.239	SGGDSPDQTTTIIR	R	Q	0.95	2.97	0.295	72.3	36.9	24.9	0	2	0	0	2	1447.7	45	58	TRUE
Spot 110 Erwv	VelosPro2206	phosphate acetyltransferase [Erwinia amylovora CFBP1430]	gi|292488858	erwiniaNCBI_130313.fasta	76847.9	1	13	13	19	0.0126	0.239	TIMLIPTGTSVGLTSVSLGVIR	R	A	0.95	4.76	0.454	64.2	38.2	22.4	0	0	1	0	2	2231.27	4	25	TRUE
Spot 110 Erwv	VelosPro2206	phosphate acetyltransferase [Erwinia amylovora CFBP1430]	gi|292488858	erwiniaNCBI_130313.fasta	76847.9	1	13	13	19	0.0126	0.239	VAMISYSTGNSGAGSDVEK	R	V	0.95	5.68	0.655	133	37.4	100	0	2	0	0	2	1888.86	585	603	TRUE
Spot 110 Erwv	VelosPro2206	phosphate acetyltransferase [Erwinia amylovora CFBP1430]	gi|292488858	erwiniaNCBI_130313.fasta	76847.9	1	13	13	19	0.0126	0.239	YQLTELAR	R	A	0.95	2.55	0.226	0	0	0	0	1	0	0	2	993.536	393	400	TRUE
Spot 124 Erwv	VelosPro2207	dipeptidyl carboxypeptidase II [Erwinia amylovora CFBP1430]	gi|292488225,gi|312172362	erwiniaNCBI_130313.fasta	79885.4	1	14	19	47	0.0255	0.236	ALNQESATLSTR	K	F	0.95	3.33	0.524	64.8	36.7	38.7	0	9	0	0	2	1290.66	191	202	TRUE
Spot 124 Erwv	VelosPro2207	dipeptidyl carboxypeptidase II [Erwinia amylovora CFBP1430]	gi|292488225,gi|312172362	erwiniaNCBI_130313.fasta	79885.4	1	14	19	47	0.0255	0.236	AQREGADIQAVIDR	R	Q	0.95	2.83	0.0777	61.4	37.1	14.1	0	1	0	0	2	1541.8	343	356	TRUE
Spot 124 Erwv	VelosPro2207	dipeptidyl carboxypeptidase II [Erwinia amylovora CFBP1430]	gi|292488225,gi|312172362	erwiniaNCBI_130313.fasta	79885.4	1	14	19	47	0.0255	0.236	DAEIDSMLSDR	R	G	0.95	3.58	0.46	61.9	36.3	16.3	0	4	0	0	2	1267.55	698	708	TRUE
Spot 124 Erwv	VelosPro2207	dipeptidyl carboxypeptidase II [Erwinia amylovora CFBP1430]	gi|292488225,gi|312172362	erwiniaNCBI_130313.fasta	79885.4	1	14	19	47	0.0255	0.236	GNSEDLKQLYR	R	D	0.95	2.97	0.399	53.1	36.5	24.3	0	2	0	0	2	1322.67	682	692	TRUE
Spot 124 Erwv	VelosPro2207	dipeptidyl carboxypeptidase II [Erwinia amylovora CFBP1430]	gi|292488225,gi|312172362	erwiniaNCBI_130313.fasta	79885.4	1	14	19	47	0.0255	0.236	GRDAEIDSMLSDR	R	G	0.95	3.47	0.421	42.2	36.9	6.03	0	2	1	0	2	1480.67	696	708	TRUE
Spot 124 Erwv	VelosPro2207	dipeptidyl carboxypeptidase II [Erwinia amylovora CFBP1430]	gi|292488225,gi|312172362	erwiniaNCBI_130313.fasta	79885.4	1	14	19	47	0.0255	0.236	HYQTGEQMPTALR	R	D	0.95	3.74	0.532	85.6	37.1	32.4	0	2	0	0	2	1547.73	552	564	TRUE
Spot 124 Erwv	VelosPro2207	dipeptidyl carboxypeptidase II [Erwinia amylovora CFBP1430]	gi|292488225,gi|312172362	erwiniaNCBI_130313.fasta	79885.4	1	14	19	47	0.0255	0.236	IANNPAPPDFANTYQALEQSGQK	R	L	0.95	5.6	0.469	78.5	38.4	45.6	0	0	2	0	2	2474.19	77	99	TRUE
Spot 124 Erwv	VelosPro2207	dipeptidyl carboxypeptidase II [Erwinia amylovora CFBP1430]	gi|292488225,gi|312172362	erwiniaNCBI_130313.fasta	79885.4	1	14	19	47	0.0255	0.236	LDAVYQQR	R	Q	0.95	3.24	0.342	53.2	36.1	18.6	0	2	0	0	2	992.516	147	154	TRUE
Spot 124 Erwv	VelosPro2207	dipeptidyl carboxypeptidase II [Erwinia amylovora CFBP1430]	gi|292488225,gi|312172362	erwiniaNCBI_130313.fasta	79885.4	1	14	19	47	0.0255	0.236	LLGFDSYAAWK	K	L	0.95	3.55	0.423	66.1	36.3	33.9	0	4	0	0	2	1270.65	306	316	TRUE
Spot 124 Erwv	VelosPro2207	dipeptidyl carboxypeptidase II [Erwinia amylovora CFBP1430]	gi|292488225,gi|312172362	erwiniaNCBI_130313.fasta	79885.4	1	14	19	47	0.0255	0.236	LVEVTWQAFGLAGAR	R	L	0.95	4.8	0.529	103	37.2	61	0	4	0	0	2	1617.87	166	180	TRUE
Spot 124 Erwv	VelosPro2207	dipeptidyl carboxypeptidase II [Erwinia amylovora CFBP1430]	gi|292488225,gi|312172362	erwiniaNCBI_130313.fasta	79885.4	1	14	19	47	0.0255	0.236	NADYRPALVAAIADK	K	R	0.95	3.55	0.316	62.1	37	13	0	2	0	0	2	1587.85	56	70	TRUE
Spot 124 Erwv	VelosPro2207	dipeptidyl carboxypeptidase II [Erwinia amylovora CFBP1430]	gi|292488225,gi|312172362	erwiniaNCBI_130313.fasta	79885.4	1	14	19	47	0.0255	0.236	NADYRPALVAAIADKR	K	A	0.95	5.2	0.352	70.8	37.5	17.6	0	0	5	0	2	1743.95	56	71	TRUE
Spot 124 Erwv	VelosPro2207	dipeptidyl carboxypeptidase II [Erwinia amylovora CFBP1430]	gi|292488225,gi|312172362	erwiniaNCBI_130313.fasta	79885.4	1	14	19	47	0.0255	0.236	QMQLNPFSQASSLPFQAPPFDK	R	I	0.95	3.38	0.29	47.6	38.4	12.5	0	0	2	0	2	2494.21	32	53	TRUE
Spot 124 Erwv	VelosPro2207	dipeptidyl carboxypeptidase II [Erwinia amylovora CFBP1430]	gi|292488225,gi|312172362	erwiniaNCBI_130313.fasta	79885.4	1	14	19	47	0.0255	0.236	TPQAALEFMR	K	K	0.95	3.5	0.529	60	36.1	34.5	0	5	0	0	2	1179.58	324	333	TRUE
Spot 132 Erwv	VelosPro2226	dipeptidyl carboxypeptidase II [Erwinia amylovora CFBP1430]	gi|292488225,gi|292899427,gi|312172362,gi|385788344	erwiniaNCBI_130313.fasta	79931.3	0.998	2	2	3	0.00146	0.0281	ALNQESATLSTR	K	F	0.95	2.54	0.489	64.4	36.3	26.2	0	2	0	0	2	1290.66	194	205	TRUE
Spot 132 Erwv	VelosPro2226	dipeptidyl carboxypeptidase II [Erwinia amylovora CFBP1430]	gi|292488225,gi|292899427,gi|312172362,gi|385788344	erwiniaNCBI_130313.fasta	79931.3	0.998	2	2	3	0.00146	0.0281	LDAVYQQR	R	Q	0.95	1.97	0.425	44.3	35.1	9.33	0	1	0	0	2	992.516	150	157	TRUE
Spot 133 Erwv	negatief
Spot 134 Erwv	VelosPro2225	glycyl-tRNA synthetase subunit beta [Erwinia amylovora CFBP1430]	gi|292490092	erwiniaNCBI_130313.fasta	76002.3	1	14	15	20	0.00821	0.273	ATEPLNDSVQASLLK	K	E	0.95	4.57	0.531	76	37	39.9	0	2	0	0	2	1585.84	593	607	TRUE
Spot 134 Erwv	VelosPro2225	glycyl-tRNA synthetase subunit beta [Erwinia amylovora CFBP1430]	gi|292490092	erwiniaNCBI_130313.fasta	76002.3	1	14	15	20	0.00821	0.273	AVDEVIDFMLGR	K	F	0.95	3.74	0.472	71.8	36.5	32.5	0	3	0	0	2	1364.69	520	531	TRUE
Spot 134 Erwv	VelosPro2225	glycyl-tRNA synthetase subunit beta [Erwinia amylovora CFBP1430]	gi|292490092	erwiniaNCBI_130313.fasta	76002.3	1	14	15	20	0.00821	0.273	DPQQIISGNEK	K	V	0.95	3.14	0.377	54	36.3	24.7	0	1	0	0	2	1228.62	311	321	TRUE
Spot 134 Erwv	VelosPro2225	glycyl-tRNA synthetase subunit beta [Erwinia amylovora CFBP1430]	gi|292490092	erwiniaNCBI_130313.fasta	76002.3	1	14	15	20	0.00821	0.273	FLAVPAEALVYTMK	K	G	0.95	4.34	0.36	68.7	36.8	20.8	0	2	0	0	2	1568.84	269	282	TRUE
Spot 134 Erwv	VelosPro2225	glycyl-tRNA synthetase subunit beta [Erwinia amylovora CFBP1430]	gi|292490092	erwiniaNCBI_130313.fasta	76002.3	1	14	15	20	0.00821	0.273	FMGEPAFTIDHADQYPQILLER	R	G	0.95	5.39	0.529	76.4	38.5	36.6	0	0	1	0	2	2607.26	191	212	TRUE
Spot 134 Erwv	VelosPro2225	glycyl-tRNA synthetase subunit beta [Erwinia amylovora CFBP1430]	gi|292490092	erwiniaNCBI_130313.fasta	76002.3	1	14	15	20	0.00821	0.273	GCGITVDQAER	R	L	0.95	2.88	0.335	73.9	36.5	17.6	0	1	0	0	2	1205.56	97	107	TRUE
Spot 134 Erwv	VelosPro2225	glycyl-tRNA synthetase subunit beta [Erwinia amylovora CFBP1430]	gi|292490092	erwiniaNCBI_130313.fasta	76002.3	1	14	15	20	0.00821	0.273	KATIKADAEAAAAK	R	I	0.95	3.19	0.377	73.7	37	32.5	0	1	0	0	2	1358.76	223	236	TRUE
Spot 134 Erwv	VelosPro2225	glycyl-tRNA synthetase subunit beta [Erwinia amylovora CFBP1430]	gi|292490092	erwiniaNCBI_130313.fasta	76002.3	1	14	15	20	0.00821	0.273	LADAEFFFNSDR	R	K	0.95	3.87	0.528	82.9	37	48.2	0	1	0	0	2	1431.65	327	338	TRUE
Spot 134 Erwv	VelosPro2225	glycyl-tRNA synthetase subunit beta [Erwinia amylovora CFBP1430]	gi|292490092	erwiniaNCBI_130313.fasta	76002.3	1	14	15	20	0.00821	0.273	LLPNFIFVTNIESK	K	D	0.95	3.9	0.52	69.6	36.8	32.4	0	2	0	0	2	1634.92	297	310	TRUE
Spot 134 Erwv	VelosPro2225	glycyl-tRNA synthetase subunit beta [Erwinia amylovora CFBP1430]	gi|292490092	erwiniaNCBI_130313.fasta	76002.3	1	14	15	20	0.00821	0.273	LRELFLQVADISLLQ	K	-	0.95	4.05	0.302	75.2	37.2	26.6	0	2	0	0	2	1758.02	675	689	TRUE
Spot 134 Erwv	VelosPro2225	glycyl-tRNA synthetase subunit beta [Erwinia amylovora CFBP1430]	gi|292490092	erwiniaNCBI_130313.fasta	76002.3	1	14	15	20	0.00821	0.273	RLEDNLPR	R	L	0.95	2.88	0.234	37.6	35.4	0	0	1	0	0	2	1012.55	341	348	TRUE
Spot 134 Erwv	VelosPro2225	glycyl-tRNA synthetase subunit beta [Erwinia amylovora CFBP1430]	gi|292490092	erwiniaNCBI_130313.fasta	76002.3	1	14	15	20	0.00821	0.273	TLEQAASLAAANKR	R	V	0.95	3.56	0.479	85.4	37	36.4	0	1	0	0	2	1443.79	572	585	TRUE
Spot 134 Erwv	VelosPro2225	glycyl-tRNA synthetase subunit beta [Erwinia amylovora CFBP1430]	gi|292490092	erwiniaNCBI_130313.fasta	76002.3	1	14	15	20	0.00821	0.273	TQALLPAMIANSLTK	R	L	0.95	3.34	0.292	76	36.9	25	0	1	0	0	2	1587.88	127	141	TRUE
Spot 134 Erwv	VelosPro2225	glycyl-tRNA synthetase subunit beta [Erwinia amylovora CFBP1430]	gi|292490092	erwiniaNCBI_130313.fasta	76002.3	1	14	15	20	0.00821	0.273	VANLSAAQPDR	K	E	0.95	3.52	0.473	53.9	36.1	10.5	0	1	0	0	2	1141.6	58	68	TRUE
Spot 149 Erwv	VelosPro2210	transketolase [Erwinia amylovora CFBP1430]	gi|292487104,gi|312171209	erwiniaNCBI_130313.fasta	72316.9	1	11	11	17	0.00873	0.183	AGTHDSHGAPLGDEEIALTR	K	K	0.95	4.17	0.423	100	37.9	66.9	0	0	1	0	2	2046.98	255	274	TRUE
Spot 149 Erwv	VelosPro2210	transketolase [Erwinia amylovora CFBP1430]	gi|292487104,gi|312171209	erwiniaNCBI_130313.fasta	72316.9	1	11	11	17	0.00873	0.183	AGTHDSHGAPLGDEEIALTRK	K	Q	0.95	3.41	0.286	63.1	38	21.4	0	0	0	1	2	2175.08	255	275	TRUE
Spot 149 Erwv	VelosPro2210	transketolase [Erwinia amylovora CFBP1430]	gi|292487104,gi|312171209	erwiniaNCBI_130313.fasta	72316.9	1	11	11	17	0.00873	0.183	ALSMDAVQK	R	A	0.95	2.23	0.199	61.7	35.7	16.6	0	2	0	0	2	978.493	13	21	TRUE
Spot 149 Erwv	VelosPro2210	transketolase [Erwinia amylovora CFBP1430]	gi|292487104,gi|312171209	erwiniaNCBI_130313.fasta	72316.9	1	11	11	17	0.00873	0.183	ASQNAIEAFGK	K	L	0.95	2.77	0.437	70.1	35.9	41	0	1	0	0	2	1135.57	360	370	TRUE
Spot 149 Erwv	VelosPro2210	transketolase [Erwinia amylovora CFBP1430]	gi|292487104,gi|312171209	erwiniaNCBI_130313.fasta	72316.9	1	11	11	17	0.00873	0.183	AVSDKPSLLMCK	K	T	0.95	2.46	0.284	59.4	36.6	30.9	0	1	0	0	2	1364.69	233	244	TRUE
Spot 149 Erwv	VelosPro2210	transketolase [Erwinia amylovora CFBP1430]	gi|292487104,gi|312171209	erwiniaNCBI_130313.fasta	72316.9	1	11	11	17	0.00873	0.183	FVEQLQANPAK	K	I	0.95	2.84	0.00178	75.1	36.8	33.8	0	2	0	0	2	1244.66	344	354	TRUE
Spot 149 Erwv	VelosPro2210	transketolase [Erwinia amylovora CFBP1430]	gi|292487104,gi|312171209	erwiniaNCBI_130313.fasta	72316.9	1	11	11	17	0.00873	0.183	GVDGHDADAIKK	R	A	0.95	3.01	0.431	41.5	36.3	8.28	0	0	1	0	2	1225.62	215	226	TRUE
Spot 149 Erwv	VelosPro2210	transketolase [Erwinia amylovora CFBP1430]	gi|292487104,gi|312171209	erwiniaNCBI_130313.fasta	72316.9	1	11	11	17	0.00873	0.183	IKNELPANWAAESQK	R	F	0.95	3.68	0.311	71	36.9	35.5	0	2	0	0	2	1698.88	329	343	TRUE
Spot 149 Erwv	VelosPro2210	transketolase [Erwinia amylovora CFBP1430]	gi|292487104,gi|312171209	erwiniaNCBI_130313.fasta	72316.9	1	11	11	17	0.00873	0.183	KASQNAIEAFGK	R	L	0.95	2.92	0.596	58.6	36.5	31.9	0	2	0	0	2	1263.67	359	370	TRUE
Spot 149 Erwv	VelosPro2210	transketolase [Erwinia amylovora CFBP1430]	gi|292487104,gi|312171209	erwiniaNCBI_130313.fasta	72316.9	1	11	11	17	0.00873	0.183	SGHPGAPMGMADIAEVLWR	K	E	0.95	3.45	0.444	58.9	37.9	-0.87	0	0	2	0	2	2026.95	24	42	TRUE
Spot 149 Erwv	VelosPro2210	transketolase [Erwinia amylovora CFBP1430]	gi|292487104,gi|312171209	erwiniaNCBI_130313.fasta	72316.9	1	11	11	17	0.00873	0.183	TVIGFGSPNK	K	A	0.95	2.06	0.402	41.9	36.4	8.01	0	2	0	0	2	1019.55	245	254	TRUE
Spot 150 Erwv	VelosPro2211	transketolase [Erwinia amylovora CFBP1430]	gi|292487104	erwiniaNCBI_130313.fasta	72316.9	1	13	13	29	0.0189	0.211	AGTHDSHGAPLGDEEIALTR	K	K	0.95	4.7	0.427	90	37.9	49.5	0	0	1	0	2	2046.98	255	274	TRUE
Spot 150 Erwv	VelosPro2211	transketolase [Erwinia amylovora CFBP1430]	gi|292487104	erwiniaNCBI_130313.fasta	72316.9	1	13	13	29	0.0189	0.211	ALSMDAVQK	R	A	0.95	2.47	0.208	68.3	36	29.5	0	6	0	0	2	978.493	13	21	TRUE
Spot 150 Erwv	VelosPro2211	transketolase [Erwinia amylovora CFBP1430]	gi|292487104	erwiniaNCBI_130313.fasta	72316.9	1	13	13	29	0.0189	0.211	ASQNAIEAFGK	K	L	0.95	3.11	0.502	61.7	36.2	28.9	0	2	0	0	2	1135.57	360	370	TRUE
Spot 150 Erwv	VelosPro2211	transketolase [Erwinia amylovora CFBP1430]	gi|292487104	erwiniaNCBI_130313.fasta	72316.9	1	13	13	29	0.0189	0.211	AVSDKPSLLMCK	K	T	0.95	2.9	0.345	61.6	36.6	25.9	0	2	0	0	2	1364.69	233	244	TRUE
Spot 150 Erwv	VelosPro2211	transketolase [Erwinia amylovora CFBP1430]	gi|292487104	erwiniaNCBI_130313.fasta	72316.9	1	13	13	29	0.0189	0.211	FVEQLQANPAK	K	I	0.95	3.31	0.338	71.8	36.8	26.5	0	5	0	0	2	1244.66	344	354	TRUE
Spot 150 Erwv	VelosPro2211	transketolase [Erwinia amylovora CFBP1430]	gi|292487104	erwiniaNCBI_130313.fasta	72316.9	1	13	13	29	0.0189	0.211	GVDGHDADAIKK	R	A	0.95	2.64	0.508	41.6	36.3	8.58	0	0	1	0	2	1225.62	215	226	TRUE
Spot 150 Erwv	VelosPro2211	transketolase [Erwinia amylovora CFBP1430]	gi|292487104	erwiniaNCBI_130313.fasta	72316.9	1	13	13	29	0.0189	0.211	IKNELPANWAAESQK	R	F	0.95	4.44	0.459	86.4	36.7	50.8	0	2	0	0	2	1698.88	329	343	TRUE
Spot 150 Erwv	VelosPro2211	transketolase [Erwinia amylovora CFBP1430]	gi|292487104	erwiniaNCBI_130313.fasta	72316.9	1	13	13	29	0.0189	0.211	KASQNAIEAFGK	R	L	0.95	3.55	0.544	67.1	36.7	33.6	0	2	0	0	2	1263.67	359	370	TRUE
Spot 150 Erwv	VelosPro2211	transketolase [Erwinia amylovora CFBP1430]	gi|292487104	erwiniaNCBI_130313.fasta	72316.9	1	13	13	29	0.0189	0.211	NELPANWAAESQK	K	F	0.95	3.82	0.519	70.6	36.6	36.5	0	2	0	0	2	1457.7	331	343	TRUE
Spot 150 Erwv	VelosPro2211	transketolase [Erwinia amylovora CFBP1430]	gi|292487104	erwiniaNCBI_130313.fasta	72316.9	1	13	13	29	0.0189	0.211	QNLAQQER	R	T	0.95	2.15	0.196	46.6	36	10.2	0	1	0	0	2	986.501	521	528	TRUE
Spot 150 Erwv	VelosPro2211	transketolase [Erwinia amylovora CFBP1430]	gi|292487104	erwiniaNCBI_130313.fasta	72316.9	1	13	13	29	0.0189	0.211	TVIGFGSPNK	K	A	0.95	2.07	0.365	36.7	36.4	6.74	0	2	0	0	2	1019.55	245	254	TRUE
Spot 150 Erwv	VelosPro2211	transketolase [Erwinia amylovora CFBP1430]	gi|292487104	erwiniaNCBI_130313.fasta	72316.9	1	13	13	29	0.0189	0.211	VAIEAGIADYWFK	R	Y	0.95	4.97	0.525	81.5	36.7	38.2	0	2	0	0	2	1482.76	609	621	TRUE
Spot 150 Erwv	VelosPro2211	transketolase [Erwinia amylovora CFBP1430]	gi|292487104	erwiniaNCBI_130313.fasta	72316.9	1	13	13	29	0.0189	0.211	VVSMPSTDAFDKQDAAYR	R	E	0.95	2.15	0.496	77	37.8	44.2	0	0	1	0	2	2016.93	580	597	TRUE
Spot 151 Erwv	VelosPro2212	transketolase [Erwinia amylovora CFBP1430]	gi|292487104,gi|312171209,gi|385787227	erwiniaNCBI_130313.fasta	72316.9	1	3	3	3	0.00137	0.0528	KASQNAIEAFGK	R	L	0.95	2.95	0.474	54.8	36.4	23.3	0	1	0	0	2	1263.67	359	370	TRUE
Spot 151 Erwv	VelosPro2212	transketolase [Erwinia amylovora CFBP1430]	gi|292487104,gi|312171209,gi|385787227	erwiniaNCBI_130313.fasta	72316.9	1	3	3	3	0.00137	0.0528	TVIGFGSPNK	K	A	0.95	2.15	0.232	30.1	36	-1.87	0	1	0	0	2	1019.55	245	254	TRUE
Spot 151 Erwv	VelosPro2212	transketolase [Erwinia amylovora CFBP1430]	gi|292487104,gi|312171209,gi|385787227	erwiniaNCBI_130313.fasta	72316.9	1	3	3	3	0.00137	0.0528	VAIEAGIADYWFK	R	Y	0.95	2.23	0.309	32	36.8	5.56	0	1	0	0	2	1498.76	609	621	TRUE
Spot 162 Erwv	VelosPro2229	30S ribosomal protein S1 [Erwinia amylovora CFBP1430]	gi|259908919,gi|292487830	erwiniaNCBI_130313.fasta	61169.4	1	4	4	5	0.00249	0.0987	AVIESENSAER	R	D	0.95	2.55	0.309	58.3	36.6	19.2	0	2	0	0	2	1204.58	172	182	TRUE
Spot 162 Erwv	VelosPro2229	30S ribosomal protein S1 [Erwinia amylovora CFBP1430]	gi|259908919,gi|292487830	erwiniaNCBI_130313.fasta	61169.4	1	4	4	5	0.00249	0.0987	AYEDAETVTGVINGK	K	V	0.95	2.56	0.29	71.8	36.8	38	0	1	0	0	2	1566.76	101	115	TRUE
Spot 162 Erwv	VelosPro2229	30S ribosomal protein S1 [Erwinia amylovora CFBP1430]	gi|259908919,gi|292487830	erwiniaNCBI_130313.fasta	61169.4	1	4	4	5	0.00249	0.0987	GATVELADGVEGYLR	K	A	0.95	4.19	0.55	71.8	36.9	27.1	0	1	0	0	2	1549.79	465	479	TRUE
Spot 162 Erwv	VelosPro2229	30S ribosomal protein S1 [Erwinia amylovora CFBP1430]	gi|259908919,gi|292487830	erwiniaNCBI_130313.fasta	61169.4	1	4	4	5	0.00249	0.0987	MTESFAQLFEESLK	-	T	0.95	4.53	0.549	89.3	37	54.9	0	1	0	0	2	1675.79	1	14	TRUE
Spot 162 Erwv	VelosPro2229	chaperone protein htpG [Erwinia amylovora CFBP1430]	gi|292487505	erwiniaNCBI_130313.fasta	71085.4	1	24	25	67	0.0334	0.405	ALSTPELYEGDGDLR	K	V	0.95	4.05	0.509	92.2	36.9	43	0	3	0	0	2	1635.79	52	66	TRUE
Spot 162 Erwv	VelosPro2229	chaperone protein htpG [Erwinia amylovora CFBP1430]	gi|292487505	erwiniaNCBI_130313.fasta	71085.4	1	24	25	67	0.0334	0.405	AQALWTR	K	N	0.95	2.05	0.186	0	0	0	0	1	0	0	2	845.463	230	236	TRUE
Spot 162 Erwv	VelosPro2229	chaperone protein htpG [Erwinia amylovora CFBP1430]	gi|292487505	erwiniaNCBI_130313.fasta	71085.4	1	24	25	67	0.0334	0.405	DEVIENLGTIAK	R	S	0.95	3.57	0.467	71.7	36.6	21.4	0	1	0	0	2	1301.69	90	101	TRUE
Spot 162 Erwv	VelosPro2229	chaperone protein htpG [Erwinia amylovora CFBP1430]	gi|292487505	erwiniaNCBI_130313.fasta	71085.4	1	24	25	67	0.0334	0.405	EGPAEDSGNAETIAK	K	L	0.95	3.56	0.0478	79.5	36.7	0.05	0	7	0	0	2	1488.68	384	398	TRUE
Spot 162 Erwv	VelosPro2229	chaperone protein htpG [Erwinia amylovora CFBP1430]	gi|292487505	erwiniaNCBI_130313.fasta	71085.4	1	24	25	67	0.0334	0.405	ELISNASDAADK	R	L	0.95	3.03	0.233	88.8	36.5	44.9	0	4	0	0	2	1233.6	36	47	TRUE
Spot 162 Erwv	VelosPro2229	chaperone protein htpG [Erwinia amylovora CFBP1430]	gi|292487505	erwiniaNCBI_130313.fasta	71085.4	1	24	25	67	0.0334	0.405	ELISNASDAADKLR	R	F	0.95	4.33	0.424	99.8	37	56.7	0	3	0	0	2	1502.78	36	49	TRUE
Spot 162 Erwv	VelosPro2229	chaperone protein htpG [Erwinia amylovora CFBP1430]	gi|292487505	erwiniaNCBI_130313.fasta	71085.4	1	24	25	67	0.0334	0.405	FATTSFEGAAQTVSLEDYVSR	R	M	0.95	4.28	0.52	79.4	38	38.5	0	0	2	0	2	2279.08	402	422	TRUE
Spot 162 Erwv	VelosPro2229	chaperone protein htpG [Erwinia amylovora CFBP1430]	gi|292487505	erwiniaNCBI_130313.fasta	71085.4	1	24	25	67	0.0334	0.405	FKALSTPELYEGDGDLR	R	V	0.95	3.74	0.37	51.1	37.6	17.6	0	0	2	0	2	1910.95	50	66	TRUE
Spot 162 Erwv	VelosPro2229	chaperone protein htpG [Erwinia amylovora CFBP1430]	gi|292487505	erwiniaNCBI_130313.fasta	71085.4	1	24	25	67	0.0334	0.405	GFQSEVK	R	Q	0.95	2.05	0.26	0	0	0	0	2	0	0	2	794.404	10	16	TRUE
Spot 162 Erwv	VelosPro2229	chaperone protein htpG [Erwinia amylovora CFBP1430]	gi|292487505	erwiniaNCBI_130313.fasta	71085.4	1	24	25	67	0.0334	0.405	GLIDSNDLPLNVSR	K	E	0.95	4.68	0.452	119	36.8	66.1	0	6	0	0	2	1512.8	323	336	TRUE
Spot 162 Erwv	VelosPro2229	chaperone protein htpG [Erwinia amylovora CFBP1430]	gi|292487505	erwiniaNCBI_130313.fasta	71085.4	1	24	25	67	0.0334	0.405	GTEITLHLR	R	E	0.95	2.8	0.189	70.4	35.2	22.6	0	2	0	0	2	1039.59	175	183	TRUE
Spot 162 Erwv	VelosPro2229	chaperone protein htpG [Erwinia amylovora CFBP1430]	gi|292487505	erwiniaNCBI_130313.fasta	71085.4	1	24	25	67	0.0334	0.405	GTLEDPNQFIR	K	R	0.95	2.73	0.223	49.5	36.6	7.3	0	3	0	0	2	1289.65	606	616	TRUE
Spot 162 Erwv	VelosPro2229	chaperone protein htpG [Erwinia amylovora CFBP1430]	gi|292487505	erwiniaNCBI_130313.fasta	71085.4	1	24	25	67	0.0334	0.405	IYYITADSYAAAK	K	S	0.95	3.62	0.624	75.8	36.8	33.4	0	6	0	0	2	1449.73	430	442	TRUE
Spot 162 Erwv	VelosPro2229	chaperone protein htpG [Erwinia amylovora CFBP1430]	gi|292487505	erwiniaNCBI_130313.fasta	71085.4	1	24	25	67	0.0334	0.405	LADEQTEEQK	K	E	0.95	3.18	0.115	52.9	36.5	0	0	1	0	0	2	1190.55	493	502	TRUE
Spot 162 Erwv	VelosPro2229	chaperone protein htpG [Erwinia amylovora CFBP1430]	gi|292487505	erwiniaNCBI_130313.fasta	71085.4	1	24	25	67	0.0334	0.405	LFAAAGQDVPEVK	K	Y	0.95	4.83	0.46	97.5	36.9	37	0	6	0	0	2	1344.72	553	565	TRUE
Spot 162 Erwv	VelosPro2229	chaperone protein htpG [Erwinia amylovora CFBP1430]	gi|292487505	erwiniaNCBI_130313.fasta	71085.4	1	24	25	67	0.0334	0.405	LTDTPAIVTTEANEMTTQMAK	R	L	0.95	5.93	0.614	97	38.1	50.1	0	0	2	0	2	2298.08	532	552	TRUE
Spot 162 Erwv	VelosPro2229	chaperone protein htpG [Erwinia amylovora CFBP1430]	gi|292487505	erwiniaNCBI_130313.fasta	71085.4	1	24	25	67	0.0334	0.405	NKSDISEDEYK	R	E	0.95	2.88	0.186	61.5	36.2	14.8	0	1	0	0	2	1327.6	237	247	TRUE
Spot 162 Erwv	VelosPro2229	chaperone protein htpG [Erwinia amylovora CFBP1430]	gi|292487505	erwiniaNCBI_130313.fasta	71085.4	1	24	25	67	0.0334	0.405	RDEVIENLGTIAK	R	S	0.95	4.25	0.399	69.8	37	17.2	0	1	0	0	2	1457.8	89	101	TRUE
Spot 162 Erwv	VelosPro2229	chaperone protein htpG [Erwinia amylovora CFBP1430]	gi|292487505	erwiniaNCBI_130313.fasta	71085.4	1	24	25	67	0.0334	0.405	SDISEDEYK	K	E	0.95	2.23	0.245	40.9	36	2.1	0	2	0	0	2	1085.46	239	247	TRUE
Spot 162 Erwv	VelosPro2229	chaperone protein htpG [Erwinia amylovora CFBP1430]	gi|292487505	erwiniaNCBI_130313.fasta	71085.4	1	24	25	67	0.0334	0.405	SDISEDEYKEFYK	K	H	0.95	4.03	0.0198	67.6	37	10.5	0	2	0	0	2	1652.73	239	251	TRUE
Spot 162 Erwv	VelosPro2229	chaperone protein htpG [Erwinia amylovora CFBP1430]	gi|292487505	erwiniaNCBI_130313.fasta	71085.4	1	24	25	67	0.0334	0.405	SFLESLGSDQAK	K	D	0.95	3.81	0.427	76.2	36.4	24.2	0	4	0	0	2	1281.63	106	117	TRUE
Spot 162 Erwv	VelosPro2229	chaperone protein htpG [Erwinia amylovora CFBP1430]	gi|292487505	erwiniaNCBI_130313.fasta	71085.4	1	24	25	67	0.0334	0.405	TLTLSDNGIGMR	R	R	0.95	2.89	0.519	61	36.2	25.9	0	3	0	0	2	1277.65	77	88	TRUE
Spot 162 Erwv	VelosPro2229	chaperone protein htpG [Erwinia amylovora CFBP1430]	gi|292487505	erwiniaNCBI_130313.fasta	71085.4	1	24	25	67	0.0334	0.405	VFIMDDAEQFMPNYLR	R	F	0.95	4.03	0.179	51.5	37.9	3.79	0	0	2	0	2	2020.91	304	319	TRUE
Spot 162 Erwv	VelosPro2229	chaperone protein htpG [Erwinia amylovora CFBP1430]	gi|292487505	erwiniaNCBI_130313.fasta	71085.4	1	24	25	67	0.0334	0.405	YLFELNPEHPLVK	K	R	0.95	4.31	0.423	68.4	37.1	26.8	0	1	0	0	2	1598.86	566	578	TRUE
Spot 163 Erwv	VelosPro2227	Zn-dependent oligopeptidase [Erwinia amylovora CFBP1430]	gi|292489997	erwiniaNCBI_130313.fasta	77229.4	1	7	7	11	0.00622	0.128	EGGNYAALDIAQK	K	K	0.95	3.68	0.362	83.7	36.6	42.3	0	1	0	0	2	1349.67	115	127	TRUE
Spot 163 Erwv	VelosPro2227	Zn-dependent oligopeptidase [Erwinia amylovora CFBP1430]	gi|292489997	erwiniaNCBI_130313.fasta	77229.4	1	7	7	11	0.00622	0.128	ETGQSFLDNILTR	R	G	0.95	3.94	0.426	70	36.7	3.78	0	2	0	0	2	1493.76	637	649	TRUE
Spot 163 Erwv	VelosPro2227	Zn-dependent oligopeptidase [Erwinia amylovora CFBP1430]	gi|292489997	erwiniaNCBI_130313.fasta	77229.4	1	7	7	11	0.00622	0.128	FEEEGIFNR	R	E	0.95	3.26	0.344	59	35.9	14.5	0	2	0	0	2	1140.53	628	636	TRUE
Spot 163 Erwv	VelosPro2227	Zn-dependent oligopeptidase [Erwinia amylovora CFBP1430]	gi|292489997	erwiniaNCBI_130313.fasta	77229.4	1	7	7	11	0.00622	0.128	FFDLFDESGEPR	R	G	0.95	4.25	0.553	73.6	36.8	38.9	0	2	0	0	2	1458.65	393	404	TRUE
Spot 163 Erwv	VelosPro2227	Zn-dependent oligopeptidase [Erwinia amylovora CFBP1430]	gi|292489997	erwiniaNCBI_130313.fasta	77229.4	1	7	7	11	0.00622	0.128	GSFYLDLYAR	R	E	0.95	3.25	0.454	65.8	36.7	21.6	0	1	0	0	2	1204.6	405	414	TRUE
Spot 163 Erwv	VelosPro2227	Zn-dependent oligopeptidase [Erwinia amylovora CFBP1430]	gi|292489997	erwiniaNCBI_130313.fasta	77229.4	1	7	7	11	0.00622	0.128	HDVDVYHADVR	R	F	0.95	2.9	0.42	65.9	36.1	27.6	0	2	0	0	2	1325.62	382	392	TRUE
Spot 163 Erwv	VelosPro2227	Zn-dependent oligopeptidase [Erwinia amylovora CFBP1430]	gi|292489997	erwiniaNCBI_130313.fasta	77229.4	1	7	7	11	0.00622	0.128	LIADESELSGLPESALAAAK	K	A	0.95	6.34	0.574	122	37.3	75.2	0	1	0	0	2	1985.04	180	199	TRUE
Spot 166 Erwv	VelosPro2213	Zn-dependent oligopeptidase [Erwinia amylovora CFBP1430]	gi|292489997	erwiniaNCBI_130313.fasta	77229.4	1	11	11	14	0.00615	0.187	EGGNYAALDIAQK	K	K	0.95	3.5	0.364	77.5	36.7	30.8	0	1	0	0	2	1349.67	115	127	TRUE
Spot 166 Erwv	VelosPro2213	Zn-dependent oligopeptidase [Erwinia amylovora CFBP1430]	gi|292489997	erwiniaNCBI_130313.fasta	77229.4	1	11	11	14	0.00615	0.187	ETGQSFLDNILTR	R	G	0.95	3.81	0.431	80.7	36.8	0	0	2	0	0	2	1493.76	637	649	TRUE
Spot 166 Erwv	VelosPro2213	Zn-dependent oligopeptidase [Erwinia amylovora CFBP1430]	gi|292489997	erwiniaNCBI_130313.fasta	77229.4	1	11	11	14	0.00615	0.187	FEEEGIFNR	R	E	0.95	3.01	0.323	50.6	36.2	1.46	0	1	0	0	2	1140.53	628	636	TRUE
Spot 166 Erwv	VelosPro2213	Zn-dependent oligopeptidase [Erwinia amylovora CFBP1430]	gi|292489997	erwiniaNCBI_130313.fasta	77229.4	1	11	11	14	0.00615	0.187	FFDLFDESGEPR	R	G	0.95	3.91	0.461	73.8	36.8	38.3	0	1	0	0	2	1458.65	393	404	TRUE
Spot 166 Erwv	VelosPro2213	Zn-dependent oligopeptidase [Erwinia amylovora CFBP1430]	gi|292489997	erwiniaNCBI_130313.fasta	77229.4	1	11	11	14	0.00615	0.187	GGSEEPMALFR	R	R	0.95	2.62	0.293	44.1	36.2	6.79	0	1	0	0	2	1209.56	650	660	TRUE
Spot 166 Erwv	VelosPro2213	Zn-dependent oligopeptidase [Erwinia amylovora CFBP1430]	gi|292489997	erwiniaNCBI_130313.fasta	77229.4	1	11	11	14	0.00615	0.187	HDVDVYHADVR	R	F	0.95	2.41	0.473	52	36.1	18.2	0	1	0	0	2	1325.62	382	392	TRUE
Spot 166 Erwv	VelosPro2213	Zn-dependent oligopeptidase [Erwinia amylovora CFBP1430]	gi|292489997	erwiniaNCBI_130313.fasta	77229.4	1	11	11	14	0.00615	0.187	LDAMLEHYGIK	K	E	0.95	2.75	0.396	53.6	36.7	17.8	0	1	0	0	2	1305.65	669	679	TRUE
Spot 166 Erwv	VelosPro2213	Zn-dependent oligopeptidase [Erwinia amylovora CFBP1430]	gi|292489997	erwiniaNCBI_130313.fasta	77229.4	1	11	11	14	0.00615	0.187	LFSPVSHLNSVK	R	N	0.95	2.81	0.219	57.3	36.5	11.5	0	1	0	0	2	1327.74	66	77	TRUE
Spot 166 Erwv	VelosPro2213	Zn-dependent oligopeptidase [Erwinia amylovora CFBP1430]	gi|292489997	erwiniaNCBI_130313.fasta	77229.4	1	11	11	14	0.00615	0.187	MAENPAQVTDFLNDLAK	K	R	0.95	5.32	0.527	115	37.3	78.8	0	2	0	0	2	1892.91	287	303	TRUE
Spot 166 Erwv	VelosPro2213	Zn-dependent oligopeptidase [Erwinia amylovora CFBP1430]	gi|292489997	erwiniaNCBI_130313.fasta	77229.4	1	11	11	14	0.00615	0.187	NYQAALFILR	K	Q	0.95	2.46	0.428	41.8	36	7.06	0	2	0	0	2	1208.68	541	550	TRUE
Spot 166 Erwv	VelosPro2213	Zn-dependent oligopeptidase [Erwinia amylovora CFBP1430]	gi|292489997	erwiniaNCBI_130313.fasta	77229.4	1	11	11	14	0.00615	0.187	SVVAEVVAK	R	G	0.95	1.78	0.106	43.6	36.6	0.91	0	1	0	0	2	901.535	35	43	TRUE
Spot 171 Erwv	negatief
Spot 174 Erwv	VelosPro2215	succinate dehydrogenase flavoprotein subunit [Erwinia amylovora CFBP1430]	gi|292487651,gi|292898888	erwiniaNCBI_130313.fasta	64295.1	1	6	7	12	0.00693	0.117	ATVLATGGAGR	R	I	0.95	3.41	0.392	95.9	36.6	39.7	0	3	0	0	2	973.543	197	207	TRUE
Spot 174 Erwv	VelosPro2215	succinate dehydrogenase flavoprotein subunit [Erwinia amylovora CFBP1430]	gi|292487651,gi|292898888	erwiniaNCBI_130313.fasta	64295.1	1	6	7	12	0.00693	0.117	EFDAVVIGAGGAGMR	R	A	0.95	5.08	0.617	112	36.5	69.1	0	3	0	0	2	1465.71	7	21	TRUE
Spot 174 Erwv	VelosPro2215	succinate dehydrogenase flavoprotein subunit [Erwinia amylovora CFBP1430]	gi|292487651,gi|292898888	erwiniaNCBI_130313.fasta	64295.1	1	6	7	12	0.00693	0.117	IYQRPFGGQSK	R	N	0.95	3.09	0.467	47.9	36.4	6.07	0	1	0	0	2	1280.67	114	124	TRUE
Spot 174 Erwv	VelosPro2215	succinate dehydrogenase flavoprotein subunit [Erwinia amylovora CFBP1430]	gi|292487651,gi|292898888	erwiniaNCBI_130313.fasta	64295.1	1	6	7	12	0.00693	0.117	LGGNSLLDLVVFGR	R	A	0.95	4.82	0.493	95	36.7	61.8	0	2	0	0	2	1459.83	400	413	TRUE
Spot 174 Erwv	VelosPro2215	succinate dehydrogenase flavoprotein subunit [Erwinia amylovora CFBP1430]	gi|292487651,gi|292898888	erwiniaNCBI_130313.fasta	64295.1	1	6	7	12	0.00693	0.117	LPGILELSR	R	T	0.95	2.71	0.488	65.3	35.3	16.5	0	1	0	0	2	997.604	327	335	TRUE
Spot 174 Erwv	VelosPro2215	succinate dehydrogenase flavoprotein subunit [Erwinia amylovora CFBP1430]	gi|292487651,gi|292898888	erwiniaNCBI_130313.fasta	64295.1	1	6	7	12	0.00693	0.117	NFGGEQAAR	K	T	0.95	2.45	0.259	51.7	36.1	11.6	0	2	0	0	2	949.449	125	133	TRUE
Spot 175 Erwv	VelosPro2214	protease maturation protein [Erwinia amylovora CFBP1430]	gi|292487473,gi|312171578	erwiniaNCBI_130313.fasta	67705.5	1	3	3	4	0.00207	0.0482	ALSEVHDDIANK	K	L	0.95	3.04	0.387	58.5	36.4	23.4	0	2	0	0	2	1311.65	363	374	TRUE
Spot 175 Erwv	VelosPro2214	protease maturation protein [Erwinia amylovora CFBP1430]	gi|292487473,gi|312171578	erwiniaNCBI_130313.fasta	67705.5	1	3	3	4	0.00207	0.0482	ISEHKPEAVK	R	A	0.95	2.58	0.403	42.2	35.9	5.11	0	1	0	0	2	1137.63	468	477	TRUE
Spot 175 Erwv	VelosPro2214	protease maturation protein [Erwinia amylovora CFBP1430]	gi|292487473,gi|312171578	erwiniaNCBI_130313.fasta	67705.5	1	3	3	4	0.00207	0.0482	LDDTQPEK	R	V	0.95	2.14	0.225	0	0	0	0	1	0	0	2	945.453	353	360	TRUE
Spot 181 Erwv	negatief
Spot 183 Erwv	VelosPro2230	glutaminyl-tRNA synthetase [Erwinia amylovora CFBP1430]	gi|292487630	erwiniaNCBI_130313.fasta	63736.1	1	5	5	8	0.00397	0.126	GLAYVDELSPEQIR	K	E	0.95	4.54	0.396	66.5	37.1	20.7	0	2	0	0	2	1589.82	118	131	TRUE
Spot 183 Erwv	VelosPro2230	glutaminyl-tRNA synthetase [Erwinia amylovora CFBP1430]	gi|292487630	erwiniaNCBI_130313.fasta	63736.1	1	5	5	8	0.00397	0.126	LFNVPNPAAEEDFLSTINPDSLVIR	R	Q	0.95	5.6	0.428	49.8	38.7	0	0	0	1	0	2	2771.43	477	501	TRUE
Spot 183 Erwv	VelosPro2230	glutaminyl-tRNA synthetase [Erwinia amylovora CFBP1430]	gi|292487630	erwiniaNCBI_130313.fasta	63736.1	1	5	5	8	0.00397	0.126	LNLEYAIMSK	R	R	0.95	2.7	0.204	67.4	35.7	26.8	0	1	0	0	2	1197.62	262	271	TRUE
Spot 183 Erwv	VelosPro2230	glutaminyl-tRNA synthetase [Erwinia amylovora CFBP1430]	gi|292487630	erwiniaNCBI_130313.fasta	63736.1	1	5	5	8	0.00397	0.126	NGEFAEGSACLR	R	A	0.95	2.4	0.245	65.3	36.5	32.8	0	3	0	0	2	1310.58	163	174	TRUE
Spot 183 Erwv	VelosPro2230	glutaminyl-tRNA synthetase [Erwinia amylovora CFBP1430]	gi|292487630	erwiniaNCBI_130313.fasta	63736.1	1	5	5	8	0.00397	0.126	RGYSAESVR	R	E	0.95	2.96	0.344	39	35.6	0	0	1	0	0	2	1024.52	300	308	TRUE
Spot 186 Erwv	VelosPro2232	sulfite reductase (NADPH) flavoprotein alpha-component [Erwinia amylovora CFBP1430]	gi|292486795,gi|312170864	erwiniaNCBI_130313.fasta	64671.9	0.999	2	2	3	0.00146	0.0393	IVSQFGGMSSER	R	A	0.95	2.75	0.435	50.7	36.6	3.77	0	2	0	0	2	1313.62	555	566	TRUE
Spot 186 Erwv	VelosPro2232	sulfite reductase (NADPH) flavoprotein alpha-component [Erwinia amylovora CFBP1430]	gi|292486795,gi|312170864	erwiniaNCBI_130313.fasta	64671.9	0.999	2	2	3	0.00146	0.0393	SGVCSTYLAER	R	V	0.95	2.65	0.566	55.3	36.5	20.5	0	1	0	0	2	1242.58	404	414	TRUE
Spot 186 Erwv	VelosPro2232	dihydroxy-acid dehydratase [Erwinia amylovora CFBP1430]	gi|292486649	erwiniaNCBI_130313.fasta	65659.9	1	15	15	26	0.0127	0.315	AYATLATSADK	R	G	0.95	2.68	0.471	64.1	35.5	24.8	0	2	0	0	2	1111.56	595	605	FALSE	gi|312170715
Spot 186 Erwv	VelosPro2232	dihydroxy-acid dehydratase [Erwinia amylovora CFBP1430]	gi|292486649	erwiniaNCBI_130313.fasta	65659.9	1	15	15	26	0.0127	0.315	AYATLATSADKGAVR	R	D	0.95	4.28	0.523	97.8	37	61.5	0	1	0	0	2	1494.79	595	609	FALSE	gi|312170715
Spot 186 Erwv	VelosPro2232	dihydroxy-acid dehydratase [Erwinia amylovora CFBP1430]	gi|292486649	erwiniaNCBI_130313.fasta	65659.9	1	15	15	26	0.0127	0.315	ETLDRYDIMLTQDEAVKK	R	M	0.95	6.16	0.505	59.1	38	14.3	0	0	1	0	2	2184.09	359	376	FALSE	gi|312170715
Spot 186 Erwv	VelosPro2232	dihydroxy-acid dehydratase [Erwinia amylovora CFBP1430]	gi|292486649	erwiniaNCBI_130313.fasta	65659.9	1	15	15	26	0.0127	0.315	FSGGTSGLSIGHASPEAASGGTIALVK	R	D	0.95	5.82	0.553	123	38.3	82.6	0	0	2	0	2	2472.27	516	542	FALSE	gi|312170715
Spot 186 Erwv	VelosPro2232	dihydroxy-acid dehydratase [Erwinia amylovora CFBP1430]	gi|292486649	erwiniaNCBI_130313.fasta	65659.9	1	15	15	26	0.0127	0.315	GEAAYTPHGR	R	E	0.95	2.37	0.355	55.5	36.1	33.3	0	2	0	0	2	1058.5	576	585	FALSE	gi|312170715
Spot 186 Erwv	VelosPro2232	dihydroxy-acid dehydratase [Erwinia amylovora CFBP1430]	gi|292486649	erwiniaNCBI_130313.fasta	65659.9	1	15	15	26	0.0127	0.315	GGPGMQEMLYPTTYLK	K	S	0.95	4.65	0.461	74.7	37.4	39.5	0	1	0	0	2	1817.85	485	500	FALSE	gi|312170715
Spot 186 Erwv	VelosPro2232	dihydroxy-acid dehydratase [Erwinia amylovora CFBP1430]	gi|292486649	erwiniaNCBI_130313.fasta	65659.9	1	15	15	26	0.0127	0.315	GIQLDVAENELAAR	R	R	0.95	4.62	0.49	109	37.1	61.1	0	4	0	0	2	1498.79	555	568	FALSE	gi|312170715
Spot 186 Erwv	VelosPro2232	dihydroxy-acid dehydratase [Erwinia amylovora CFBP1430]	gi|292486649	erwiniaNCBI_130313.fasta	65659.9	1	15	15	26	0.0127	0.315	ITPGMLMASLR	K	L	0.95	1.65	0.313	36.5	36.1	4.6	0	1	0	0	2	1221.63	125	135	FALSE	gi|312170715
Spot 186 Erwv	VelosPro2232	dihydroxy-acid dehydratase [Erwinia amylovora CFBP1430]	gi|292486649	erwiniaNCBI_130313.fasta	65659.9	1	15	15	26	0.0127	0.315	LVAEEIEASGGVAK	K	E	0.95	5.14	0.351	103	36.8	8.91	0	1	0	0	2	1372.73	59	72	FALSE	gi|312170715
Spot 186 Erwv	VelosPro2232	dihydroxy-acid dehydratase [Erwinia amylovora CFBP1430]	gi|292486649	erwiniaNCBI_130313.fasta	65659.9	1	15	15	26	0.0127	0.315	TAGVDEGSLVFSGPAK	K	V	0.95	4.59	0.58	111	37	57.1	0	3	0	0	2	1534.77	438	453	FALSE	gi|312170715
Spot 186 Erwv	VelosPro2232	dihydroxy-acid dehydratase [Erwinia amylovora CFBP1430]	gi|292486649	erwiniaNCBI_130313.fasta	65659.9	1	15	15	26	0.0127	0.315	TTQAFSQDTR	R	W	0.95	2.85	0.429	50.3	35.8	14.7	0	2	0	0	2	1154.54	387	396	FALSE	gi|312170715
Spot 186 Erwv	VelosPro2232	dihydroxy-acid dehydratase [Erwinia amylovora CFBP1430]	gi|292486649	erwiniaNCBI_130313.fasta	65659.9	1	15	15	26	0.0127	0.315	VVAGDVVVIR	K	Y	0.95	3.63	0.488	75.2	35.6	37.4	0	2	0	0	2	1026.63	470	479	FALSE	gi|312170715
Spot 186 Erwv	VelosPro2232	dihydroxy-acid dehydratase [Erwinia amylovora CFBP1430]	gi|292486649	erwiniaNCBI_130313.fasta	65659.9	1	15	15	26	0.0127	0.315	VVAGDVVVIRYEGPK	K	G	0.95	3.73	0.465	87.9	37	55.1	0	1	0	0	2	1600.91	470	484	FALSE	gi|312170715
Spot 186 Erwv	VelosPro2232	dihydroxy-acid dehydratase [Erwinia amylovora CFBP1430]	gi|292486649	erwiniaNCBI_130313.fasta	65659.9	1	15	15	26	0.0127	0.315	VYESQDDAVAAILGGK	K	V	0.95	6.06	0.564	135	36.9	82.6	0	2	0	0	2	1635.82	454	469	FALSE	gi|312170715
Spot 186 Erwv	VelosPro2232	dihydroxy-acid dehydratase [Erwinia amylovora CFBP1430]	gi|292486649	erwiniaNCBI_130313.fasta	65659.9	1	15	15	26	0.0127	0.315	YYEQDDDSVLPR	R	S	0.95	3.59	0.272	73.2	36.8	27.4	0	1	0	0	2	1499.66	246	257	FALSE	gi|312170715
Spot 187 Erwv	VelosPro2233	ketol-acid reductoisomerase [Erwinia tasmaniensis Et1/99]	gi|188532347,gi|259906857,gi|292486652,gi|300714777	erwiniaNCBI_130313.fasta	53904.2	1	2	2	2	0.00097	0.0488	AGVLESSFVAEVK	R	S	0.95	3.37	0.339	81.9	36.4	0	0	1	0	0	2	1335.72	203	215	TRUE
Spot 187 Erwv	VelosPro2233	ketol-acid reductoisomerase [Erwinia tasmaniensis Et1/99]	gi|188532347,gi|259906857,gi|292486652,gi|300714777	erwiniaNCBI_130313.fasta	53904.2	1	2	2	2	0.00097	0.0488	DSGLDIAYALR	R	A	0.95	2.7	0.277	59.5	35.7	28.4	0	1	0	0	2	1193.62	58	68	TRUE
Spot 187 Erwv	VelosPro2233	sulfite reductase (NADPH) flavoprotein alpha-component [Erwinia amylovora CFBP1430]	gi|292486795,gi|312170864	erwiniaNCBI_130313.fasta	64671.9	1	2	2	4	0.00194	0.0376	AADYIDQLKK	R	E	0.95	2.01	0.432	46.5	35.6	14.4	0	1	0	0	2	1164.63	567	576	TRUE
Spot 187 Erwv	VelosPro2233	sulfite reductase (NADPH) flavoprotein alpha-component [Erwinia amylovora CFBP1430]	gi|292486795,gi|312170864	erwiniaNCBI_130313.fasta	64671.9	1	2	2	4	0.00194	0.0376	IVSQFGGMSSER	R	A	0.95	3.26	0.48	64.5	36.6	26.4	0	3	0	0	2	1313.62	555	566	TRUE
Spot 187 Erwv	VelosPro2233	dihydroxy-acid dehydratase [Erwinia amylovora CFBP1430]	gi|292486649	erwiniaNCBI_130313.fasta	65659.9	1	12	12	18	0.00873	0.224	ACALITDGR	K	F	0.95	2.7	0.107	46.8	36.2	0.35	0	1	0	0	2	976.488	507	515	FALSE	gi|312170715
Spot 187 Erwv	VelosPro2233	dihydroxy-acid dehydratase [Erwinia amylovora CFBP1430]	gi|292486649	erwiniaNCBI_130313.fasta	65659.9	1	12	12	18	0.00873	0.224	AYATLATSADK	R	G	0.95	2.95	0.507	82.4	35.5	43.2	0	1	0	0	2	1111.56	595	605	FALSE	gi|312170715
Spot 187 Erwv	VelosPro2233	dihydroxy-acid dehydratase [Erwinia amylovora CFBP1430]	gi|292486649	erwiniaNCBI_130313.fasta	65659.9	1	12	12	18	0.00873	0.224	AYATLATSADKGAVR	R	D	0.95	4.1	0.524	99.7	36.9	59.6	0	2	0	0	2	1494.79	595	609	FALSE	gi|312170715
Spot 187 Erwv	VelosPro2233	dihydroxy-acid dehydratase [Erwinia amylovora CFBP1430]	gi|292486649	erwiniaNCBI_130313.fasta	65659.9	1	12	12	18	0.00873	0.224	DGDIINIDIPQR	K	G	0.95	2.9	0.146	68.7	36.6	13.6	0	1	0	0	2	1368.71	543	554	FALSE	gi|312170715
Spot 187 Erwv	VelosPro2233	dihydroxy-acid dehydratase [Erwinia amylovora CFBP1430]	gi|292486649	erwiniaNCBI_130313.fasta	65659.9	1	12	12	18	0.00873	0.224	GEAAYTPHGR	R	E	0.95	2.97	0.46	57.4	36.5	19.4	0	2	0	0	2	1058.5	576	585	FALSE	gi|312170715
Spot 187 Erwv	VelosPro2233	dihydroxy-acid dehydratase [Erwinia amylovora CFBP1430]	gi|292486649	erwiniaNCBI_130313.fasta	65659.9	1	12	12	18	0.00873	0.224	GIQLDVAENELAAR	R	R	0.95	4.16	0.492	96.3	37.1	52.7	0	2	0	0	2	1498.79	555	568	FALSE	gi|312170715
Spot 187 Erwv	VelosPro2233	dihydroxy-acid dehydratase [Erwinia amylovora CFBP1430]	gi|292486649	erwiniaNCBI_130313.fasta	65659.9	1	12	12	18	0.00873	0.224	LVAEEIEASGGVAK	K	E	0.95	4.97	0.346	114	36.8	16.7	0	1	0	0	2	1372.73	59	72	FALSE	gi|312170715
Spot 187 Erwv	VelosPro2233	dihydroxy-acid dehydratase [Erwinia amylovora CFBP1430]	gi|292486649	erwiniaNCBI_130313.fasta	65659.9	1	12	12	18	0.00873	0.224	TAGVDEGSLVFSGPAK	K	V	0.95	4.37	0.561	116	37	73.9	0	2	0	0	2	1534.77	438	453	FALSE	gi|312170715
Spot 187 Erwv	VelosPro2233	dihydroxy-acid dehydratase [Erwinia amylovora CFBP1430]	gi|292486649	erwiniaNCBI_130313.fasta	65659.9	1	12	12	18	0.00873	0.224	TTQAFSQDTR	R	W	0.95	2.69	0.251	54.9	35.8	19.2	0	2	0	0	2	1154.54	387	396	FALSE	gi|312170715
Spot 187 Erwv	VelosPro2233	dihydroxy-acid dehydratase [Erwinia amylovora CFBP1430]	gi|292486649	erwiniaNCBI_130313.fasta	65659.9	1	12	12	18	0.00873	0.224	VVAGDVVVIR	K	Y	0.95	3	0.491	63.7	35.6	20.3	0	2	0	0	2	1026.63	470	479	FALSE	gi|312170715
Spot 187 Erwv	VelosPro2233	dihydroxy-acid dehydratase [Erwinia amylovora CFBP1430]	gi|292486649	erwiniaNCBI_130313.fasta	65659.9	1	12	12	18	0.00873	0.224	VYESQDDAVAAILGGK	K	V	0.95	5.13	0.544	123	36.9	78.1	0	1	0	0	2	1635.82	454	469	FALSE	gi|312170715
Spot 187 Erwv	VelosPro2233	dihydroxy-acid dehydratase [Erwinia amylovora CFBP1430]	gi|292486649	erwiniaNCBI_130313.fasta	65659.9	1	12	12	18	0.00873	0.224	YYEQDDDSVLPR	R	S	0.95	3.66	0.418	81.3	36.9	37.6	0	1	0	0	2	1499.66	246	257	FALSE	gi|312170715
Spot 190 Erwv	VelosPro2234	glucosamine--fructose-6-phosphate aminotransferase [Erwinia amylovora CFBP1430]	gi|292490156	erwiniaNCBI_130313.fasta	66263.1	1	12	13	17	0.0103	0.253	CGIVGAVAQR	M	D	0.95	0	0	54	36.5	7.21	0	1	0	0	1	1030.55	2	11	TRUE
Spot 190 Erwv	VelosPro2234	glucosamine--fructose-6-phosphate aminotransferase [Erwinia amylovora CFBP1430]	gi|292490156	erwiniaNCBI_130313.fasta	66263.1	1	12	13	17	0.0103	0.253	DIAEILLEGLRR	R	L	0.95	2.72	0.194	43.3	36.7	-0.94	0	1	0	0	2	1397.81	12	23	TRUE
Spot 190 Erwv	VelosPro2234	glucosamine--fructose-6-phosphate aminotransferase [Erwinia amylovora CFBP1430]	gi|292490156	erwiniaNCBI_130313.fasta	66263.1	1	12	13	17	0.0103	0.253	DPATLIAAR	R	S	0.95	2.65	0.323	58.6	35.3	4.93	0	2	0	0	2	927.526	166	174	TRUE
Spot 190 Erwv	VelosPro2234	glucosamine--fructose-6-phosphate aminotransferase [Erwinia amylovora CFBP1430]	gi|292490156	erwiniaNCBI_130313.fasta	66263.1	1	12	13	17	0.0103	0.253	EIESNTQYDAGDK	R	G	0.95	3.79	0.431	58.5	36.7	11.4	0	1	0	0	2	1469.64	234	246	TRUE
Spot 190 Erwv	VelosPro2234	glucosamine--fructose-6-phosphate aminotransferase [Erwinia amylovora CFBP1430]	gi|292490156	erwiniaNCBI_130313.fasta	66263.1	1	12	13	17	0.0103	0.253	EIESNTQYDAGDKGAYR	R	H	0.95	4.51	0.569	83.7	37.2	49.3	0	1	0	0	2	1916.86	234	250	TRUE
Spot 190 Erwv	VelosPro2234	glucosamine--fructose-6-phosphate aminotransferase [Erwinia amylovora CFBP1430]	gi|292490156	erwiniaNCBI_130313.fasta	66263.1	1	12	13	17	0.0103	0.253	EIYEQPVAIK	K	N	0.95	2.23	0.315	35.5	36.6	-6.93	0	2	0	0	2	1189.65	256	265	TRUE
Spot 190 Erwv	VelosPro2234	glucosamine--fructose-6-phosphate aminotransferase [Erwinia amylovora CFBP1430]	gi|292490156	erwiniaNCBI_130313.fasta	66263.1	1	12	13	17	0.0103	0.253	GAYGMVILDSR	R	D	0.95	3.22	0.424	77.2	36	39.7	0	1	0	0	2	1197.59	155	165	TRUE
Spot 190 Erwv	VelosPro2234	glucosamine--fructose-6-phosphate aminotransferase [Erwinia amylovora CFBP1430]	gi|292490156	erwiniaNCBI_130313.fasta	66263.1	1	12	13	17	0.0103	0.253	GDQYPIAMEGALK	R	L	0.95	3.31	0.434	69.7	36.4	37.1	0	3	0	0	2	1408.68	474	486	TRUE
Spot 190 Erwv	VelosPro2234	glucosamine--fructose-6-phosphate aminotransferase [Erwinia amylovora CFBP1430]	gi|292490156	erwiniaNCBI_130313.fasta	66263.1	1	12	13	17	0.0103	0.253	GVGENFIASDQVALLPVTR	R	R	0.95	3.73	0.335	99.3	37.3	57.5	0	1	0	0	2	1986.07	184	202	TRUE
Spot 190 Erwv	VelosPro2234	glucosamine--fructose-6-phosphate aminotransferase [Erwinia amylovora CFBP1430]	gi|292490156	erwiniaNCBI_130313.fasta	66263.1	1	12	13	17	0.0103	0.253	HGPLALIDADMPVIVVAPNNELLEK	K	L	0.95	5.18	0.274	64.2	38.6	10.6	0	0	1	0	2	2684.43	505	529	TRUE
Spot 190 Erwv	VelosPro2234	glucosamine--fructose-6-phosphate aminotransferase [Erwinia amylovora CFBP1430]	gi|292490156	erwiniaNCBI_130313.fasta	66263.1	1	12	13	17	0.0103	0.253	NSLLITLSQSGETADTLAALR	K	L	0.95	6.18	0.48	78.1	38	39.3	0	0	2	0	2	2174.17	341	361	TRUE
Spot 190 Erwv	VelosPro2234	glucosamine--fructose-6-phosphate aminotransferase [Erwinia amylovora CFBP1430]	gi|292490156	erwiniaNCBI_130313.fasta	66263.1	1	12	13	17	0.0103	0.253	SNIEEVR	K	A	0.95	2.11	0.181	48.9	36.3	2.55	0	1	0	0	2	846.432	532	538	TRUE
Spot 192 Erwv	VelosPro2235	glucosamine--fructose-6-phosphate aminotransferase [Erwinia amylovora CFBP1430]	gi|292490156	erwiniaNCBI_130313.fasta	66263.1	1	5	5	6	0.00317	0.103	AGTEIGVASTK	K	A	0.95	3.06	0.507	63.6	36.4	27.9	0	1	0	0	2	1033.55	394	404	TRUE
Spot 192 Erwv	VelosPro2235	glucosamine--fructose-6-phosphate aminotransferase [Erwinia amylovora CFBP1430]	gi|292490156	erwiniaNCBI_130313.fasta	66263.1	1	5	5	6	0.00317	0.103	EIYEQPVAIK	K	N	0.95	2.2	0.465	34.3	36.5	-3.5	0	1	0	0	2	1189.65	256	265	TRUE
Spot 192 Erwv	VelosPro2235	glucosamine--fructose-6-phosphate aminotransferase [Erwinia amylovora CFBP1430]	gi|292490156	erwiniaNCBI_130313.fasta	66263.1	1	5	5	6	0.00317	0.103	GAYGMVILDSR	R	D	0.95	2.38	0.48	59.1	36	19.6	0	1	0	0	2	1197.59	155	165	TRUE
Spot 192 Erwv	VelosPro2235	glucosamine--fructose-6-phosphate aminotransferase [Erwinia amylovora CFBP1430]	gi|292490156	erwiniaNCBI_130313.fasta	66263.1	1	5	5	6	0.00317	0.103	GDQYPIAMEGALK	R	L	0.95	3.42	0.512	79.7	36.7	40.9	0	2	0	0	2	1408.68	474	486	TRUE
Spot 192 Erwv	VelosPro2235	glucosamine--fructose-6-phosphate aminotransferase [Erwinia amylovora CFBP1430]	gi|292490156	erwiniaNCBI_130313.fasta	66263.1	1	5	5	6	0.00317	0.103	GYDSAGLAVVDANGQATR	R	L	0.95	3.6	0.563	71.1	36.9	41.9	0	1	0	0	2	1764.85	28	45	TRUE
Spot 192 Erwv	VelosPro2235	CTP synthase [Erwinia amylovora CFBP1430]	gi|292487223	erwiniaNCBI_130313.fasta	60490.6	1	6	6	9	0.00476	0.163	AVISLKDVDSIYKIPGMLK	K	S	0.95	3.85	0.471	49.8	38	22.4	0	0	1	0	2	2106.19	234	252	TRUE
Spot 192 Erwv	VelosPro2235	CTP synthase [Erwinia amylovora CFBP1430]	gi|292487223	erwiniaNCBI_130313.fasta	60490.6	1	6	6	9	0.00476	0.163	DGHPLFSGFVK	R	A	0.95	2.14	0.0814	43	36.4	14.4	0	1	0	0	2	1203.62	524	534	TRUE
Spot 192 Erwv	VelosPro2235	CTP synthase [Erwinia amylovora CFBP1430]	gi|292487223	erwiniaNCBI_130313.fasta	60490.6	1	6	6	9	0.00476	0.163	LIDSQDVETR	K	G	0.95	2.96	0.438	60.5	36.5	19.4	0	1	0	0	2	1175.59	327	336	TRUE
Spot 192 Erwv	VelosPro2235	CTP synthase [Erwinia amylovora CFBP1430]	gi|292487223	erwiniaNCBI_130313.fasta	60490.6	1	6	6	9	0.00476	0.163	MTTNYIFVTGGVVSSLGK	-	G	0.95	6.3	0.652	135	37.3	87.9	0	2	0	0	2	1889.97	1	18	TRUE
Spot 192 Erwv	VelosPro2235	CTP synthase [Erwinia amylovora CFBP1430]	gi|292487223	erwiniaNCBI_130313.fasta	60490.6	1	6	6	9	0.00476	0.163	RGDYLGATIQVIPHITNAIK	R	E	0.95	3.89	0.283	65.9	37.9	23.7	0	0	2	0	2	2180.22	105	124	TRUE
Spot 192 Erwv	VelosPro2235	CTP synthase [Erwinia amylovora CFBP1430]	gi|292487223	erwiniaNCBI_130313.fasta	60490.6	1	6	6	9	0.00476	0.163	TEQSDLGGTMR	R	L	0.95	2.76	0.372	61	36.2	21	0	2	0	0	2	1210.54	430	440	TRUE
Spot 193 Erwv	VelosPro2236	arginyl-tRNA synthetase [Erwinia amylovora CFBP1430]	gi|292488556	erwiniaNCBI_130313.fasta	63815.7	1	2	2	2	0.00105	0.0347	MNIQALLSEK	-	V	0.95	2.5	0.0615	42.1	35.5	1.93	0	1	0	0	2	1162.61	1	10	TRUE
Spot 193 Erwv	VelosPro2236	arginyl-tRNA synthetase [Erwinia amylovora CFBP1430]	gi|292488556	erwiniaNCBI_130313.fasta	63815.7	1	2	2	2	0.00105	0.0347	STIIGDAAAR	R	T	0.95	2.32	0.312	47.1	36.7	6.12	0	1	0	0	2	974.527	135	144	TRUE
Spot 250 Erwv	VelosPro2238	asparaginyl-tRNA synthetase [Erwinia amylovora CFBP1430]	gi|188534251,gi|259908902,gi|292487848	erwiniaNCBI_130313.fasta	52261.7	1	3	3	4	0.00217	0.0687	LTTGCSVVITGK	R	V	0.95	3.49	0.418	69.3	36.4	23.9	0	1	0	0	2	1235.67	68	79	TRUE
Spot 250 Erwv	VelosPro2238	asparaginyl-tRNA synthetase [Erwinia amylovora CFBP1430]	gi|188534251,gi|259908902,gi|292487848	erwiniaNCBI_130313.fasta	52261.7	1	3	3	4	0.00217	0.0687	TNLIGAVAR	R	V	0.95	2.37	0.0731	42.3	35.4	1.36	0	1	0	0	2	914.542	131	139	TRUE
Spot 250 Erwv	VelosPro2238	asparaginyl-tRNA synthetase [Erwinia amylovora CFBP1430]	gi|188534251,gi|259908902,gi|292487848	erwiniaNCBI_130313.fasta	52261.7	1	3	3	4	0.00217	0.0687	VSTLDMENLPR	R	T	0.95	3.12	0.437	57.9	36.4	24.1	0	2	0	0	2	1290.64	179	189	TRUE
Spot 250 Erwv	VelosPro2238	betaine aldehyde dehydrogenase [Erwinia amylovora CFBP1430]	gi|292488190,gi|312172327	erwiniaNCBI_130313.fasta	52012.7	0.998	2	2	2	0.00108	0.0474	KVVSYLELGQK	K	E	0.95	2.64	0.366	58.6	36.4	24.1	0	1	0	0	2	1263.73	331	341	TRUE
Spot 250 Erwv	VelosPro2238	betaine aldehyde dehydrogenase [Erwinia amylovora CFBP1430]	gi|292488190,gi|312172327	erwiniaNCBI_130313.fasta	52012.7	0.998	2	2	2	0.00108	0.0474	VSFTGEVNTGKR	K	V	0.95	2.37	0.471	52.4	36.3	20.5	0	1	0	0	2	1294.67	220	231	TRUE
Spot 250 Erwv	VelosPro2238	glutamine synthetase [Erwinia amylovora CFBP1430]	gi|292486528	erwiniaNCBI_130313.fasta	51630.6	1	20	22	75	0.0407	0.565	AINALANPTTNSYK	K	R	0.95	2.97	0.257	59.2	36.7	18	0	2	0	0	2	1477.76	308	321	TRUE
Spot 250 Erwv	VelosPro2238	glutamine synthetase [Erwinia amylovora CFBP1430]	gi|292486528	erwiniaNCBI_130313.fasta	51630.6	1	20	22	75	0.0407	0.565	AINALANPTTNSYKR	K	L	0.95	4.56	0.309	85.1	36.6	40.7	0	1	0	0	2	1633.87	308	322	TRUE
Spot 250 Erwv	VelosPro2238	glutamine synthetase [Erwinia amylovora CFBP1430]	gi|292486528	erwiniaNCBI_130313.fasta	51630.6	1	20	22	75	0.0407	0.565	FGSSTSGSHVAIDDIEASWNTGK	R	Q	0.95	6.07	0.0473	85.4	38.3	3.26	0	0	3	0	2	2366.09	141	163	TRUE
Spot 250 Erwv	VelosPro2238	glutamine synthetase [Erwinia amylovora CFBP1430]	gi|292486528	erwiniaNCBI_130313.fasta	51630.6	1	20	22	75	0.0407	0.565	GGTNLFAGDK	K	Y	0.95	2.88	0.317	0	0	0	0	1	0	0	2	979.485	278	287	TRUE
Spot 250 Erwv	VelosPro2238	glutamine synthetase [Erwinia amylovora CFBP1430]	gi|292486528	erwiniaNCBI_130313.fasta	51630.6	1	20	22	75	0.0407	0.565	GGTNLFAGDKYGGLSETALFYIGGVIK	K	H	0.95	5.88	0.451	102	38.8	57.6	0	0	2	0	2	2748.42	278	304	TRUE
Spot 250 Erwv	VelosPro2238	glutamine synthetase [Erwinia amylovora CFBP1430]	gi|292486528	erwiniaNCBI_130313.fasta	51630.6	1	20	22	75	0.0407	0.565	GGVFTDDAIEAYIELR	R	K	0.95	5.45	0.485	109	37.1	58.6	0	14	0	0	2	1768.88	432	447	TRUE
Spot 250 Erwv	VelosPro2238	glutamine synthetase [Erwinia amylovora CFBP1430]	gi|292486528	erwiniaNCBI_130313.fasta	51630.6	1	20	22	75	0.0407	0.565	GGYFPVPPVDSSQDIR	K	S	0.95	3.92	0.569	85.8	37.1	56.5	0	5	0	0	2	1733.85	178	193	TRUE
Spot 250 Erwv	VelosPro2238	glutamine synthetase [Erwinia amylovora CFBP1430]	gi|292486528	erwiniaNCBI_130313.fasta	51630.6	1	20	22	75	0.0407	0.565	GINESDMVLMPDATTAVLDPFFEDATLIIR	K	C	0.95	5.24	0.303	86.2	39	6.92	0	0	2	0	2	3326.62	60	89	TRUE
Spot 250 Erwv	VelosPro2238	glutamine synthetase [Erwinia amylovora CFBP1430]	gi|292486528	erwiniaNCBI_130313.fasta	51630.6	1	20	22	75	0.0407	0.565	IHPGDAMDKNLYDLPPEEEAEIPK	K	V	0.95	3.43	0.322	35.7	38.7	0.26	0	0	1	0	2	2737.3	387	410	TRUE
Spot 250 Erwv	VelosPro2238	glutamine synthetase [Erwinia amylovora CFBP1430]	gi|292486528	erwiniaNCBI_130313.fasta	51630.6	1	20	22	75	0.0407	0.565	IPVVASPK	R	A	0.95	1.78	0.434	34.2	33.2	0.39	0	2	0	0	2	810.508	346	353	TRUE
Spot 250 Erwv	VelosPro2238	glutamine synthetase [Erwinia amylovora CFBP1430]	gi|292486528	erwiniaNCBI_130313.fasta	51630.6	1	20	22	75	0.0407	0.565	KADEIQIYK	K	Y	0.95	3.02	0.312	46	35.8	15.1	0	5	0	0	2	1107.6	232	240	TRUE
Spot 250 Erwv	VelosPro2238	glutamine synthetase [Erwinia amylovora CFBP1430]	gi|292486528	erwiniaNCBI_130313.fasta	51630.6	1	20	22	75	0.0407	0.565	LVPGYEAPVMLAYSAR	R	N	0.95	4.1	0.434	75.3	37.4	36.6	0	17	1	0	2	1752.9	323	338	TRUE
Spot 250 Erwv	VelosPro2238	glutamine synthetase [Erwinia amylovora CFBP1430]	gi|292486528	erwiniaNCBI_130313.fasta	51630.6	1	20	22	75	0.0407	0.565	MFDGSSIGGWK	K	G	0.95	2.82	0.409	71.9	36.5	38.5	0	2	0	0	2	1200.54	49	59	TRUE
Spot 250 Erwv	VelosPro2238	glutamine synthetase [Erwinia amylovora CFBP1430]	gi|292486528	erwiniaNCBI_130313.fasta	51630.6	1	20	22	75	0.0407	0.565	MTPHPVEFELYYSV	R	-	0.95	2.39	0.424	37.3	36.9	4.97	0	1	0	0	2	1727.8	456	469	TRUE
Spot 250 Erwv	VelosPro2238	glutamine synthetase [Erwinia amylovora CFBP1430]	gi|292486528	erwiniaNCBI_130313.fasta	51630.6	1	20	22	75	0.0407	0.565	NLYDLPPEEEAEIPK	K	V	0.95	3.08	0.431	59.9	36.9	13.2	0	2	0	0	2	1756.86	396	410	TRUE
Spot 250 Erwv	VelosPro2238	glutamine synthetase [Erwinia amylovora CFBP1430]	gi|292486528	erwiniaNCBI_130313.fasta	51630.6	1	20	22	75	0.0407	0.565	SASIRIPVVASPK	R	A	0.95	3.75	0.423	73.7	36.4	14	0	2	0	0	2	1324.79	341	353	TRUE
Spot 250 Erwv	VelosPro2238	glutamine synthetase [Erwinia amylovora CFBP1430]	gi|292486528	erwiniaNCBI_130313.fasta	51630.6	1	20	22	75	0.0407	0.565	SSGIADTVLFGPEPEFFLFDDIR	R	F	0.95	4.61	0.543	96.5	37.7	62.2	0	2	0	0	2	2572.26	118	140	TRUE
Spot 250 Erwv	VelosPro2238	glutamine synthetase [Erwinia amylovora CFBP1430]	gi|292486528	erwiniaNCBI_130313.fasta	51630.6	1	20	22	75	0.0407	0.565	VAASLDEALAALNEDR	K	E	0.95	5.63	0.63	117	37.2	72.6	0	1	0	0	2	1657.84	411	426	TRUE
Spot 250 Erwv	VelosPro2238	glutamine synthetase [Erwinia amylovora CFBP1430]	gi|292486528	erwiniaNCBI_130313.fasta	51630.6	1	20	22	75	0.0407	0.565	YGGLSETALFYIGGVIK	K	H	0.95	5.31	0.603	111	37.3	65.1	0	4	0	0	2	1787.96	288	304	TRUE
Spot 250 Erwv	VelosPro2238	glutamine synthetase [Erwinia amylovora CFBP1430]	gi|292486528	erwiniaNCBI_130313.fasta	51630.6	1	20	22	75	0.0407	0.565	YVVHNVAHAYGK	K	T	0.95	3.53	0.59	60.2	36.7	30	0	3	2	0	2	1357.7	241	252	TRUE
Spot 250 Erwv	VelosPro2238	phosphoglucomutase [Erwinia amylovora CFBP1430]	gi|292487638,gi|292898874	erwiniaNCBI_130313.fasta	58623.6	1	4	4	6	0.00325	0.101	ANALIKDR	R	L	0.95	1.78	0.109	45	36.2	2.09	0	1	0	0	2	900.526	177	184	TRUE
Spot 250 Erwv	VelosPro2238	phosphoglucomutase [Erwinia amylovora CFBP1430]	gi|292487638,gi|292898874	erwiniaNCBI_130313.fasta	58623.6	1	4	4	6	0.00325	0.101	IEKEAVEIVSAVLNNA	K	-	0.95	3.37	0.434	50.1	37.1	13.9	0	1	0	0	2	1698.93	531	546	TRUE
Spot 250 Erwv	VelosPro2238	phosphoglucomutase [Erwinia amylovora CFBP1430]	gi|292487638,gi|292898874	erwiniaNCBI_130313.fasta	58623.6	1	4	4	6	0.00325	0.101	IGVDPLGGAGIAYWQR	K	I	0.95	4.67	0.494	106	36.9	71.8	0	2	0	0	2	1672.88	231	246	TRUE
Spot 250 Erwv	VelosPro2238	phosphoglucomutase [Erwinia amylovora CFBP1430]	gi|292487638,gi|292898874	erwiniaNCBI_130313.fasta	58623.6	1	4	4	6	0.00325	0.101	LTAAPGNGAAIGGLK	R	V	0.95	0	0	71.2	36.1	29.3	0	2	0	0	2	1310.74	482	496	TRUE
Spot 250 Erwv	VelosPro2238	ketol-acid reductoisomerase [Erwinia amylovora CFBP1430]	gi|292486652	erwiniaNCBI_130313.fasta	53932.4	1	9	9	13	0.00705	0.244	AGVLESSFVAEVK	R	S	0.95	3.83	0.324	106	36.7	10.9	0	2	0	0	2	1335.72	203	215	TRUE
Spot 250 Erwv	VelosPro2238	ketol-acid reductoisomerase [Erwinia amylovora CFBP1430]	gi|292486652	erwiniaNCBI_130313.fasta	53932.4	1	9	9	13	0.00705	0.244	AWAAATGGHR	K	A	0.95	2.46	0.253	54.4	35.3	10.1	0	1	0	0	2	997.496	193	202	TRUE
Spot 250 Erwv	VelosPro2238	ketol-acid reductoisomerase [Erwinia amylovora CFBP1430]	gi|292486652	erwiniaNCBI_130313.fasta	53932.4	1	9	9	13	0.00705	0.244	AYALSEQLK	R	T	0.95	2.27	0.303	41.8	35.4	0.65	0	2	0	0	2	1022.55	285	293	TRUE
Spot 250 Erwv	VelosPro2238	ketol-acid reductoisomerase [Erwinia amylovora CFBP1430]	gi|292486652	erwiniaNCBI_130313.fasta	53932.4	1	9	9	13	0.00705	0.244	DGAALGYSHGFNIVEVGEQVRK	K	D	0.95	4.91	0.462	63.6	38.3	26.7	0	0	1	0	2	2346.18	124	145	TRUE
Spot 250 Erwv	VelosPro2238	ketol-acid reductoisomerase [Erwinia amylovora CFBP1430]	gi|292486652	erwiniaNCBI_130313.fasta	53932.4	1	9	9	13	0.00705	0.244	EEFADEASYLK	R	G	0.95	3.07	0.438	53.8	36.8	28	0	1	0	0	2	1301.59	26	36	TRUE
Spot 250 Erwv	VelosPro2238	ketol-acid reductoisomerase [Erwinia amylovora CFBP1430]	gi|292486652	erwiniaNCBI_130313.fasta	53932.4	1	9	9	13	0.00705	0.244	KDVTVVMVAPK	R	C	0.95	2.25	0.294	45.9	36.2	5.89	0	1	0	0	2	1202.68	145	155	TRUE
Spot 250 Erwv	VelosPro2238	ketol-acid reductoisomerase [Erwinia amylovora CFBP1430]	gi|292486652	erwiniaNCBI_130313.fasta	53932.4	1	9	9	13	0.00705	0.244	KVVIVGCGAQGLNQGLNMR	K	D	0.95	4.52	0.444	64.1	37.9	33.4	0	0	1	0	2	2030.06	39	57	TRUE
Spot 250 Erwv	VelosPro2238	ketol-acid reductoisomerase [Erwinia amylovora CFBP1430]	gi|292486652	erwiniaNCBI_130313.fasta	53932.4	1	9	9	13	0.00705	0.244	QVNTSTSVDNAQLR	K	D	0.95	3.9	0.4	90.2	37	39.7	0	2	0	0	2	1532.77	447	460	TRUE
Spot 250 Erwv	VelosPro2238	ketol-acid reductoisomerase [Erwinia amylovora CFBP1430]	gi|292486652	erwiniaNCBI_130313.fasta	53932.4	1	9	9	13	0.00705	0.244	TAFETAAQFEGK	K	I	0.95	3.64	0.541	67.9	36.7	39.1	0	2	0	0	2	1299.62	337	348	TRUE
Spot 250 Erwv	VelosPro2238	F0F1 ATP synthase subunit alpha [Erwinia tasmaniensis Et1/99]	gi|188535585,gi|292490162,gi|312174355	erwiniaNCBI_130313.fasta	55226.9	1	3	3	4	0.00217	0.0702	DRGEDALIVYDDLSK	R	Q	0.95	4.81	0.503	81.1	37.1	46	0	1	0	0	2	1708.84	251	265	TRUE
Spot 250 Erwv	VelosPro2238	F0F1 ATP synthase subunit alpha [Erwinia tasmaniensis Et1/99]	gi|188535585,gi|292490162,gi|312174355	erwiniaNCBI_130313.fasta	55226.9	1	3	3	4	0.00217	0.0702	TAMAIDAIINQR	K	D	0.95	3.03	0.198	89.9	36.7	33.8	0	1	0	0	2	1316.7	176	187	TRUE
Spot 250 Erwv	VelosPro2238	F0F1 ATP synthase subunit alpha [Erwinia tasmaniensis Et1/99]	gi|188535585,gi|292490162,gi|312174355	erwiniaNCBI_130313.fasta	55226.9	1	3	3	4	0.00217	0.0702	YAIALNLER	R	D	0.95	2.45	0.479	42.8	36.2	6.74	0	2	0	0	2	1062.59	60	68	TRUE
Spot 274 Erwv	VelosPro2218	beta-galactosidase/beta-glucuronidase [Erwinia amylovora CFBP1430]	gi|292487393,gi|312171498	erwiniaNCBI_130313.fasta	57223.3	0.998	2	2	3	0.00165	0.0613	NLGADQMASLK	R	D	0.95	2.9	0.577	64.3	36	31.4	0	2	0	0	2	1163.57	258	268	TRUE
Spot 274 Erwv	VelosPro2218	beta-galactosidase/beta-glucuronidase [Erwinia amylovora CFBP1430]	gi|292487393,gi|312171498	erwiniaNCBI_130313.fasta	57223.3	0.998	2	2	3	0.00165	0.0613	YIPHEVALFSANPGSPAGAPK	K	L	0.95	3.25	0.353	46.7	38.1	5.23	0	0	1	0	2	2123.09	209	229	TRUE
Spot 274 Erwv	VelosPro2218	inosine-5'-monophosphate dehydrogenase [Erwinia amylovora CFBP1430]	gi|188533181,gi|259907728,gi|292489036,gi|312173192,gi|385785492	erwiniaNCBI_130313.fasta	51462.6	1	6	7	14	0.00771	0.178	FVTDLSLPVSAVMTPK	R	E	0.95	4.8	0.531	97.6	36.9	29	0	6	0	0	2	1704.92	141	156	TRUE
Spot 274 Erwv	VelosPro2218	inosine-5'-monophosphate dehydrogenase [Erwinia amylovora CFBP1430]	gi|188533181,gi|259907728,gi|292489036,gi|312173192,gi|385785492	erwiniaNCBI_130313.fasta	51462.6	1	6	7	14	0.00771	0.178	GMGSLGAMSK	R	G	0.95	2.22	0.249	0	0	0	0	1	0	0	2	954.438	387	396	TRUE
Spot 274 Erwv	VelosPro2218	inosine-5'-monophosphate dehydrogenase [Erwinia amylovora CFBP1430]	gi|188533181,gi|259907728,gi|292489036,gi|312173192,gi|385785492	erwiniaNCBI_130313.fasta	51462.6	1	6	7	14	0.00771	0.178	LKEIVHQQMGGLR	R	S	0.95	3.68	0.465	76.1	36.6	35	0	2	0	0	2	1524.83	427	439	TRUE
Spot 274 Erwv	VelosPro2218	inosine-5'-monophosphate dehydrogenase [Erwinia amylovora CFBP1430]	gi|188533181,gi|259907728,gi|292489036,gi|312173192,gi|385785492	erwiniaNCBI_130313.fasta	51462.6	1	6	7	14	0.00771	0.178	SCMGLTGCATIDELR	R	T	0.95	5.38	0.538	111	37.2	67.3	0	1	0	0	2	1699.75	440	454	TRUE
Spot 274 Erwv	VelosPro2218	inosine-5'-monophosphate dehydrogenase [Erwinia amylovora CFBP1430]	gi|188533181,gi|259907728,gi|292489036,gi|312173192,gi|385785492	erwiniaNCBI_130313.fasta	51462.6	1	6	7	14	0.00771	0.178	VGAAVGAGAGNEER	R	V	0.95	3.64	0.478	54	36.5	21.7	0	3	0	0	2	1257.62	220	233	TRUE
Spot 274 Erwv	VelosPro2218	inosine-5'-monophosphate dehydrogenase [Erwinia amylovora CFBP1430]	gi|188533181,gi|259907728,gi|292489036,gi|312173192,gi|385785492	erwiniaNCBI_130313.fasta	51462.6	1	6	7	14	0.00771	0.178	YFQTDNAADKLVPEGIEGR	R	V	0.95	3.97	0.393	43.7	38	7.71	0	0	1	0	2	2123.04	402	420	TRUE
Spot 286 Erwv	VelosPro2237	glucans biosynthesis protein D [Erwinia amylovora CFBP1430]	gi|292488827,gi|292899979	erwiniaNCBI_130313.fasta	66395.5	0.998	2	2	3	0.00111	0.044	DIVSFLGASYFR	R	A	0.95	3.35	0.527	66.1	36.5	33.4	0	2	0	0	2	1374.71	211	222	TRUE
Spot 286 Erwv	VelosPro2237	glucans biosynthesis protein D [Erwinia amylovora CFBP1430]	gi|292488827,gi|292899979	erwiniaNCBI_130313.fasta	66395.5	0.998	2	2	3	0.00111	0.044	GIEPVLNVSSGTIK	K	Q	0.95	3.46	0.364	65.4	36.8	30.5	0	1	0	0	2	1413.79	509	522	TRUE
Spot 286 Erwv	VelosPro2237	carboxypeptidase [Erwinia amylovora CFBP1430]	gi|292488315	erwiniaNCBI_130313.fasta	55788.8	1	8	9	14	0.00517	0.225	ALIAGEIEVDDIPSLWDEK	R	M	0.95	5.91	0.645	133	37.4	87.5	0	1	0	0	2	2113.07	365	383	TRUE
Spot 286 Erwv	VelosPro2237	carboxypeptidase [Erwinia amylovora CFBP1430]	gi|292488315	erwiniaNCBI_130313.fasta	55788.8	1	8	9	14	0.00517	0.225	GAALAEMSVLR	R	H	0.95	3.6	0.385	92.2	36.3	38.4	0	3	0	0	2	1117.6	42	52	TRUE
Spot 286 Erwv	VelosPro2237	carboxypeptidase [Erwinia amylovora CFBP1430]	gi|292488315	erwiniaNCBI_130313.fasta	55788.8	1	8	9	14	0.00517	0.225	HEILTAR	R	Q	0.95	2.83	0.358	47.3	34	17.3	0	2	0	0	2	839.473	53	59	TRUE
Spot 286 Erwv	VelosPro2237	carboxypeptidase [Erwinia amylovora CFBP1430]	gi|292488315	erwiniaNCBI_130313.fasta	55788.8	1	8	9	14	0.00517	0.225	MFTLLGLDTHGNYR	K	D	0.95	3.56	0.433	83.8	36.9	52.5	0	2	0	0	2	1653.81	384	397	TRUE
Spot 286 Erwv	VelosPro2237	carboxypeptidase [Erwinia amylovora CFBP1430]	gi|292488315	erwiniaNCBI_130313.fasta	55788.8	1	8	9	14	0.00517	0.225	QLIENATGEDLNVR	R	Y	0.95	4.48	0.436	89.7	36.8	42.7	0	3	0	0	2	1571.8	469	482	TRUE
Spot 286 Erwv	VelosPro2237	carboxypeptidase [Erwinia amylovora CFBP1430]	gi|292488315	erwiniaNCBI_130313.fasta	55788.8	1	8	9	14	0.00517	0.225	SAEFLSLIHPQVIR	R	H	0.95	4.3	0.467	69.1	37.2	30.1	0	1	0	0	2	1609.91	305	318	TRUE
Spot 286 Erwv	VelosPro2237	carboxypeptidase [Erwinia amylovora CFBP1430]	gi|292488315	erwiniaNCBI_130313.fasta	55788.8	1	8	9	14	0.00517	0.225	STAIHESQSLFFEK	R	Q	0.95	3.69	0.41	70.3	37	24.9	0	1	0	0	2	1623.8	287	300	TRUE
Spot 286 Erwv	VelosPro2237	carboxypeptidase [Erwinia amylovora CFBP1430]	gi|292488315	erwiniaNCBI_130313.fasta	55788.8	1	8	9	14	0.00517	0.225	YEQNLPQQWADQPVALAR	R	S	0.95	4.29	0.357	80.6	37.4	43.7	0	1	0	0	2	2127.06	269	286	TRUE
Spot 295 Erwv	VelosPro2240	acetyl-CoA carboxylase biotin carboxylase subunit [Erwinia amylovora CFBP1430]	gi|292486764	erwiniaNCBI_130313.fasta	49576.5	1	10	10	14	0.0074	0.283	AAFNNDMVYMEK	K	Y	0.95	3.18	0.388	72	36.8	31.1	0	2	0	0	2	1464.61	191	202	TRUE
Spot 295 Erwv	VelosPro2240	acetyl-CoA carboxylase biotin carboxylase subunit [Erwinia amylovora CFBP1430]	gi|292486764	erwiniaNCBI_130313.fasta	49576.5	1	10	10	14	0.0074	0.283	HVLLADETVCIGPPPSVK	K	S	0.95	3.38	0.278	0	0	0	0	0	1	0	2	1932.03	41	58	TRUE
Spot 295 Erwv	VelosPro2240	acetyl-CoA carboxylase biotin carboxylase subunit [Erwinia amylovora CFBP1430]	gi|292486764	erwiniaNCBI_130313.fasta	49576.5	1	10	10	14	0.0074	0.283	INAEDANTFLPSPGK	R	I	0.95	5.11	0.547	100	37	55.4	0	2	0	0	2	1573.79	339	353	TRUE
Spot 295 Erwv	VelosPro2240	acetyl-CoA carboxylase biotin carboxylase subunit [Erwinia amylovora CFBP1430]	gi|292486764	erwiniaNCBI_130313.fasta	49576.5	1	10	10	14	0.0074	0.283	IQVEHPVTEMITGVDLIK	R	E	0.95	4.81	0.464	70.2	38	31.6	0	0	1	0	2	2038.09	293	310	TRUE
Spot 295 Erwv	VelosPro2240	acetyl-CoA carboxylase biotin carboxylase subunit [Erwinia amylovora CFBP1430]	gi|292486764	erwiniaNCBI_130313.fasta	49576.5	1	10	10	14	0.0074	0.283	LMGDKVSAITAMKK	R	A	0.95	3.62	0.421	66.5	36.8	30.4	0	0	1	0	2	1524.81	112	125	TRUE
Spot 295 Erwv	VelosPro2240	acetyl-CoA carboxylase biotin carboxylase subunit [Erwinia amylovora CFBP1430]	gi|292486764	erwiniaNCBI_130313.fasta	49576.5	1	10	10	14	0.0074	0.283	MKNALAELIIDGIK	R	T	0.95	4.18	0.434	95.2	37.1	48.3	0	1	0	0	2	1544.87	402	415	TRUE
Spot 295 Erwv	VelosPro2240	acetyl-CoA carboxylase biotin carboxylase subunit [Erwinia amylovora CFBP1430]	gi|292486764	erwiniaNCBI_130313.fasta	49576.5	1	10	10	14	0.0074	0.283	MKNALAELIIDGIKTNVELQMK	R	I	0.95	5.07	0.485	74.7	38.4	40.8	0	0	2	0	2	2504.35	402	423	TRUE
Spot 295 Erwv	VelosPro2240	acetyl-CoA carboxylase biotin carboxylase subunit [Erwinia amylovora CFBP1430]	gi|292486764	erwiniaNCBI_130313.fasta	49576.5	1	10	10	14	0.0074	0.283	TNVELQMK	K	I	0.95	2.35	0.268	38.3	35.6	3.48	0	1	0	0	2	978.493	416	423	TRUE
Spot 295 Erwv	VelosPro2240	acetyl-CoA carboxylase biotin carboxylase subunit [Erwinia amylovora CFBP1430]	gi|292486764	erwiniaNCBI_130313.fasta	49576.5	1	10	10	14	0.0074	0.283	TVAVHSTADRDLK	K	H	0.95	3.05	0.427	50.9	36.7	15.5	0	2	0	0	2	1412.75	28	40	TRUE
Spot 295 Erwv	VelosPro2240	acetyl-CoA carboxylase biotin carboxylase subunit [Erwinia amylovora CFBP1430]	gi|292486764	erwiniaNCBI_130313.fasta	49576.5	1	10	10	14	0.0074	0.283	VVEEAPAPGITEEMR	K	R	0.95	3.22	0.356	50.4	37.2	16.4	0	1	0	0	2	1643.79	239	253	TRUE
Spot 295 Erwv	VelosPro2240	ABC transporter substrate-binding protein [Erwinia amylovora CFBP1430]	gi|292487775,gi|312171890	erwiniaNCBI_130313.fasta	56440.3	1	5	5	5	0.00264	0.16	AAINYAINR	R	Q	0.95	3.4	0.279	63.9	36.2	15.7	0	1	0	0	2	1005.55	287	295	TRUE
Spot 295 Erwv	VelosPro2240	ABC transporter substrate-binding protein [Erwinia amylovora CFBP1430]	gi|292487775,gi|312171890	erwiniaNCBI_130313.fasta	56440.3	1	5	5	5	0.00264	0.16	FQDGTEFDAAAVK	K	A	0.95	3.47	0.416	108	36.5	56.5	0	1	0	0	2	1398.65	98	110	TRUE
Spot 295 Erwv	VelosPro2240	ABC transporter substrate-binding protein [Erwinia amylovora CFBP1430]	gi|292487775,gi|312171890	erwiniaNCBI_130313.fasta	56440.3	1	5	5	5	0.00264	0.16	ITLRQPFSAFINTLASPAAAMISPAALK	K	K	0.95	4.86	0.475	76.9	38.8	32.4	0	0	1	0	2	2916.6	145	172	TRUE
Spot 295 Erwv	VelosPro2240	ABC transporter substrate-binding protein [Erwinia amylovora CFBP1430]	gi|292487775,gi|312171890	erwiniaNCBI_130313.fasta	56440.3	1	5	5	5	0.00264	0.16	SAMLQTGEANFAFPIPFEQAK	R	L	0.95	3.24	0.151	34.2	38.1	1.24	0	0	1	0	2	2313.12	230	250	TRUE
Spot 295 Erwv	VelosPro2240	ABC transporter substrate-binding protein [Erwinia amylovora CFBP1430]	gi|292487775,gi|312171890	erwiniaNCBI_130313.fasta	56440.3	1	5	5	5	0.00264	0.16	VEVTAMDAGQR	K	A	0.95	2.75	0.242	79.1	36.1	0.02	0	1	0	0	2	1192.56	378	388	TRUE
Spot 302 Erwv	VelosPro2242	proline aminopeptidase P II [Erwinia amylovora CFBP1430]	gi|292487124	erwiniaNCBI_130313.fasta	48927.9	0.998	2	2	2	0.00105	0.0479	AIYDIVLASLNR	R	A	0.95	2.79	0.365	50.3	36.7	6.03	0	1	0	0	2	1347.76	286	297	TRUE
Spot 302 Erwv	VelosPro2242	proline aminopeptidase P II [Erwinia amylovora CFBP1430]	gi|292487124	erwiniaNCBI_130313.fasta	48927.9	0.998	2	2	2	0.00105	0.0479	LGQEAAPAR	R	L	0.95	2.59	0.412	46.2	35	11.6	0	1	0	0	2	912.49	91	99	TRUE
Spot 302 Erwv	VelosPro2242	adenylosuccinate lyase [Erwinia amylovora CFBP1430]	gi|292488013,gi|292899231	erwiniaNCBI_130313.fasta	51640	1	4	4	5	0.00263	0.112	AIFSEYGLLK	R	Y	0.95	2.87	0.599	56.5	35.8	17.9	0	1	0	0	2	1140.63	25	34	TRUE
Spot 302 Erwv	VelosPro2242	adenylosuccinate lyase [Erwinia amylovora CFBP1430]	gi|292488013,gi|292899231	erwiniaNCBI_130313.fasta	51640	1	4	4	5	0.00263	0.112	NLGVGVGYALIAYQATLK	R	G	0.95	4.83	0.636	114	37.2	65.7	0	1	0	0	2	1851.04	345	362	TRUE
Spot 302 Erwv	VelosPro2242	adenylosuccinate lyase [Erwinia amylovora CFBP1430]	gi|292488013,gi|292899231	erwiniaNCBI_130313.fasta	51640	1	4	4	5	0.00263	0.112	TIAGEIGSSTMPHK	R	V	0.95	3.5	0.493	67.5	37	16.9	0	1	0	0	2	1444.71	288	301	TRUE
Spot 302 Erwv	VelosPro2242	adenylosuccinate lyase [Erwinia amylovora CFBP1430]	gi|292488013,gi|292899231	erwiniaNCBI_130313.fasta	51640	1	4	4	5	0.00263	0.112	YGIEKPYEK	R	L	0.95	1.89	0.412	29.8	35.5	1.47	0	2	0	0	2	1126.58	396	404	TRUE
Spot 302 Erwv	VelosPro2242	ADP-heptose synthase [Erwinia amylovora CFBP1430]	gi|292486914,gi|312170984	erwiniaNCBI_130313.fasta	50783.7	1	14	16	26	0.0137	0.416	AGVLVVGDVMLDR	R	Y	0.95	3.42	0.477	85.3	36.7	49.5	0	2	0	0	2	1359.73	11	23	TRUE
Spot 302 Erwv	VelosPro2242	ADP-heptose synthase [Erwinia amylovora CFBP1430]	gi|292486914,gi|312170984	erwiniaNCBI_130313.fasta	50783.7	1	14	16	26	0.0137	0.416	ALGAALSGVNVQCDFVPVATHPTITK	R	L	0.95	4.22	0.407	73.2	38.7	37.5	0	0	1	0	2	2666.4	81	106	TRUE
Spot 302 Erwv	VelosPro2242	ADP-heptose synthase [Erwinia amylovora CFBP1430]	gi|292486914,gi|312170984	erwiniaNCBI_130313.fasta	50783.7	1	14	16	26	0.0137	0.416	ARPESGFGVMNEAQLIAEVNK	R	A	0.95	5.13	0.44	75.6	38.1	16.1	0	0	2	0	2	2276.13	314	334	TRUE
Spot 302 Erwv	VelosPro2242	ADP-heptose synthase [Erwinia amylovora CFBP1430]	gi|292486914,gi|312170984	erwiniaNCBI_130313.fasta	50783.7	1	14	16	26	0.0137	0.416	GALASVETMIALAR	K	K	0.95	3.81	0.403	82	36.9	43.5	0	3	0	0	2	1402.77	155	168	TRUE
Spot 302 Erwv	VelosPro2242	ADP-heptose synthase [Erwinia amylovora CFBP1430]	gi|292486914,gi|312170984	erwiniaNCBI_130313.fasta	50783.7	1	14	16	26	0.0137	0.416	GETRPVNPLVNR	K	M	0.95	2.57	0.229	0	0	0	0	1	0	0	2	1351.74	385	396	TRUE
Spot 302 Erwv	VelosPro2242	ADP-heptose synthase [Erwinia amylovora CFBP1430]	gi|292486914,gi|312170984	erwiniaNCBI_130313.fasta	50783.7	1	14	16	26	0.0137	0.416	GGDYKPEDIAGSK	K	E	0.95	3.18	0.408	45.3	36.4	7.47	0	2	0	0	2	1336.64	432	444	TRUE
Spot 302 Erwv	VelosPro2242	ADP-heptose synthase [Erwinia amylovora CFBP1430]	gi|292486914,gi|312170984	erwiniaNCBI_130313.fasta	50783.7	1	14	16	26	0.0137	0.416	LIGLTGVDDAAR	R	A	0.95	3.5	0.521	73.7	36.3	37.4	0	1	0	0	2	1200.66	69	80	TRUE
Spot 302 Erwv	VelosPro2242	ADP-heptose synthase [Erwinia amylovora CFBP1430]	gi|292486914,gi|312170984	erwiniaNCBI_130313.fasta	50783.7	1	14	16	26	0.0137	0.416	LIVAVNSDASTR	R	R	0.95	3.69	0.569	78.3	36.7	45.9	0	3	0	0	2	1245.68	370	381	TRUE
Spot 302 Erwv	VelosPro2242	ADP-heptose synthase [Erwinia amylovora CFBP1430]	gi|292486914,gi|312170984	erwiniaNCBI_130313.fasta	50783.7	1	14	16	26	0.0137	0.416	MKITLPDFTR	-	A	0.95	2.7	0.298	72.7	36	21	0	2	0	0	2	1237.66	1	10	TRUE
Spot 302 Erwv	VelosPro2242	ADP-heptose synthase [Erwinia amylovora CFBP1430]	gi|292486914,gi|312170984	erwiniaNCBI_130313.fasta	50783.7	1	14	16	26	0.0137	0.416	SEADIVKR	K	G	0.95	2.34	0.304	49.4	36.8	0	0	1	0	0	2	917.505	208	215	TRUE
Spot 302 Erwv	VelosPro2242	ADP-heptose synthase [Erwinia amylovora CFBP1430]	gi|292486914,gi|312170984	erwiniaNCBI_130313.fasta	50783.7	1	14	16	26	0.0137	0.416	SRLIGLTGVDDAAR	R	A	0.95	3.46	0.357	50.7	37.1	14.9	0	1	0	0	2	1443.79	67	80	TRUE
Spot 302 Erwv	VelosPro2242	ADP-heptose synthase [Erwinia amylovora CFBP1430]	gi|292486914,gi|312170984	erwiniaNCBI_130313.fasta	50783.7	1	14	16	26	0.0137	0.416	VDSVEERPGGAANVAMNIASLGAR	K	S	0.95	4.88	0.524	85.5	38.3	50.1	0	0	2	0	2	2400.19	43	66	TRUE
Spot 302 Erwv	VelosPro2242	ADP-heptose synthase [Erwinia amylovora CFBP1430]	gi|292486914,gi|312170984	erwiniaNCBI_130313.fasta	50783.7	1	14	16	26	0.0137	0.416	VIAEILPDLLVK	R	G	0.95	3.18	0.456	67.1	36.1	15.8	0	3	0	0	2	1322.83	420	431	TRUE
Spot 302 Erwv	VelosPro2242	ADP-heptose synthase [Erwinia amylovora CFBP1430]	gi|292486914,gi|312170984	erwiniaNCBI_130313.fasta	50783.7	1	14	16	26	0.0137	0.416	YHGATLLTPNLSEFEAVVGK	R	C	0.95	5.55	0.552	72.6	37.9	38.8	0	0	2	0	2	2146.12	186	205	TRUE
Spot 304 Erwv	VelosPro2243	trans-2-enoyl-CoA reductase [Erwinia tasmaniensis Et1/99]	gi|188533881,gi|259908483,gi|385788351,gi|387871351	erwiniaNCBI_130313.fasta	43259.1	1	4	4	5	0.00223	0.148	AVVTQASSAIPVMPLYLSLLFK	K	V	0.95	3.39	0.447	54.8	38.3	20.7	0	0	1	0	2	2364.32	273	294	TRUE
Spot 304 Erwv	VelosPro2243	trans-2-enoyl-CoA reductase [Erwinia tasmaniensis Et1/99]	gi|188533881,gi|259908483,gi|385788351,gi|387871351	erwiniaNCBI_130313.fasta	43259.1	1	4	4	5	0.00223	0.148	DTLAAHGNGDAR	R	V	0.95	2.19	0.0875	55	36	2.18	0	1	0	0	2	1197.56	256	267	TRUE
Spot 304 Erwv	VelosPro2243	trans-2-enoyl-CoA reductase [Erwinia tasmaniensis Et1/99]	gi|188533881,gi|259908483,gi|385788351,gi|387871351	erwiniaNCBI_130313.fasta	43259.1	1	4	4	5	0.00223	0.148	TTAFTYLGEK	K	I	0.95	2.29	0.607	40.2	36.4	5.4	0	1	0	0	2	1130.57	220	229	TRUE
Spot 304 Erwv	VelosPro2243	trans-2-enoyl-CoA reductase [Erwinia tasmaniensis Et1/99]	gi|188533881,gi|259908483,gi|385788351,gi|387871351	erwiniaNCBI_130313.fasta	43259.1	1	4	4	5	0.00223	0.148	VLVIGASTGYGLAAR	K	I	0.95	4.84	0.614	100	36.4	66	0	2	0	0	2	1447.83	44	58	TRUE
Spot 304 Erwv	VelosPro2243	6-phosphogluconate dehydrogenase [Erwinia amylovora CFBP1430]	gi|292488700,gi|312172847	erwiniaNCBI_130313.fasta	51486.9	1	16	17	21	0.00938	0.342	EKTDEVVAENPGK	R	K	0.95	3.74	0.543	78	36.7	35.3	0	1	0	0	2	1415.7	37	49	TRUE
Spot 304 Erwv	VelosPro2243	6-phosphogluconate dehydrogenase [Erwinia amylovora CFBP1430]	gi|292488700,gi|312172847	erwiniaNCBI_130313.fasta	51486.9	1	16	17	21	0.00938	0.342	EKTDEVVAENPGKK	R	L	0.95	3.89	0.335	69	37	16.9	0	1	0	0	2	1543.8	37	50	TRUE
Spot 304 Erwv	VelosPro2243	6-phosphogluconate dehydrogenase [Erwinia amylovora CFBP1430]	gi|292488700,gi|312172847	erwiniaNCBI_130313.fasta	51486.9	1	16	17	21	0.00938	0.342	GPSIMPGGQK	K	E	0.95	2.44	0.445	35.7	36.2	7.39	0	1	0	0	2	987.493	137	146	TRUE
Spot 304 Erwv	VelosPro2243	6-phosphogluconate dehydrogenase [Erwinia amylovora CFBP1430]	gi|292488700,gi|312172847	erwiniaNCBI_130313.fasta	51486.9	1	16	17	21	0.00938	0.342	GYSVSIFNR	R	S	0.95	2.9	0.584	47.1	35.5	15.7	0	1	0	0	2	1042.53	26	34	TRUE
Spot 304 Erwv	VelosPro2243	6-phosphogluconate dehydrogenase [Erwinia amylovora CFBP1430]	gi|292488700,gi|312172847	erwiniaNCBI_130313.fasta	51486.9	1	16	17	21	0.00938	0.342	ITDAYEDNADIANLLLAPYFK	K	N	0.95	5.6	0.56	113	37.6	60.9	0	1	1	0	2	2370.19	374	394	TRUE
Spot 304 Erwv	VelosPro2243	6-phosphogluconate dehydrogenase [Erwinia amylovora CFBP1430]	gi|292488700,gi|312172847	erwiniaNCBI_130313.fasta	51486.9	1	16	17	21	0.00938	0.342	IVSYAQGFSQLK	K	A	0.95	3.1	0.345	48.1	36.6	9.78	0	1	0	0	2	1340.72	330	341	TRUE
Spot 304 Erwv	VelosPro2243	6-phosphogluconate dehydrogenase [Erwinia amylovora CFBP1430]	gi|292488700,gi|312172847	erwiniaNCBI_130313.fasta	51486.9	1	16	17	21	0.00938	0.342	KDEEGHYLVDVILDEAANK	K	G	0.95	5.78	0.425	81.1	37.9	29.2	0	0	1	0	2	2158.07	241	259	TRUE
Spot 304 Erwv	VelosPro2243	6-phosphogluconate dehydrogenase [Erwinia amylovora CFBP1430]	gi|292488700,gi|312172847	erwiniaNCBI_130313.fasta	51486.9	1	16	17	21	0.00938	0.342	NIADEYQQALR	K	D	0.95	3.56	0	79.6	36.5	2.77	0	1	0	0	2	1320.65	395	405	TRUE
Spot 304 Erwv	VelosPro2243	6-phosphogluconate dehydrogenase [Erwinia amylovora CFBP1430]	gi|292488700,gi|312172847	erwiniaNCBI_130313.fasta	51486.9	1	16	17	21	0.00938	0.342	NLALNIESR	R	G	0.95	2.66	0.31	50.9	36.1	11.7	0	2	0	0	2	1029.57	17	25	TRUE
Spot 304 Erwv	VelosPro2243	6-phosphogluconate dehydrogenase [Erwinia amylovora CFBP1430]	gi|292488700,gi|312172847	erwiniaNCBI_130313.fasta	51486.9	1	16	17	21	0.00938	0.342	QQIGVVGMAVMGR	K	N	0.95	2.96	0.36	77.4	36.7	49.4	0	1	0	0	2	1377.7	4	16	TRUE
Spot 304 Erwv	VelosPro2243	6-phosphogluconate dehydrogenase [Erwinia amylovora CFBP1430]	gi|292488700,gi|312172847	erwiniaNCBI_130313.fasta	51486.9	1	16	17	21	0.00938	0.342	SAVLPANLIQAQR	R	D	0.95	3.52	0.45	70.1	36.5	19.6	0	2	0	0	2	1380.8	433	445	TRUE
Spot 304 Erwv	VelosPro2243	6-phosphogluconate dehydrogenase [Erwinia amylovora CFBP1430]	gi|292488700,gi|312172847	erwiniaNCBI_130313.fasta	51486.9	1	16	17	21	0.00938	0.342	SKQQIGVVGMAVMGR	M	N	0.95	0	0	56.4	37.2	26.4	0	0	1	0	1	1592.82	2	16	TRUE
Spot 304 Erwv	VelosPro2243	6-phosphogluconate dehydrogenase [Erwinia amylovora CFBP1430]	gi|292488700,gi|312172847	erwiniaNCBI_130313.fasta	51486.9	1	16	17	21	0.00938	0.342	TDEVVAENPGK	K	K	0.95	2.92	0.603	67	36.1	16	0	2	0	0	2	1158.56	39	49	TRUE
Spot 304 Erwv	VelosPro2243	6-phosphogluconate dehydrogenase [Erwinia amylovora CFBP1430]	gi|292488700,gi|312172847	erwiniaNCBI_130313.fasta	51486.9	1	16	17	21	0.00938	0.342	TDEVVAENPGKK	K	L	0.95	3.02	0.341	62.5	36.5	12.5	0	1	0	0	2	1286.66	39	50	TRUE
Spot 304 Erwv	VelosPro2243	6-phosphogluconate dehydrogenase [Erwinia amylovora CFBP1430]	gi|292488700,gi|312172847	erwiniaNCBI_130313.fasta	51486.9	1	16	17	21	0.00938	0.342	TDKDGVFHTEWLD	R	-	0.95	3.67	0.49	53.2	36.9	12	0	1	0	0	2	1562.71	456	468	TRUE
Spot 304 Erwv	VelosPro2243	6-phosphogluconate dehydrogenase [Erwinia amylovora CFBP1430]	gi|292488700,gi|312172847	erwiniaNCBI_130313.fasta	51486.9	1	16	17	21	0.00938	0.342	VQAVSADKAEFVEK	K	V	0.95	3.82	0.529	68.8	36.9	39	0	2	0	0	2	1520.8	307	320	TRUE
Spot 304 Erwv	VelosPro2243	dihydrolipoamide succinyltransferase component of 2-oxoglutarate dehydrogenase complex [Erwinia amylovora CFBP1430]	gi|292487654,gi|312171762	erwiniaNCBI_130313.fasta	43855.7	1	2	2	3	0.00134	0.0567	AEANESTPAQR	K	Q	0.95	2.8	0.427	63.9	36.6	9.97	0	2	0	0	2	1173.55	91	101	TRUE
Spot 304 Erwv	VelosPro2243	dihydrolipoamide succinyltransferase component of 2-oxoglutarate dehydrogenase complex [Erwinia amylovora CFBP1430]	gi|292487654,gi|312171762	erwiniaNCBI_130313.fasta	43855.7	1	2	2	3	0.00134	0.0567	DVDALSMADIEK	K	K	0.95	3.07	0.382	78.1	36.5	38.3	0	1	0	0	2	1322.61	287	298	TRUE
Spot 304 Erwv	VelosPro2243	argininosuccinate lyase [Erwinia amylovora CFBP1430]	gi|292486634,gi|312170699	erwiniaNCBI_130313.fasta	50240.9	1	3	3	3	0.00134	0.0722	AQVSELLAATR	K	Q	0.95	3.24	0.493	57.8	36.5	19.3	0	1	0	0	2	1158.65	123	133	TRUE
Spot 304 Erwv	VelosPro2243	argininosuccinate lyase [Erwinia amylovora CFBP1430]	gi|292486634,gi|312170699	erwiniaNCBI_130313.fasta	50240.9	1	3	3	3	0.00134	0.0722	LSELQQFSR	K	V	0.95	3.07	0.342	66.8	35.6	7.42	0	1	0	0	2	1107.58	407	415	TRUE
Spot 304 Erwv	VelosPro2243	argininosuccinate lyase [Erwinia amylovora CFBP1430]	gi|292486634,gi|312170699	erwiniaNCBI_130313.fasta	50240.9	1	3	3	3	0.00134	0.0722	VQGALTAMSMTLK	R	G	0.95	3.11	0.324	67.9	36.1	31.2	0	1	0	0	2	1382.7	299	311	TRUE
Spot 304 Erwv	VelosPro2243	protease tldD [Erwinia amylovora CFBP1430]	gi|292486777,gi|292900823,gi|312170845	erwiniaNCBI_130313.fasta	52714.8	1	10	11	22	0.00983	0.343	EGQSLPVGVGQPTLK	K	L	0.95	3.58	0.415	54.5	36.5	22.9	0	2	0	0	2	1509.83	471	485	FALSE	gi|188532447
Spot 304 Erwv	VelosPro2243	protease tldD [Erwinia amylovora CFBP1430]	gi|292486777,gi|292900823,gi|312170845	erwiniaNCBI_130313.fasta	52714.8	1	10	11	22	0.00983	0.343	FGYEFFLANEAGEVR	R	A	0.95	5.7	0.358	102	37.2	0	0	2	0	0	2	1748.83	222	236	FALSE	gi|188532447
Spot 304 Erwv	VelosPro2243	protease tldD [Erwinia amylovora CFBP1430]	gi|292486777,gi|292900823,gi|312170845	erwiniaNCBI_130313.fasta	52714.8	1	10	11	22	0.00983	0.343	GSLAIDDEGVPGQYNVLIENGILK	R	G	0.95	5	0.378	76	38.3	29.3	0	0	1	0	2	2514.31	321	344	FALSE	gi|188532447
Spot 304 Erwv	VelosPro2243	protease tldD [Erwinia amylovora CFBP1430]	gi|292486777,gi|292900823,gi|312170845	erwiniaNCBI_130313.fasta	52714.8	1	10	11	22	0.00983	0.343	GTSVFSGQMGQR	R	V	0.95	2.84	0.372	47.1	36.6	15.8	0	3	0	0	2	1270.58	291	302	FALSE
Spot 304 Erwv	VelosPro2243	protease tldD [Erwinia amylovora CFBP1430]	gi|292486777,gi|292900823,gi|312170845	erwiniaNCBI_130313.fasta	52714.8	1	10	11	22	0.00983	0.343	IIKDGSYNIDQGVGVR	R	A	0.95	4.04	0.417	73.6	37.5	22.9	0	0	2	0	2	1733.92	68	83	FALSE	gi|188532447
Spot 304 Erwv	VelosPro2243	protease tldD [Erwinia amylovora CFBP1430]	gi|292486777,gi|292900823,gi|312170845	erwiniaNCBI_130313.fasta	52714.8	1	10	11	22	0.00983	0.343	LSISVQVEDNGKR	R	E	0.95	3.02	0.469	66.4	37	26.1	0	3	0	0	2	1444.78	199	211	FALSE
Spot 304 Erwv	VelosPro2243	protease tldD [Erwinia amylovora CFBP1430]	gi|292486777,gi|292900823,gi|312170845	erwiniaNCBI_130313.fasta	52714.8	1	10	11	22	0.00983	0.343	TGFAYADQITLNALHQSATAAR	K	S	0.95	4.82	0.551	88.1	38.2	52.4	0	0	4	0	2	2320.17	90	111	FALSE	gi|188532447
Spot 304 Erwv	VelosPro2243	protease tldD [Erwinia amylovora CFBP1430]	gi|292486777,gi|292900823,gi|312170845	erwiniaNCBI_130313.fasta	52714.8	1	10	11	22	0.00983	0.343	TLAAVVNR	R	A	0.95	2.9	0.366	59.7	36	14.9	0	2	0	0	2	843.505	124	131	FALSE
Spot 304 Erwv	VelosPro2243	protease tldD [Erwinia amylovora CFBP1430]	gi|292486777,gi|292900823,gi|312170845	erwiniaNCBI_130313.fasta	52714.8	1	10	11	22	0.00983	0.343	VQEVSASLTGVYEQVLVAATDGTLAADVRPLVR	R	L	0.95	5.9	0.56	91.1	39.2	42.3	0	0	0	1	2	3427.84	166	198	FALSE	gi|188532447
Spot 304 Erwv	VelosPro2243	protease tldD [Erwinia amylovora CFBP1430]	gi|292486777,gi|292900823,gi|312170845	erwiniaNCBI_130313.fasta	52714.8	1	10	11	22	0.00983	0.343	YPALDPLHSLSR	R	E	0.95	2.6	0.264	52.3	36.7	24.9	0	2	0	0	2	1368.73	134	145	FALSE
Spot 322 Erwv	VelosPro2244	protein PmbA [Erwinia amylovora CFBP1430]	gi|292489590	erwiniaNCBI_130313.fasta	47889.5	1	5	5	8	0.00418	0.157	GLASTPFDSEGVR	K	T	0.95	2.8	0.319	50.4	36.3	21.4	0	1	0	0	2	1335.65	296	308	TRUE
Spot 322 Erwv	VelosPro2244	protein PmbA [Erwinia amylovora CFBP1430]	gi|292489590	erwiniaNCBI_130313.fasta	47889.5	1	5	5	8	0.00418	0.157	GSASSTDLSHDAIQR	K	T	0.95	3.55	0.447	105	37.1	58.5	0	1	0	0	2	1544.73	73	87	TRUE
Spot 322 Erwv	VelosPro2244	protein PmbA [Erwinia amylovora CFBP1430]	gi|292489590	erwiniaNCBI_130313.fasta	47889.5	1	5	5	8	0.00418	0.157	ITNTEGGSFNSHVGIK	R	V	0.95	4.29	0.532	114	37.2	68	0	2	0	0	2	1660.83	151	166	TRUE
Spot 322 Erwv	VelosPro2244	protein PmbA [Erwinia amylovora CFBP1430]	gi|292489590	erwiniaNCBI_130313.fasta	47889.5	1	5	5	8	0.00418	0.157	NMVSVGSDIETR	R	S	0.95	2.92	0.382	69.8	36.4	23.5	0	2	0	0	2	1323.62	417	428	TRUE
Spot 322 Erwv	VelosPro2244	protein PmbA [Erwinia amylovora CFBP1430]	gi|292489590	erwiniaNCBI_130313.fasta	47889.5	1	5	5	8	0.00418	0.157	TLEQAVATALELAK	K	A	0.95	5.21	0.443	97.7	36.8	39.4	0	2	0	0	2	1457.82	13	26	TRUE
Spot 325 Erwv	VelosPro2245	histidyl-tRNA synthetase [Erwinia amylovora CFBP1430]	gi|292489656,gi|312173831	erwiniaNCBI_130313.fasta	49316.2	1	5	5	8	0.00632	0.114	ANDDDNSDASVALR	R	Y	0.95	4.42	0.4	89.1	37	43.3	0	2	0	0	2	1462.64	76	89	TRUE
Spot 325 Erwv	VelosPro2245	histidyl-tRNA synthetase [Erwinia amylovora CFBP1430]	gi|292489656,gi|312173831	erwiniaNCBI_130313.fasta	49316.2	1	5	5	8	0.00632	0.114	ARANDDDNSDASVALR	R	Y	0.95	2.91	0.176	40.5	37.4	2.04	0	0	1	0	2	1689.78	74	89	TRUE
Spot 325 Erwv	VelosPro2245	histidyl-tRNA synthetase [Erwinia amylovora CFBP1430]	gi|292489656,gi|312173831	erwiniaNCBI_130313.fasta	49316.2	1	5	5	8	0.00632	0.114	GGDVDKEIYTITR	K	A	0.95	3.92	0.522	87.4	36.7	45.8	0	2	0	0	2	1466.75	61	73	TRUE
Spot 325 Erwv	VelosPro2245	histidyl-tRNA synthetase [Erwinia amylovora CFBP1430]	gi|292489656,gi|312173831	erwiniaNCBI_130313.fasta	49316.2	1	5	5	8	0.00632	0.114	LVQSGAIAIK	K	K	0.95	2.23	0.406	58.6	36	18.6	0	2	0	0	2	999.62	344	353	TRUE
Spot 325 Erwv	VelosPro2245	histidyl-tRNA synthetase [Erwinia amylovora CFBP1430]	gi|292489656,gi|312173831	erwiniaNCBI_130313.fasta	49316.2	1	5	5	8	0.00632	0.114	YVVFPSLNEVK	R	D	0.95	2.11	0.268	38.4	36.3	-0.55	0	1	0	0	2	1294.7	410	420	TRUE
Spot 325 Erwv	VelosPro2245	type VI secretion system core protein [Erwinia amylovora CFBP1430]	gi|292489493,gi|312173667	erwiniaNCBI_130313.fasta	51258	0.999	2	2	2	0.00158	0.0783	QGLSQVMEENALQLPLTER	R	S	0.95	4.66	0.386	49.3	37.9	9.44	0	0	1	0	2	2172.1	318	336	TRUE
Spot 325 Erwv	VelosPro2245	type VI secretion system core protein [Erwinia amylovora CFBP1430]	gi|292489493,gi|312173667	erwiniaNCBI_130313.fasta	51258	0.999	2	2	2	0.00158	0.0783	SHGLNVATVPESSMVR	R	E	0.95	2.8	0.28	0	0	0	0	0	1	0	2	1699.84	337	352	TRUE
Spot 331 Erwv	VelosPro2246	diaminobutyrate-2-oxoglutarateaminotransferase [Erwinia amylovora CFBP1430]	gi|292486953	erwiniaNCBI_130313.fasta	50109.5	1	4	4	8	0.00382	0.11	AVGGGLPLAVLGIK	K	K	0.95	2.99	0.563	67	36.4	37.7	0	2	0	0	2	1264.8	296	309	TRUE
Spot 331 Erwv	VelosPro2246	diaminobutyrate-2-oxoglutarateaminotransferase [Erwinia amylovora CFBP1430]	gi|292486953	erwiniaNCBI_130313.fasta	50109.5	1	4	4	8	0.00382	0.11	CFENGLILER	K	G	0.95	2.99	0.315	46.8	36.2	11.2	0	3	0	0	2	1250.62	412	421	TRUE
Spot 331 Erwv	VelosPro2246	diaminobutyrate-2-oxoglutarateaminotransferase [Erwinia amylovora CFBP1430]	gi|292486953	erwiniaNCBI_130313.fasta	50109.5	1	4	4	8	0.00382	0.11	LFAFEHAGIEPDIIVMSK	K	A	0.95	3.97	0.353	62.8	37.9	24.8	0	0	2	0	2	2033.04	278	295	TRUE
Spot 331 Erwv	VelosPro2246	diaminobutyrate-2-oxoglutarateaminotransferase [Erwinia amylovora CFBP1430]	gi|292486953	erwiniaNCBI_130313.fasta	50109.5	1	4	4	8	0.00382	0.11	QAEFESNVR	R	S	0.95	2.24	0.169	50.5	35.8	8.17	0	1	0	0	2	1079.51	27	35	TRUE
Spot 331 Erwv	VelosPro2246	glutathione oxidoreductase [Erwinia amylovora CFBP1430]	gi|292490004,gi|312174195	erwiniaNCBI_130313.fasta	48862	1	7	7	9	0.0043	0.204	DFDNTVAIHPTGSEEFVTMR	K	-	0.95	3.31	0.431	49.5	38.1	6.72	0	0	1	0	2	2282.04	431	450	TRUE
Spot 331 Erwv	VelosPro2246	glutathione oxidoreductase [Erwinia amylovora CFBP1430]	gi|292490004,gi|312174195	erwiniaNCBI_130313.fasta	48862	1	7	7	9	0.0043	0.204	DFDNTVAIHPTGSEEFVTMRG	K	-	0.95	3.82	0.537	70.1	38.3	40.6	0	0	1	0	2	2339.06	431	451	TRUE
Spot 331 Erwv	VelosPro2246	glutathione oxidoreductase [Erwinia amylovora CFBP1430]	gi|292490004,gi|312174195	erwiniaNCBI_130313.fasta	48862	1	7	7	9	0.0043	0.204	DLGGTCVNVGCVPK	K	K	0.95	3.95	0.4	76.2	36.9	10.7	0	1	0	0	2	1475.7	37	50	TRUE
Spot 331 Erwv	VelosPro2246	glutathione oxidoreductase [Erwinia amylovora CFBP1430]	gi|292490004,gi|312174195	erwiniaNCBI_130313.fasta	48862	1	7	7	9	0.0043	0.204	FGDDQVKVYK	K	S	0.95	2.89	0.474	48.5	35.9	17.6	0	1	0	0	2	1198.61	363	372	TRUE
Spot 331 Erwv	VelosPro2246	glutathione oxidoreductase [Erwinia amylovora CFBP1430]	gi|292490004,gi|312174195	erwiniaNCBI_130313.fasta	48862	1	7	7	9	0.0043	0.204	FVDAHTVEVNGEK	R	I	0.95	3.82	0.552	79.4	36.9	40.8	0	2	0	0	2	1444.71	117	129	TRUE
Spot 331 Erwv	VelosPro2246	glutathione oxidoreductase [Erwinia amylovora CFBP1430]	gi|292490004,gi|312174195	erwiniaNCBI_130313.fasta	48862	1	7	7	9	0.0043	0.204	GIYAVGDNTGAVELTPVAVAAGR	K	R	0.95	5.22	0.564	84.9	38.1	39.3	0	0	2	0	2	2201.16	297	319	TRUE
Spot 331 Erwv	VelosPro2246	glutathione oxidoreductase [Erwinia amylovora CFBP1430]	gi|292490004,gi|312174195	erwiniaNCBI_130313.fasta	48862	1	7	7	9	0.0043	0.204	IHTSYDNVLGK	R	N	0.95	2.86	0.276	26.8	36.9	-6.36	0	0	1	0	2	1246.64	95	105	TRUE
Spot 331 Erwv	VelosPro2246	histidyl-tRNA synthetase [Erwinia amylovora CFBP1430]	gi|292489656,gi|312173831	erwiniaNCBI_130313.fasta	49316.2	1	4	4	7	0.00334	0.114	ANDDDNSDASVALR	R	Y	0.95	4.12	0.457	89.7	37.1	49.8	0	2	0	0	2	1462.64	76	89	TRUE
Spot 331 Erwv	VelosPro2246	histidyl-tRNA synthetase [Erwinia amylovora CFBP1430]	gi|292489656,gi|312173831	erwiniaNCBI_130313.fasta	49316.2	1	4	4	7	0.00334	0.114	GFDYYTGTVYEVK	R	W	0.95	4.43	0.564	78.5	37	51.1	0	2	0	0	2	1541.72	288	300	TRUE
Spot 331 Erwv	VelosPro2246	histidyl-tRNA synthetase [Erwinia amylovora CFBP1430]	gi|292489656,gi|312173831	erwiniaNCBI_130313.fasta	49316.2	1	4	4	7	0.00334	0.114	LVQSGAIAIK	K	K	0.95	1.98	0.378	48.4	35.9	8.68	0	1	0	0	2	999.62	344	353	TRUE
Spot 331 Erwv	VelosPro2246	histidyl-tRNA synthetase [Erwinia amylovora CFBP1430]	gi|292489656,gi|312173831	erwiniaNCBI_130313.fasta	49316.2	1	4	4	7	0.00334	0.114	SLPGVGMSVGLSR	K	I	0.95	3.17	0.549	73.7	36.6	38	0	2	0	0	2	1275.67	327	339	TRUE
Spot 332 Erwv	VelosPro2247	threonine synthase [Erwinia amylovora CFBP1430]	gi|292489417	erwiniaNCBI_130313.fasta	47230.7	1	9	10	22	0.0157	0.28	AIGLNSANSINISR	K	L	0.95	4.13	0.594	93.5	37	52	0	3	0	0	2	1429.78	206	219	TRUE
Spot 332 Erwv	VelosPro2247	threonine synthase [Erwinia amylovora CFBP1430]	gi|292489417	erwiniaNCBI_130313.fasta	47230.7	1	9	10	22	0.0157	0.28	DGLQEGEFGLFLGTAHPAK	R	F	0.95	2.95	0.387	38	37.8	9.1	0	0	1	0	2	1986.99	364	382	TRUE
Spot 332 Erwv	VelosPro2247	threonine synthase [Erwinia amylovora CFBP1430]	gi|292489417	erwiniaNCBI_130313.fasta	47230.7	1	9	10	22	0.0157	0.28	FIAATNANDTVPR	R	F	0.95	3.9	0.5	84.4	36.9	34.9	0	3	0	0	2	1389.71	270	282	TRUE
Spot 332 Erwv	VelosPro2247	threonine synthase [Erwinia amylovora CFBP1430]	gi|292489417	erwiniaNCBI_130313.fasta	47230.7	1	9	10	22	0.0157	0.28	FKESVEEILQR	K	T	0.95	3.23	0.402	62.8	36.7	19.2	0	1	0	0	2	1377.74	383	393	TRUE
Spot 332 Erwv	VelosPro2247	threonine synthase [Erwinia amylovora CFBP1430]	gi|292489417	erwiniaNCBI_130313.fasta	47230.7	1	9	10	22	0.0157	0.28	ILSAFIGDEIAPHQLNER	K	L	0.95	3.54	0.448	90.1	38	48.5	0	0	3	0	2	2023.06	58	75	TRUE
Spot 332 Erwv	VelosPro2247	threonine synthase [Erwinia amylovora CFBP1430]	gi|292489417	erwiniaNCBI_130313.fasta	47230.7	1	9	10	22	0.0157	0.28	LLRDGLQEGEFGLFLGTAHPAK	R	F	0.95	5.4	0.523	78.4	38.4	40	0	0	2	0	2	2369.26	361	382	TRUE
Spot 332 Erwv	VelosPro2247	threonine synthase [Erwinia amylovora CFBP1430]	gi|292489417	erwiniaNCBI_130313.fasta	47230.7	1	9	10	22	0.0157	0.28	LTDLGYGAVDDETTQAAMR	R	E	0.95	5.44	0.573	103	37.5	0	0	1	0	0	2	2042.93	324	342	TRUE
Spot 332 Erwv	VelosPro2247	threonine synthase [Erwinia amylovora CFBP1430]	gi|292489417	erwiniaNCBI_130313.fasta	47230.7	1	9	10	22	0.0157	0.28	NQLVISVPSGNFGDLTAGLLAK	R	S	0.95	4.4	0.585	89.3	36.8	67	0	4	2	0	2	2214.21	240	261	TRUE
Spot 332 Erwv	VelosPro2247	threonine synthase [Erwinia amylovora CFBP1430]	gi|292489417	erwiniaNCBI_130313.fasta	47230.7	1	9	10	22	0.0157	0.28	RNQLVISVPSGNFGDLTAGLLAK	K	S	0.95	4.87	0.464	81.2	38.3	35.3	0	0	2	0	2	2370.31	239	261	TRUE
Spot 335 Erwv	VelosPro2248	argininosuccinate synthase [Erwinia tasmaniensis Et1/99]	gi|188532295,gi|259906839,gi|292486633,gi|300714759,gi|385786783	erwiniaNCBI_130313.fasta	44694.7	1	3	3	3	0.00153	0.119	AVEQLVLDRDSFK	R	W	0.95	3.6	0.466	60.5	37	28.5	0	1	0	0	2	1519.81	292	304	TRUE
Spot 335 Erwv	VelosPro2248	argininosuccinate synthase [Erwinia tasmaniensis Et1/99]	gi|188532295,gi|259906839,gi|292486633,gi|300714759,gi|385786783	erwiniaNCBI_130313.fasta	44694.7	1	3	3	3	0.00153	0.119	FETTYTALAPQLK	R	V	0.95	3.53	0.442	70.6	36.8	31.5	0	1	0	0	2	1482.78	133	145	TRUE
Spot 335 Erwv	VelosPro2248	argininosuccinate synthase [Erwinia tasmaniensis Et1/99]	gi|188532295,gi|259906839,gi|292486633,gi|300714759,gi|385786783	erwiniaNCBI_130313.fasta	44694.7	1	3	3	3	0.00153	0.119	SANSLYSEEFATFGEDEVYDHR	K	H	0.95	4.17	0.357	49.1	38.5	9.08	0	0	1	0	2	2566.1	361	382	TRUE
Spot 335 Erwv	VelosPro2248	short-chain alcohol dehydrogenase [Erwinia amylovora CFBP1430]	gi|292488233,gi|312172371	erwiniaNCBI_130313.fasta	43220.1	0.998	2	2	3	0.00153	0.0677	DSLYNAAPIIDETGR	K	L	0.95	3.88	0.477	69.4	36.8	25.9	0	2	0	0	2	1634.8	315	329	TRUE
Spot 335 Erwv	VelosPro2248	short-chain alcohol dehydrogenase [Erwinia amylovora CFBP1430]	gi|292488233,gi|312172371	erwiniaNCBI_130313.fasta	43220.1	0.998	2	2	3	0.00153	0.0677	NTLAAHGNGDAR	R	V	0.95	1.73	0.054	46.1	36.2	5.26	0	1	0	0	2	1196.58	256	267	TRUE
Spot 335 Erwv	VelosPro2248	dihydrolipoamide succinyltransferase component of 2-oxoglutarate dehydrogenase complex [Erwinia amylovora CFBP1430]	gi|292487654,gi|312171762	erwiniaNCBI_130313.fasta	43855.7	1	3	3	4	0.00204	0.0936	AAPEAAEAAVPADLANR	K	S	0.95	4.68	0.498	72.1	36.8	36.8	0	2	0	0	2	1636.83	159	175	TRUE
Spot 335 Erwv	VelosPro2248	dihydrolipoamide succinyltransferase component of 2-oxoglutarate dehydrogenase complex [Erwinia amylovora CFBP1430]	gi|292487654,gi|312171762	erwiniaNCBI_130313.fasta	43855.7	1	3	3	4	0.00204	0.0936	AEANESTPAQR	K	Q	0.95	2.91	0.274	51	36.6	15.1	0	1	0	0	2	1173.55	91	101	TRUE
Spot 335 Erwv	VelosPro2248	dihydrolipoamide succinyltransferase component of 2-oxoglutarate dehydrogenase complex [Erwinia amylovora CFBP1430]	gi|292487654,gi|312171762	erwiniaNCBI_130313.fasta	43855.7	1	3	3	4	0.00204	0.0936	HLAQAAPATK	K	A	0.95	2.36	0.417	52.6	35.8	24.2	0	1	0	0	2	1007.56	149	158	TRUE
Spot 335 Erwv	VelosPro2248	enolase [Erwinia amylovora CFBP1430]	gi|292487224	erwiniaNCBI_130313.fasta	45360	1	9	9	14	0.00714	0.323	AFSSEEFTHFLEDLTK	K	Q	0.95	4.86	0.503	83.8	37.4	51	0	1	0	0	2	1900.9	267	282	TRUE
Spot 335 Erwv	VelosPro2248	enolase [Erwinia amylovora CFBP1430]	gi|292487224	erwiniaNCBI_130313.fasta	45360	1	9	9	14	0.00714	0.323	AVGAVNGPIAEAVTGK	K	D	0.95	3.87	0.488	60.3	36.6	25.6	0	3	0	0	2	1453.8	67	82	TRUE
Spot 335 Erwv	VelosPro2248	enolase [Erwinia amylovora CFBP1430]	gi|292487224	erwiniaNCBI_130313.fasta	45360	1	9	9	14	0.00714	0.323	DAGYTAVISHR	K	S	0.95	3.54	0.47	53.9	36.8	26.1	0	1	0	0	2	1189.6	361	371	TRUE
Spot 335 Erwv	VelosPro2248	enolase [Erwinia amylovora CFBP1430]	gi|292487224	erwiniaNCBI_130313.fasta	45360	1	9	9	14	0.00714	0.323	FGANAILAVSLAAAK	K	A	0.95	5.24	0.492	116	36.9	63.4	0	2	0	0	2	1416.82	106	120	TRUE
Spot 335 Erwv	VelosPro2248	enolase [Erwinia amylovora CFBP1430]	gi|292487224	erwiniaNCBI_130313.fasta	45360	1	9	9	14	0.00714	0.323	FNQIGSLTETLAAIK	K	M	0.95	4.64	0.477	113	37	49.2	0	2	0	0	2	1605.88	343	357	TRUE
Spot 335 Erwv	VelosPro2248	enolase [Erwinia amylovora CFBP1430]	gi|292487224	erwiniaNCBI_130313.fasta	45360	1	9	9	14	0.00714	0.323	GMSTAVGDEGGYAPNLGSNAEALAVIAEAVK	K	A	0.95	5.71	0.585	100	38.9	0	0	0	2	0	2	2978.44	201	231	TRUE
Spot 335 Erwv	VelosPro2248	enolase [Erwinia amylovora CFBP1430]	gi|292487224	erwiniaNCBI_130313.fasta	45360	1	9	9	14	0.00714	0.323	IGSEVFHNLAK	R	V	0.95	3.5	0.401	68.6	36.6	30.2	0	1	0	0	2	1214.65	185	195	TRUE
Spot 335 Erwv	VelosPro2248	enolase [Erwinia amylovora CFBP1430]	gi|292487224	erwiniaNCBI_130313.fasta	45360	1	9	9	14	0.00714	0.323	SGETEDATIADLAVGTAAGQIK	R	T	0.95	5.08	0.485	92.2	37.9	54	0	0	1	0	2	2118.06	372	393	TRUE
Spot 335 Erwv	VelosPro2248	enolase [Erwinia amylovora CFBP1430]	gi|292487224	erwiniaNCBI_130313.fasta	45360	1	9	9	14	0.00714	0.323	SKGMSTAVGDEGGYAPNLGSNAEALAVIAEAVK	K	A	0.95	4.93	0.383	90.6	39.1	0	0	0	1	0	2	3193.57	199	231	TRUE
Spot 335 Erwv	VelosPro2248	3-oxoacyl-ACP synthase [Erwinia amylovora CFBP1430]	gi|292488894,gi|312173055	erwiniaNCBI_130313.fasta	42793.7	1	9	13	40	0.0204	0.469	AMASGVSACLATPFK	K	I	0.95	3.91	0.438	107	36.8	60.3	0	7	0	0	2	1510.74	139	153	FALSE	gi|188533303,gi|385788936,gi|259907884
Spot 335 Erwv	VelosPro2248	3-oxoacyl-ACP synthase [Erwinia amylovora CFBP1430]	gi|292488894,gi|312173055	erwiniaNCBI_130313.fasta	42793.7	1	9	13	40	0.0204	0.469	AVFPGKTPAMSATK	R	A	0.95	3.46	0.506	60.5	36.8	34.6	0	4	0	0	2	1421.75	317	330	FALSE	gi|259907884
Spot 335 Erwv	VelosPro2248	3-oxoacyl-ACP synthase [Erwinia amylovora CFBP1430]	gi|292488894,gi|312173055	erwiniaNCBI_130313.fasta	42793.7	1	9	13	40	0.0204	0.469	DGFVIAGGGGMVVVEELEHALAR	R	G	0.95	6.03	0.634	139	37.7	89.3	0	2	0	0	2	2342.18	229	251	FALSE	gi|188533303,gi|385788936,gi|259907884
Spot 335 Erwv	VelosPro2248	3-oxoacyl-ACP synthase [Erwinia amylovora CFBP1430]	gi|292488894,gi|312173055	erwiniaNCBI_130313.fasta	42793.7	1	9	13	40	0.0204	0.469	GAHIYAEVVGYGATSDGADMVAPSGEGAMR	R	C	0.95	5.78	0.544	92.3	38.9	16.8	0	0	1	0	2	2955.32	252	281	FALSE	gi|385788936,gi|259907884
Spot 335 Erwv	VelosPro2248	3-oxoacyl-ACP synthase [Erwinia amylovora CFBP1430]	gi|292488894,gi|312173055	erwiniaNCBI_130313.fasta	42793.7	1	9	13	40	0.0204	0.469	IQGVNYSISSACATSAHCIGNAVEQIQLGK	K	Q	0.95	3.88	0.372	94.4	39.3	50.7	0	0	1	0	2	3176.55	154	183	FALSE	gi|385788936,gi|259907884
Spot 335 Erwv	VelosPro2248	3-oxoacyl-ACP synthase [Erwinia amylovora CFBP1430]	gi|292488894,gi|312173055	erwiniaNCBI_130313.fasta	42793.7	1	9	13	40	0.0204	0.469	LSKEDIAAR	K	I	0.95	3.18	0.308	57.7	36.7	10.1	0	1	0	0	2	1002.56	54	62	FALSE
Spot 335 Erwv	VelosPro2248	3-oxoacyl-ACP synthase [Erwinia amylovora CFBP1430]	gi|292488894,gi|312173055	erwiniaNCBI_130313.fasta	42793.7	1	9	13	40	0.0204	0.469	MAMEGLDTPIDYLNTHGTSTPVGDVK	R	E	0.95	5.06	0.554	84.6	38.7	45.5	0	0	11	0	2	2794.29	285	310	FALSE
Spot 335 Erwv	VelosPro2248	3-oxoacyl-ACP synthase [Erwinia amylovora CFBP1430]	gi|292488894,gi|312173055	erwiniaNCBI_130313.fasta	42793.7	1	9	13	40	0.0204	0.469	SGITFSQELK	R	D	0.95	2.81	0.409	55.6	35.7	18.5	0	3	0	0	2	1109.58	31	40	FALSE	gi|188533303,gi|385788936,gi|259907884
Spot 335 Erwv	VelosPro2248	3-oxoacyl-ACP synthase [Erwinia amylovora CFBP1430]	gi|292488894,gi|312173055	erwiniaNCBI_130313.fasta	42793.7	1	9	13	40	0.0204	0.469	SGITFSQELKDSGMR	R	S	0.95	3.82	0.56	79.4	37.1	41.4	0	2	0	0	2	1671.8	31	45	FALSE	gi|188533303,gi|385788936,gi|259907884
Spot 335 Erwv	VelosPro2248	3-oxoacyl-ACP synthase [Erwinia amylovora CFBP1430]	gi|292488894,gi|312173055	erwiniaNCBI_130313.fasta	42793.7	1	9	13	40	0.0204	0.469	TYDTARDGFVIAGGGGMVVVEELEHALAR	R	G	0.95	5.3	0.45	93.9	38.9	40.6	0	0	1	0	2	3049.51	223	251	FALSE	gi|188533303,gi|385788936,gi|259907884
Spot 335 Erwv	VelosPro2248	3-oxoacyl-ACP synthase [Erwinia amylovora CFBP1430]	gi|292488894,gi|312173055	erwiniaNCBI_130313.fasta	42793.7	1	9	13	40	0.0204	0.469	VGLVAGSGGGSPFYQAASVDGMR	R	A	0.95	6.89	0.702	145	37.3	114	0	9	3	0	2	2199.05	102	124	FALSE	gi|188533303,gi|259907884
Spot 335 Erwv	VelosPro2248	protein chain elongation factor EF-Tu [Erwinia amylovora CFBP1430]	gi|292486720	erwiniaNCBI_130313.fasta	43263.6	1	6	6	9	0.00459	0.376	AFDQIDNAPEEK	R	A	0.95	3.9	0.462	66.3	36.7	0	0	1	0	0	2	1376.63	46	57	TRUE
Spot 335 Erwv	VelosPro2248	protein chain elongation factor EF-Tu [Erwinia amylovora CFBP1430]	gi|292486720	erwiniaNCBI_130313.fasta	43263.6	1	6	6	9	0.00459	0.376	AGENCGILLR	R	G	0.95	3.12	0.214	76.7	36.6	6.58	0	2	0	0	2	1102.57	271	280	TRUE
Spot 335 Erwv	VelosPro2248	protein chain elongation factor EF-Tu [Erwinia amylovora CFBP1430]	gi|292486720	erwiniaNCBI_130313.fasta	43263.6	1	6	6	9	0.00459	0.376	AIDKPFLLPIEDVFSISGR	R	G	0.95	3.84	0.426	55.7	37.5	22.5	0	2	0	0	2	2117.16	206	224	TRUE
Spot 335 Erwv	VelosPro2248	protein chain elongation factor EF-Tu [Erwinia amylovora CFBP1430]	gi|292486720	erwiniaNCBI_130313.fasta	43263.6	1	6	6	9	0.00459	0.376	DLLSQYDFPGDDTPIVR	R	G	0.95	4.31	0.557	63.2	37.5	40.2	0	1	0	0	2	1950.94	156	172	TRUE
Spot 335 Erwv	VelosPro2248	protein chain elongation factor EF-Tu [Erwinia amylovora CFBP1430]	gi|292486720	erwiniaNCBI_130313.fasta	43263.6	1	6	6	9	0.00459	0.376	FESEVYILSKDEGGR	K	H	0.95	3.21	0.468	67.1	37	0	0	1	0	0	2	1728.84	305	319	TRUE
Spot 335 Erwv	VelosPro2248	protein chain elongation factor EF-Tu [Erwinia amylovora CFBP1430]	gi|292486720	erwiniaNCBI_130313.fasta	43263.6	1	6	6	9	0.00459	0.376	GQVLAKPGTIKPHTK	R	F	0.95	3.08	0.396	43.8	36.8	10.4	0	1	0	0	2	1574.94	290	304	TRUE
Spot 335 Erwv	VelosPro2248	protein chain elongation factor EF-Tu [Erwinia amylovora CFBP1430]	gi|292486720	erwiniaNCBI_130313.fasta	43263.6	1	6	6	9	0.00459	0.376	HYAHVDCPGHADYVK	R	N	0.95	4.32	0.533	56.9	37.2	8.67	0	2	0	0	2	1768.79	76	90	TRUE
Spot 335 Erwv	VelosPro2248	protein chain elongation factor EF-Tu [Erwinia amylovora CFBP1430]	gi|292486720	erwiniaNCBI_130313.fasta	43263.6	1	6	6	9	0.00459	0.376	IIELAGHLDNYIPEPER	K	A	0.95	5.04	0.496	104	37.4	53.2	0	2	0	0	2	1979.02	189	205	TRUE
Spot 335 Erwv	VelosPro2248	protein chain elongation factor EF-Tu [Erwinia amylovora CFBP1430]	gi|292486720	erwiniaNCBI_130313.fasta	43263.6	1	6	6	9	0.00459	0.376	TTLTAAITTVLAK	K	T	0.95	3.29	0.396	101	36.2	53.5	0	3	0	0	2	1303.78	26	38	TRUE
Spot 335 Erwv	VelosPro2248	protein chain elongation factor EF-Tu [Erwinia amylovora CFBP1430]	gi|292486720	erwiniaNCBI_130313.fasta	43263.6	1	6	6	9	0.00459	0.376	VGEEVEIVGIKDTVK	K	S	0.95	4.65	0.514	97.8	37.3	57.7	0	1	0	0	2	1614.9	239	253	TRUE
Spot 336 Erwv	VelosPro2249	UDP-N-acetylglucosamine 1-carboxyvinyltransferase [Erwinia amylovora CFBP1430]	gi|188532485,gi|259907024,gi|292486817	erwiniaNCBI_130313.fasta	44576.8	1	3	3	3	0.00155	0.11	AAQPDTLDAVLAK	R	L	0.95	2.61	0.4	52.6	36.3	13.2	0	1	0	0	2	1312.71	253	265	TRUE
Spot 336 Erwv	VelosPro2249	UDP-N-acetylglucosamine 1-carboxyvinyltransferase [Erwinia amylovora CFBP1430]	gi|188532485,gi|259907024,gi|292486817	erwiniaNCBI_130313.fasta	44576.8	1	3	3	3	0.00155	0.11	LSSAQVMATDLR	K	A	0.95	3.42	0.417	81.6	36.5	33.9	0	1	0	0	2	1307.66	360	371	TRUE
Spot 336 Erwv	VelosPro2249	UDP-N-acetylglucosamine 1-carboxyvinyltransferase [Erwinia amylovora CFBP1430]	gi|188532485,gi|259907024,gi|292486817	erwiniaNCBI_130313.fasta	44576.8	1	3	3	3	0.00155	0.11	VLPDRIETGTFLVAGAISGGK	R	V	0.95	3.75	0.382	69.6	38.1	21.9	0	0	1	0	2	2101.17	228	248	TRUE
Spot 336 Erwv	VelosPro2249	UDP-glucose dehydrogenase [Erwinia amylovora]	gi|70909459	erwiniaNCBI_130313.fasta	49336	1	11	13	29	0.015	0.39	FSTHAEEGVNRGVMQFIAVGTPPDEDGSADLK	K	Y	0.95	4.66	0	77.1	39.3	-12	0	0	1	0	2	3374.6	66	97	FALSE
Spot 336 Erwv	VelosPro2249	UDP-glucose dehydrogenase [Erwinia amylovora]	gi|70909459	erwiniaNCBI_130313.fasta	49336	1	11	13	29	0.015	0.39	GAALSFDVVSNPEFLK	R	E	0.95	5.51	0.514	104	37.2	59.8	0	2	0	0	2	1693.88	142	157	FALSE	gi|292488437
Spot 336 Erwv	VelosPro2249	UDP-glucose dehydrogenase [Erwinia amylovora]	gi|70909459	erwiniaNCBI_130313.fasta	49336	1	11	13	29	0.015	0.39	GIIPIFEPGLTPLVMQNYEAGR	K	L	0.95	4.52	0.293	65.5	38.4	31.2	0	1	2	0	2	2431.27	42	63	FALSE	gi|292488437
Spot 336 Erwv	VelosPro2249	UDP-glucose dehydrogenase [Erwinia amylovora]	gi|70909459	erwiniaNCBI_130313.fasta	49336	1	11	13	29	0.015	0.39	IGYSFIYPGCGYGGSCFPK	R	D	0.95	3.31	0.46	53.1	37.3	22.2	0	1	0	0	2	2129.95	251	269	FALSE	gi|292488437
Spot 336 Erwv	VelosPro2249	UDP-glucose dehydrogenase [Erwinia amylovora]	gi|70909459	erwiniaNCBI_130313.fasta	49336	1	11	13	29	0.015	0.39	ISFMNEISNLAER	K	L	0.95	4.65	0.552	101	36.8	59.2	0	4	0	0	2	1539.75	221	233	FALSE	gi|292488437
Spot 336 Erwv	VelosPro2249	UDP-glucose dehydrogenase [Erwinia amylovora]	gi|70909459	erwiniaNCBI_130313.fasta	49336	1	11	13	29	0.015	0.39	IVIGTDNDEVVELLR	R	E	0.95	5.11	0.495	104	37.2	60.9	0	4	0	0	2	1684.91	171	185	FALSE	gi|292488437
Spot 336 Erwv	VelosPro2249	UDP-glucose dehydrogenase [Erwinia amylovora]	gi|70909459	erwiniaNCBI_130313.fasta	49336	1	11	13	29	0.015	0.39	LGADVEKVR	R	Q	0.95	3.04	0.306	72	36.3	31.4	0	2	0	0	2	986.563	234	242	FALSE	gi|292488437
Spot 336 Erwv	VelosPro2249	UDP-glucose dehydrogenase [Erwinia amylovora]	gi|70909459	erwiniaNCBI_130313.fasta	49336	1	11	13	29	0.015	0.39	LLQAVEDVNDAQK	R	H	0.95	4.35	0.489	70.4	36.7	21.9	0	4	0	0	2	1442.75	287	299	FALSE	gi|292488437
Spot 336 Erwv	VelosPro2249	UDP-glucose dehydrogenase [Erwinia amylovora]	gi|70909459	erwiniaNCBI_130313.fasta	49336	1	11	13	29	0.015	0.39	TIAQHMQGHK	R	V	0.95	2.43	0.384	37.7	36.3	8.62	0	1	0	0	2	1150.58	105	114	FALSE	gi|292488437
Spot 336 Erwv	VelosPro2249	UDP-glucose dehydrogenase [Erwinia amylovora]	gi|70909459	erwiniaNCBI_130313.fasta	49336	1	11	13	29	0.015	0.39	VVLDKSTVPVGTADR	K	V	0.95	3.96	0.522	60	37.2	0	0	2	0	0	2	1556.86	115	129	FALSE	gi|292488437
Spot 336 Erwv	VelosPro2249	UDP-glucose dehydrogenase [Erwinia amylovora]	gi|70909459	erwiniaNCBI_130313.fasta	49336	1	11	13	29	0.015	0.39	YAANCMLATK	K	I	0.95	2.53	0.534	64	35.7	26.8	0	5	0	0	2	1142.53	211	220	FALSE	gi|292488437
Spot 337 Erwv	VelosPro2250	bifunctional indole-3-glycerol phosphate synthase/phosphoribosylanthranilate isomerase [Erwinia amylovora CFBP1430]	gi|292488394,gi|312172537	erwiniaNCBI_130313.fasta	49515.3	1	7	7	19	0.012	0.236	AQEVMAAAALR	R	Y	0.95	2.64	0.399	48.2	36.7	13.4	0	6	0	0	2	1146.59	297	307	TRUE
Spot 337 Erwv	VelosPro2250	bifunctional indole-3-glycerol phosphate synthase/phosphoribosylanthranilate isomerase [Erwinia amylovora CFBP1430]	gi|292488394,gi|312172537	erwiniaNCBI_130313.fasta	49515.3	1	7	7	19	0.012	0.236	EDFDPAVIAGVYR	R	H	0.95	3.84	0.523	62.9	36.5	1.75	0	1	0	0	2	1451.72	67	79	TRUE
Spot 337 Erwv	VelosPro2250	bifunctional indole-3-glycerol phosphate synthase/phosphoribosylanthranilate isomerase [Erwinia amylovora CFBP1430]	gi|292488394,gi|312172537	erwiniaNCBI_130313.fasta	49515.3	1	7	7	19	0.012	0.236	NDGLSDVVTIAR	R	R	0.95	3.79	0.411	79.4	36.9	30	0	3	0	0	2	1259.66	314	325	TRUE
Spot 337 Erwv	VelosPro2250	bifunctional indole-3-glycerol phosphate synthase/phosphoribosylanthranilate isomerase [Erwinia amylovora CFBP1430]	gi|292488394,gi|312172537	erwiniaNCBI_130313.fasta	49515.3	1	7	7	19	0.012	0.236	QLAAVAHSLNMGVLTEAISDEELER	R	A	0.95	5.32	0.46	69.5	38.6	27.1	0	0	1	0	2	2696.36	149	173	TRUE
Spot 337 Erwv	VelosPro2250	bifunctional indole-3-glycerol phosphate synthase/phosphoribosylanthranilate isomerase [Erwinia amylovora CFBP1430]	gi|292488394,gi|312172537	erwiniaNCBI_130313.fasta	49515.3	1	7	7	19	0.012	0.236	SALECGAIYGGLIFAAGSPR	R	Q	0.95	6.45	0.505	131	37.3	79.9	0	3	0	0	2	2010.01	271	290	TRUE
Spot 337 Erwv	VelosPro2250	bifunctional indole-3-glycerol phosphate synthase/phosphoribosylanthranilate isomerase [Erwinia amylovora CFBP1430]	gi|292488394,gi|312172537	erwiniaNCBI_130313.fasta	49515.3	1	7	7	19	0.012	0.236	VAQGVTVISESGINSYAQVR	K	E	0.95	5.92	0.628	107	37.7	65.2	0	3	0	0	2	2078.09	206	225	TRUE
Spot 337 Erwv	VelosPro2250	bifunctional indole-3-glycerol phosphate synthase/phosphoribosylanthranilate isomerase [Erwinia amylovora CFBP1430]	gi|292488394,gi|312172537	erwiniaNCBI_130313.fasta	49515.3	1	7	7	19	0.012	0.236	YVGVFRNDGLSDVVTIAR	R	R	0.95	3.79	0.412	0	0	0	0	0	2	0	2	1981.05	308	325	TRUE
Spot 341 Erwv	VelosPro2251	UDP-N-acetylmuramoylalanyl-D-glutamyl-2,6-diaminopimelate--D-alanyl-D-alanyl ligase [Erwinia amylovora CFBP1430]	gi|292489361,gi|312173526	erwiniaNCBI_130313.fasta	47411.3	1	3	3	4	0.00234	0.0774	AIADVTTDTR	R	K	0.95	2.31	0.497	64.1	36.5	25.8	0	1	0	0	2	1062.54	23	32	TRUE
Spot 341 Erwv	VelosPro2251	UDP-N-acetylmuramoylalanyl-D-glutamyl-2,6-diaminopimelate--D-alanyl-D-alanyl ligase [Erwinia amylovora CFBP1430]	gi|292489361,gi|312173526	erwiniaNCBI_130313.fasta	47411.3	1	3	3	4	0.00234	0.0774	IVALTGSSGK	R	T	0.95	2.39	0.241	51.8	35.5	20.9	0	1	0	0	2	932.541	102	111	TRUE
Spot 341 Erwv	VelosPro2251	UDP-N-acetylmuramoylalanyl-D-glutamyl-2,6-diaminopimelate--D-alanyl-D-alanyl ligase [Erwinia amylovora CFBP1430]	gi|292489361,gi|312173526	erwiniaNCBI_130313.fasta	47411.3	1	3	3	4	0.00234	0.0774	RLPVELPQVVVADTR	K	I	0.95	3.02	0.382	31.9	37.2	0.63	0	2	0	0	2	1691.98	70	84	TRUE
Spot 341 Erwv	VelosPro2251	serine hydroxymethyltransferase [Erwinia amylovora CFBP1430]	gi|259907694,gi|292489072,gi|385785526	erwiniaNCBI_130313.fasta	45593.1	1	7	7	10	0.00585	0.165	AMVEVFLQR	K	G	0.95	3.07	0.0112	74.8	35.6	0	0	1	0	0	2	1108.58	297	305	TRUE
Spot 341 Erwv	VelosPro2251	serine hydroxymethyltransferase [Erwinia amylovora CFBP1430]	gi|259907694,gi|292489072,gi|385785526	erwiniaNCBI_130313.fasta	45593.1	1	7	7	10	0.00585	0.165	ANITVNK	R	N	0.95	2.14	0.167	44.9	36.3	0	0	1	0	0	2	759.436	340	346	TRUE
Spot 341 Erwv	VelosPro2251	serine hydroxymethyltransferase [Erwinia amylovora CFBP1430]	gi|259907694,gi|292489072,gi|385785526	erwiniaNCBI_130313.fasta	45593.1	1	7	7	10	0.00585	0.165	GGDEDFYK	K	K	0.95	1.84	0.298	40.4	35.8	2.92	0	1	0	0	2	930.384	243	250	TRUE
Spot 341 Erwv	VelosPro2251	serine hydroxymethyltransferase [Erwinia amylovora CFBP1430]	gi|259907694,gi|292489072,gi|385785526	erwiniaNCBI_130313.fasta	45593.1	1	7	7	10	0.00585	0.165	IDYNELAELAK	K	T	0.95	3.36	0.37	64.8	36.4	26.8	0	1	0	0	2	1278.66	153	163	TRUE
Spot 341 Erwv	VelosPro2251	serine hydroxymethyltransferase [Erwinia amylovora CFBP1430]	gi|259907694,gi|292489072,gi|385785526	erwiniaNCBI_130313.fasta	45593.1	1	7	7	10	0.00585	0.165	NSVPNDPK	K	S	0.95	2	0.233	25.8	35.3	-11.1	0	2	0	0	2	870.432	347	354	TRUE
Spot 341 Erwv	VelosPro2251	serine hydroxymethyltransferase [Erwinia amylovora CFBP1430]	gi|259907694,gi|292489072,gi|385785526	erwiniaNCBI_130313.fasta	45593.1	1	7	7	10	0.00585	0.165	TYQQQVAK	R	N	0.95	2.33	0.318	45.6	35.2	10.9	0	2	0	0	2	965.505	286	293	TRUE
Spot 341 Erwv	VelosPro2251	serine hydroxymethyltransferase [Erwinia amylovora CFBP1430]	gi|259907694,gi|292489072,gi|385785526	erwiniaNCBI_130313.fasta	45593.1	1	7	7	10	0.00585	0.165	YYGGCEHVDIVEQLAIDR	R	A	0.95	3.61	0.361	44.8	38	13.1	0	0	2	0	2	2137	64	81	TRUE
Spot 345 Erwv	VelosPro2252	serine hydroxymethyltransferase [Erwinia amylovora CFBP1430]	gi|292489072	erwiniaNCBI_130313.fasta	45593.1	1	10	12	27	0.0143	0.276	AMVEVFLQR	K	G	0.95	3.38	0.147	54.9	36	0	0	3	0	0	2	1092.59	297	305	TRUE
Spot 345 Erwv	VelosPro2252	serine hydroxymethyltransferase [Erwinia amylovora CFBP1430]	gi|292489072	erwiniaNCBI_130313.fasta	45593.1	1	10	12	27	0.0143	0.276	GGDEDFYK	K	K	0.95	2.46	0.323	60.7	36	20.6	0	2	0	0	2	930.384	243	250	TRUE
Spot 345 Erwv	VelosPro2252	serine hydroxymethyltransferase [Erwinia amylovora CFBP1430]	gi|292489072	erwiniaNCBI_130313.fasta	45593.1	1	10	12	27	0.0143	0.276	IDYNELAELAK	K	T	0.95	3.08	0.471	69.3	36.5	26.1	0	2	0	0	2	1278.66	153	163	FALSE
Spot 345 Erwv	VelosPro2252	serine hydroxymethyltransferase [Erwinia amylovora CFBP1430]	gi|292489072	erwiniaNCBI_130313.fasta	45593.1	1	10	12	27	0.0143	0.276	KLNSAVFPGSQGGPLMHVIAGK	K	A	0.95	5.32	0.376	79.6	38.2	8.02	0	0	3	0	2	2224.19	251	272	FALSE
Spot 345 Erwv	VelosPro2252	serine hydroxymethyltransferase [Erwinia amylovora CFBP1430]	gi|292489072	erwiniaNCBI_130313.fasta	45593.1	1	10	12	27	0.0143	0.276	LNSAVFPGSQGGPLMHVIAGK	K	A	0.95	2.96	0.263	48.9	37.9	2.58	0	0	1	0	2	2096.1	252	272	FALSE
Spot 345 Erwv	VelosPro2252	serine hydroxymethyltransferase [Erwinia amylovora CFBP1430]	gi|292489072	erwiniaNCBI_130313.fasta	45593.1	1	10	12	27	0.0143	0.276	MIVGGFSAYSGVCDWAK	K	M	0.95	5.53	0.64	136	37.4	99.5	0	4	0	0	2	1863.84	169	185	FALSE
Spot 345 Erwv	VelosPro2252	serine hydroxymethyltransferase [Erwinia amylovora CFBP1430]	gi|292489072	erwiniaNCBI_130313.fasta	45593.1	1	10	12	27	0.0143	0.276	TYQQQVAK	R	N	0.95	2.65	0.313	47.8	35.6	4.47	0	1	0	0	2	965.505	286	293	FALSE
Spot 345 Erwv	VelosPro2252	serine hydroxymethyltransferase [Erwinia amylovora CFBP1430]	gi|292489072	erwiniaNCBI_130313.fasta	45593.1	1	10	12	27	0.0143	0.276	VMQAQGSQLTNK	R	Y	0.95	3.88	0.495	81.5	36.6	30.3	0	9	0	0	2	1304.66	43	54	FALSE
Spot 345 Erwv	VelosPro2252	serine hydroxymethyltransferase [Erwinia amylovora CFBP1430]	gi|292489072	erwiniaNCBI_130313.fasta	45593.1	1	10	12	27	0.0143	0.276	VRQEEHIELIASENYTSPR	K	V	0.95	4.32	0.478	60.3	38.2	25.3	0	0	1	0	2	2271.14	24	42	FALSE
Spot 345 Erwv	VelosPro2252	serine hydroxymethyltransferase [Erwinia amylovora CFBP1430]	gi|292489072	erwiniaNCBI_130313.fasta	45593.1	1	10	12	27	0.0143	0.276	YAEGYPGKR	K	Y	0.95	2.52	0.345	41.1	35.7	15.7	0	1	0	0	2	1040.52	55	63	FALSE
Spot 346 Erwv	negatief
Spot 355 Erwv	VelosPro2254	heme/hemopexin utilization protein B [Erwinia amylovora CFBP1430]	gi|292489437,gi|312173604	erwiniaNCBI_130313.fasta	64023.7	0.998	2	2	2	0.00163	0.0518	EKEVLYNAGVGLNYPLLLTAK	R	Q	0.95	4.76	0.365	54.1	38.2	13	0	0	1	0	2	2305.28	320	340	TRUE
Spot 355 Erwv	VelosPro2254	heme/hemopexin utilization protein B [Erwinia amylovora CFBP1430]	gi|292489437,gi|312173604	erwiniaNCBI_130313.fasta	64023.7	0.998	2	2	2	0.00163	0.0518	GSYLNQNPK	K	D	0.95	1.49	0.281	41.5	36.1	11.4	0	1	0	0	2	1020.51	294	302	TRUE
Spot 355 Erwv	VelosPro2254	D-3-phosphoglycerate dehydrogenase [Erwinia amylovora CFBP1430]	gi|292487120	erwiniaNCBI_130313.fasta	44203.4	1	9	9	18	0.0146	0.303	ESIRDAHFVGLR	K	S	0.95	2.65	0.289	43	36.7	14	0	1	0	0	2	1399.74	49	60	TRUE
Spot 355 Erwv	VelosPro2254	D-3-phosphoglycerate dehydrogenase [Erwinia amylovora CFBP1430]	gi|292487120	erwiniaNCBI_130313.fasta	44203.4	1	9	9	18	0.0146	0.303	FLLVEGVHQSAIDNLR	K	S	0.95	5.76	0.0655	138	37.2	0	0	2	0	0	2	1810.98	13	28	TRUE
Spot 355 Erwv	VelosPro2254	D-3-phosphoglycerate dehydrogenase [Erwinia amylovora CFBP1430]	gi|292487120	erwiniaNCBI_130313.fasta	44203.4	1	9	9	18	0.0146	0.303	GIPVFNAPFSNTR	R	S	0.95	2.88	0.658	55.5	36.9	23.8	0	4	0	0	2	1419.74	98	110	TRUE
Spot 355 Erwv	VelosPro2254	D-3-phosphoglycerate dehydrogenase [Erwinia amylovora CFBP1430]	gi|292487120	erwiniaNCBI_130313.fasta	44203.4	1	9	9	18	0.0146	0.303	LAVGSYEAR	K	G	0.95	2.12	0.51	45.5	35.3	22.1	0	2	0	0	2	965.505	142	150	TRUE
Spot 355 Erwv	VelosPro2254	D-3-phosphoglycerate dehydrogenase [Erwinia amylovora CFBP1430]	gi|292487120	erwiniaNCBI_130313.fasta	44203.4	1	9	9	18	0.0146	0.303	SAGYTNIEFHK	R	G	0.95	2.22	0	51.1	36.4	2.82	0	2	0	0	2	1266.61	29	39	TRUE
Spot 355 Erwv	VelosPro2254	D-3-phosphoglycerate dehydrogenase [Erwinia amylovora CFBP1430]	gi|292487120	erwiniaNCBI_130313.fasta	44203.4	1	9	9	18	0.0146	0.303	SVAELVIGELLLMLR	R	G	0.95	3.7	0.299	67.2	37.1	25.7	0	1	0	0	2	1671.97	111	125	TRUE
Spot 355 Erwv	VelosPro2254	D-3-phosphoglycerate dehydrogenase [Erwinia amylovora CFBP1430]	gi|292487120	erwiniaNCBI_130313.fasta	44203.4	1	9	9	18	0.0146	0.303	THLTEEIFAAAEK	R	L	0.95	3.94	0.611	88.3	36.9	54.9	0	3	0	0	2	1459.74	63	75	TRUE
Spot 355 Erwv	VelosPro2254	D-3-phosphoglycerate dehydrogenase [Erwinia amylovora CFBP1430]	gi|292487120	erwiniaNCBI_130313.fasta	44203.4	1	9	9	18	0.0146	0.303	VSLEKDKIK	K	F	0.95	2.59	0.163	47.1	36.7	8.67	0	1	0	0	2	1059.64	4	12	TRUE
Spot 355 Erwv	VelosPro2254	D-3-phosphoglycerate dehydrogenase [Erwinia amylovora CFBP1430]	gi|292487120	erwiniaNCBI_130313.fasta	44203.4	1	9	9	18	0.0146	0.303	YSDNGSTLSAVNFPEASLPMHGANASR	K	L	0.95	3.67	0.316	107	38.7	3.54	0	0	2	0	2	2809.28	315	341	TRUE
Spot 357 Erwv	VelosPro2255	argininosuccinate synthase [Erwinia amylovora CFBP1430]	gi|292486633	erwiniaNCBI_130313.fasta	44694.7	1	5	5	7	0.00348	0.218	AVEQLVLDRDSFK	R	W	0.95	3.45	0.492	81.5	37	43.2	0	2	0	0	2	1519.81	292	304	TRUE
Spot 357 Erwv	VelosPro2255	argininosuccinate synthase [Erwinia amylovora CFBP1430]	gi|292486633	erwiniaNCBI_130313.fasta	44694.7	1	5	5	7	0.00348	0.218	GCYETPGGTIMVNALR	R	A	0.95	4.85	0.463	110	37	63.5	0	1	0	0	2	1754.82	276	291	TRUE
Spot 357 Erwv	VelosPro2255	argininosuccinate synthase [Erwinia amylovora CFBP1430]	gi|292486633	erwiniaNCBI_130313.fasta	44694.7	1	5	5	7	0.00348	0.218	SANSLYSEEFATFGEDEVYDHR	K	H	0.95	3.16	0.443	45.8	38.5	5.62	0	0	2	0	2	2566.1	361	382	TRUE
Spot 357 Erwv	VelosPro2255	argininosuccinate synthase [Erwinia amylovora CFBP1430]	gi|292486633	erwiniaNCBI_130313.fasta	44694.7	1	5	5	7	0.00348	0.218	VGADALCHGATGK	K	G	0.95	3.71	0.484	64.8	36.6	30.1	0	1	0	0	2	1256.61	114	126	TRUE
Spot 357 Erwv	VelosPro2255	argininosuccinate synthase [Erwinia amylovora CFBP1430]	gi|292486633	erwiniaNCBI_130313.fasta	44694.7	1	5	5	7	0.00348	0.218	VVAVNGEALSPFGCLDKLNAIGAR	R	H	0.95	3.41	0.412	51.5	38.3	1.23	0	0	1	0	2	2471.31	233	256	TRUE
Spot 357 Erwv	VelosPro2255	protein chain elongation factor EF-Tu [Erwinia amylovora CFBP1430]	gi|292486720	erwiniaNCBI_130313.fasta	43263.6	1	3	3	7	0.00348	0.579	AFDQIDNAPEEK	R	A	0.95	3.58	0.459	57.5	36.7	0	0	5	0	0	2	1376.63	46	57	FALSE	gi|385786328,gi|259910001,gi|292489851
Spot 357 Erwv	VelosPro2255	protein chain elongation factor EF-Tu [Erwinia amylovora CFBP1430]	gi|292486720	erwiniaNCBI_130313.fasta	43263.6	1	3	3	7	0.00348	0.579	AGENCGILLR	R	G	0.95	2.9	0.216	64.8	36.6	19.8	0	3	0	0	2	1102.57	271	280	FALSE	gi|385786328,gi|259910001,gi|292489851
Spot 357 Erwv	VelosPro2255	protein chain elongation factor EF-Tu [Erwinia amylovora CFBP1430]	gi|292486720	erwiniaNCBI_130313.fasta	43263.6	1	3	3	7	0.00348	0.579	AIDKPFLLPIEDVFSISGR	R	G	0.95	4.3	0.462	80.4	37.2	28.1	0	2	0	0	2	2117.16	206	224	FALSE	gi|385786328,gi|259910001,gi|292489851
Spot 357 Erwv	VelosPro2255	protein chain elongation factor EF-Tu [Erwinia amylovora CFBP1430]	gi|292486720	erwiniaNCBI_130313.fasta	43263.6	1	3	3	7	0.00348	0.579	ALQGEAEWEAK	K	I	0.95	2.42	0.0542	49.8	36.4	6.11	0	1	0	0	2	1231.6	178	188	TRUE
Spot 357 Erwv	VelosPro2255	protein chain elongation factor EF-Tu [Erwinia amylovora CFBP1430]	gi|292486720	erwiniaNCBI_130313.fasta	43263.6	1	3	3	7	0.00348	0.579	CDMVDDEELLELVEMEVR	K	D	0.95	5.82	0.608	88.2	37.8	50.6	0	1	0	0	2	2255.97	138	155	FALSE	gi|385786328,gi|259910001,gi|292489851
Spot 357 Erwv	VelosPro2255	protein chain elongation factor EF-Tu [Erwinia amylovora CFBP1430]	gi|292486720	erwiniaNCBI_130313.fasta	43263.6	1	3	3	7	0.00348	0.579	DLLSQYDFPGDDTPIVR	R	G	0.95	5.33	0.578	81.9	37.6	45.1	0	5	0	0	2	1950.94	156	172	TRUE
Spot 357 Erwv	VelosPro2255	protein chain elongation factor EF-Tu [Erwinia amylovora CFBP1430]	gi|292486720	erwiniaNCBI_130313.fasta	43263.6	1	3	3	7	0.00348	0.579	FESEVYILSKDEGGR	K	H	0.95	3.12	0.378	35.1	37.1	0	0	1	0	0	2	1728.84	305	319	FALSE	gi|385786328,gi|259910001,gi|292489851
Spot 357 Erwv	VelosPro2255	protein chain elongation factor EF-Tu [Erwinia amylovora CFBP1430]	gi|292486720	erwiniaNCBI_130313.fasta	43263.6	1	3	3	7	0.00348	0.579	GITINTSHVEYDTESR	R	H	0.95	4.98	0.423	96.7	37.3	4.67	0	1	0	0	2	1821.86	60	75	TRUE	gi|292489851
Spot 357 Erwv	VelosPro2255	protein chain elongation factor EF-Tu [Erwinia amylovora CFBP1430]	gi|292486720	erwiniaNCBI_130313.fasta	43263.6	1	3	3	7	0.00348	0.579	HYAHVDCPGHADYVK	R	N	0.95	3.94	0.426	42	37.5	14.8	0	0	1	0	2	1768.79	76	90	FALSE	gi|385786328,gi|259910001,gi|292489851
Spot 357 Erwv	VelosPro2255	protein chain elongation factor EF-Tu [Erwinia amylovora CFBP1430]	gi|292486720	erwiniaNCBI_130313.fasta	43263.6	1	3	3	7	0.00348	0.579	IIELAGHLDNYIPEPER	K	A	0.95	5.61	0.543	94.7	37.3	50.7	0	2	0	0	2	1979.02	189	205	FALSE	gi|385786328,gi|259910001,gi|292489851
Spot 357 Erwv	VelosPro2255	protein chain elongation factor EF-Tu [Erwinia amylovora CFBP1430]	gi|292486720	erwiniaNCBI_130313.fasta	43263.6	1	3	3	7	0.00348	0.579	NMITGAAQMDGAILVVAATDGPMPQTR	K	E	0.95	4.7	0.513	87.1	38.6	33.5	0	0	1	0	2	2777.33	91	117	FALSE	gi|385786328,gi|259910001,gi|292489851
Spot 357 Erwv	VelosPro2255	protein chain elongation factor EF-Tu [Erwinia amylovora CFBP1430]	gi|292486720	erwiniaNCBI_130313.fasta	43263.6	1	3	3	7	0.00348	0.579	QVGVPYIIVFLNK	R	C	0.95	3.07	0.206	72.5	36.7	28.4	0	3	0	0	2	1489.88	125	137	FALSE	gi|385786328,gi|259910001,gi|292489851
Spot 357 Erwv	VelosPro2255	protein chain elongation factor EF-Tu [Erwinia amylovora CFBP1430]	gi|292486720	erwiniaNCBI_130313.fasta	43263.6	1	3	3	7	0.00348	0.579	STCTGVEMFR	K	K	0.95	2.42	0.325	55	36.5	23.9	0	1	0	0	2	1203.51	254	263	FALSE	gi|385786328,gi|259910001,gi|292489851
Spot 357 Erwv	VelosPro2255	protein chain elongation factor EF-Tu [Erwinia amylovora CFBP1430]	gi|292486720	erwiniaNCBI_130313.fasta	43263.6	1	3	3	7	0.00348	0.579	TTLTAAITTVLAK	K	T	0.95	3.51	0.388	92.6	36.2	53.9	0	5	0	0	2	1303.78	26	38	FALSE	gi|385786328,gi|259910001,gi|292489851
Spot 357 Erwv	VelosPro2255	protein chain elongation factor EF-Tu [Erwinia amylovora CFBP1430]	gi|292486720	erwiniaNCBI_130313.fasta	43263.6	1	3	3	7	0.00348	0.579	VGEEVEIVGIKDTVK	K	S	0.95	4.4	0.495	95.9	37.3	49.9	0	3	0	0	2	1614.9	239	253	FALSE	gi|385786328,gi|259910001,gi|292489851
Spot 357 Erwv	VelosPro2255	elongation factor Tu [Erwinia amylovora CFBP1430]	gi|292489851	erwiniaNCBI_130313.fasta	43215.3	1	12	12	25	0.0124	0.591	AFDQIDNAPEEK	R	A	0.95	3.58	0.459	57.5	36.7	0	0	5	0	0	2	1376.63	46	57	FALSE	gi|292486720,gi|385786328,gi|259910001
Spot 357 Erwv	VelosPro2255	elongation factor Tu [Erwinia amylovora CFBP1430]	gi|292489851	erwiniaNCBI_130313.fasta	43215.3	1	12	12	25	0.0124	0.591	AGENCGILLR	R	G	0.95	2.9	0.216	64.8	36.6	19.8	0	3	0	0	2	1102.57	271	280	FALSE	gi|292486720,gi|385786328,gi|259910001
Spot 357 Erwv	VelosPro2255	elongation factor Tu [Erwinia amylovora CFBP1430]	gi|292489851	erwiniaNCBI_130313.fasta	43215.3	1	12	12	25	0.0124	0.591	AIDKPFLLPIEDVFSISGR	R	G	0.95	4.3	0.462	80.4	37.2	28.1	0	2	0	0	2	2117.16	206	224	FALSE	gi|292486720,gi|385786328,gi|259910001
Spot 357 Erwv	VelosPro2255	elongation factor Tu [Erwinia amylovora CFBP1430]	gi|292489851	erwiniaNCBI_130313.fasta	43215.3	1	12	12	25	0.0124	0.591	ALEGEAEWEAK	K	I	0.95	2.56	0	64	36.4	1.62	0	3	0	0	2	1232.58	178	188	FALSE	gi|385786328,gi|259910001
Spot 357 Erwv	VelosPro2255	elongation factor Tu [Erwinia amylovora CFBP1430]	gi|292489851	erwiniaNCBI_130313.fasta	43215.3	1	12	12	25	0.0124	0.591	CDMVDDEELLELVEMEVR	K	D	0.95	5.82	0.608	88.2	37.8	50.6	0	1	0	0	2	2255.97	138	155	FALSE	gi|292486720,gi|385786328,gi|259910001
Spot 357 Erwv	VelosPro2255	elongation factor Tu [Erwinia amylovora CFBP1430]	gi|292489851	erwiniaNCBI_130313.fasta	43215.3	1	12	12	25	0.0124	0.591	DLLSQYDFPGDDTPIVHGSALK	R	A	0.95	3.4	0.33	67	38.5	33	0	0	1	0	2	2388.17	156	177	FALSE	gi|385786328,gi|259910001
Spot 357 Erwv	VelosPro2255	elongation factor Tu [Erwinia amylovora CFBP1430]	gi|292489851	erwiniaNCBI_130313.fasta	43215.3	1	12	12	25	0.0124	0.591	FESEVYILSKDEGGR	K	H	0.95	3.12	0.378	35.1	37.1	0	0	1	0	0	2	1728.84	305	319	FALSE	gi|292486720,gi|385786328,gi|259910001
Spot 357 Erwv	VelosPro2255	elongation factor Tu [Erwinia amylovora CFBP1430]	gi|292489851	erwiniaNCBI_130313.fasta	43215.3	1	12	12	25	0.0124	0.591	GITINTSHVEYDTESR	R	H	0.95	4.98	0.423	96.7	37.3	4.67	0	1	0	0	2	1821.86	60	75	TRUE	gi|292486720
Spot 357 Erwv	VelosPro2255	elongation factor Tu [Erwinia amylovora CFBP1430]	gi|292489851	erwiniaNCBI_130313.fasta	43215.3	1	12	12	25	0.0124	0.591	HYAHVDCPGHADYVK	R	N	0.95	3.94	0.426	42	37.5	14.8	0	0	1	0	2	1768.79	76	90	FALSE	gi|292486720,gi|385786328,gi|259910001
Spot 357 Erwv	VelosPro2255	elongation factor Tu [Erwinia amylovora CFBP1430]	gi|292489851	erwiniaNCBI_130313.fasta	43215.3	1	12	12	25	0.0124	0.591	IIELAGHLDNYIPEPER	K	A	0.95	5.61	0.543	94.7	37.3	50.7	0	2	0	0	2	1979.02	189	205	FALSE	gi|292486720,gi|385786328,gi|259910001
Spot 357 Erwv	VelosPro2255	elongation factor Tu [Erwinia amylovora CFBP1430]	gi|292489851	erwiniaNCBI_130313.fasta	43215.3	1	12	12	25	0.0124	0.591	NMITGAAQMDGAILVVAATDGPMPQTR	K	E	0.95	4.7	0.513	87.1	38.6	33.5	0	0	1	0	2	2777.33	91	117	FALSE	gi|292486720,gi|385786328,gi|259910001
Spot 357 Erwv	VelosPro2255	elongation factor Tu [Erwinia amylovora CFBP1430]	gi|292489851	erwiniaNCBI_130313.fasta	43215.3	1	12	12	25	0.0124	0.591	QVGVPYIIVFLNK	R	C	0.95	3.07	0.206	72.5	36.7	28.4	0	3	0	0	2	1489.88	125	137	FALSE	gi|292486720,gi|385786328,gi|259910001
Spot 357 Erwv	VelosPro2255	elongation factor Tu [Erwinia amylovora CFBP1430]	gi|292489851	erwiniaNCBI_130313.fasta	43215.3	1	12	12	25	0.0124	0.591	STCTGVEMFR	K	K	0.95	2.42	0.325	55	36.5	23.9	0	1	0	0	2	1203.51	254	263	FALSE	gi|292486720,gi|385786328,gi|259910001
Spot 357 Erwv	VelosPro2255	elongation factor Tu [Erwinia amylovora CFBP1430]	gi|292489851	erwiniaNCBI_130313.fasta	43215.3	1	12	12	25	0.0124	0.591	TTLTAAITTVLAK	K	T	0.95	3.51	0.388	92.6	36.2	53.9	0	5	0	0	2	1303.78	26	38	FALSE	gi|292486720,gi|385786328,gi|259910001
Spot 357 Erwv	VelosPro2255	elongation factor Tu [Erwinia amylovora CFBP1430]	gi|292489851	erwiniaNCBI_130313.fasta	43215.3	1	12	12	25	0.0124	0.591	VGEEVEIVGIKDTVK	K	S	0.95	4.4	0.495	95.9	37.3	49.9	0	3	0	0	2	1614.9	239	253	FALSE	gi|292486720,gi|385786328,gi|259910001
Spot 357 Erwv	VelosPro2255	UDP-N-acetylglucosamine 1-carboxyvinyltransferase [Erwinia tasmaniensis Et1/99]	gi|188532485,gi|292486817	erwiniaNCBI_130313.fasta	44576.8	1	4	4	7	0.00348	0.121	AAQPDTLDAVLAK	R	L	0.95	2.88	0.327	51.9	36.5	21.4	0	2	0	0	2	1312.71	253	265	TRUE
Spot 357 Erwv	VelosPro2255	UDP-N-acetylglucosamine 1-carboxyvinyltransferase [Erwinia tasmaniensis Et1/99]	gi|188532485,gi|292486817	erwiniaNCBI_130313.fasta	44576.8	1	4	4	7	0.00348	0.121	EPEIVDTANFLNTLGAK	R	I	0.95	4.54	0.585	93.4	37.2	52.6	0	2	0	0	2	1831.94	188	204	TRUE
Spot 357 Erwv	VelosPro2255	UDP-N-acetylglucosamine 1-carboxyvinyltransferase [Erwinia tasmaniensis Et1/99]	gi|188532485,gi|292486817	erwiniaNCBI_130313.fasta	44576.8	1	4	4	7	0.00348	0.121	IETGTFLVAGAISGGK	R	V	0.95	3.32	0.364	42.4	37	12.5	0	1	0	0	2	1520.83	233	248	TRUE
Spot 357 Erwv	VelosPro2255	UDP-N-acetylglucosamine 1-carboxyvinyltransferase [Erwinia tasmaniensis Et1/99]	gi|188532485,gi|292486817	erwiniaNCBI_130313.fasta	44576.8	1	4	4	7	0.00348	0.121	VLPDRIETGTFLVAGAISGGK	R	V	0.95	3.61	0.432	54.7	38	13.8	0	0	2	0	2	2101.17	228	248	TRUE
Spot 357 Erwv	VelosPro2255	histidyl-tRNA synthetase [Erwinia amylovora CFBP1430]	gi|292489046,gi|292900175	erwiniaNCBI_130313.fasta	49971.4	0.998	2	2	3	0.00149	0.0844	LVLLVQAVNPEFEPTR	R	V	0.95	4.57	0.568	69.7	37	40.6	0	2	0	0	2	1825.02	337	352	TRUE
Spot 357 Erwv	VelosPro2255	histidyl-tRNA synthetase [Erwinia amylovora CFBP1430]	gi|292489046,gi|292900175	erwiniaNCBI_130313.fasta	49971.4	0.998	2	2	3	0.00149	0.0844	TGEQQTLAQGDAATALAALLQR	R	-	0.95	0	0	51	38	1.23	0	0	1	0	2	2227.17	429	450	TRUE
Spot 360 Erwv	VelosPro2256	histidyl-tRNA synthetase [Erwinia amylovora CFBP1430]	gi|292489046,gi|292900175,gi|312173201	erwiniaNCBI_130313.fasta	49971.4	0.998	2	2	2	0.00119	0.0889	LVLLVQAVNPEFEPTR	R	V	0.95	4.8	0.634	84.4	37	43.7	0	1	0	0	2	1825.02	337	352	TRUE
Spot 360 Erwv	VelosPro2256	histidyl-tRNA synthetase [Erwinia amylovora CFBP1430]	gi|292489046,gi|292900175,gi|312173201	erwiniaNCBI_130313.fasta	49971.4	0.998	2	2	2	0.00119	0.0889	YDGLVEQLGGHATPAVGFAMGLER	R	L	0.95	5.42	0.434	89.7	38.4	46.7	0	0	1	0	2	2504.22	313	336	TRUE
Spot 360 Erwv	VelosPro2256	argininosuccinate synthase [Erwinia amylovora CFBP1430]	gi|292486633	erwiniaNCBI_130313.fasta	44694.7	1	19	21	63	0.0375	0.5	AQVELALKVGADALCHGATGK	K	G	0.95	5.87	0.62	96.5	37.8	53	0	0	3	0	2	2109.11	106	126	TRUE
Spot 360 Erwv	VelosPro2256	argininosuccinate synthase [Erwinia amylovora CFBP1430]	gi|292486633	erwiniaNCBI_130313.fasta	44694.7	1	19	21	63	0.0375	0.5	AVEQLVLDRDSFK	R	W	0.95	4.26	0.498	74.1	36.9	26.3	0	9	0	0	2	1519.81	292	304	TRUE
Spot 360 Erwv	VelosPro2256	argininosuccinate synthase [Erwinia amylovora CFBP1430]	gi|292486633	erwiniaNCBI_130313.fasta	44694.7	1	19	21	63	0.0375	0.5	EALLGYLKER	R	H	0.95	2.77	0.273	45.8	36.3	14.5	0	2	0	0	2	1191.67	159	168	TRUE
Spot 360 Erwv	VelosPro2256	argininosuccinate synthase [Erwinia amylovora CFBP1430]	gi|292486633	erwiniaNCBI_130313.fasta	44694.7	1	19	21	63	0.0375	0.5	ENYGGCEVVAFVADIGQER	K	G	0.95	5.98	0.511	130	37.5	83.2	0	1	0	0	2	2112.97	28	46	TRUE
Spot 360 Erwv	VelosPro2256	argininosuccinate synthase [Erwinia amylovora CFBP1430]	gi|292486633	erwiniaNCBI_130313.fasta	44694.7	1	19	21	63	0.0375	0.5	EQLGLEMSYVVYDGR	R	W	0.95	4.31	0.483	88.4	37.2	58.7	0	1	0	0	2	1774.83	307	321	TRUE
Spot 360 Erwv	VelosPro2256	argininosuccinate synthase [Erwinia amylovora CFBP1430]	gi|292486633	erwiniaNCBI_130313.fasta	44694.7	1	19	21	63	0.0375	0.5	FETTYTALAPQLK	R	V	0.95	4.01	0.509	58.8	36.8	27.5	0	7	0	0	2	1482.78	133	145	TRUE
Spot 360 Erwv	VelosPro2256	argininosuccinate synthase [Erwinia amylovora CFBP1430]	gi|292486633	erwiniaNCBI_130313.fasta	44694.7	1	19	21	63	0.0375	0.5	GCYETPGGTIMVNALR	R	A	0.95	5.06	0.536	111	37	65.4	0	10	0	0	2	1754.82	276	291	TRUE
Spot 360 Erwv	VelosPro2256	argininosuccinate synthase [Erwinia amylovora CFBP1430]	gi|292486633	erwiniaNCBI_130313.fasta	44694.7	1	19	21	63	0.0375	0.5	GNDQVRFETTYTALAPQLK	K	V	0.95	3.47	0.343	42.3	37.9	7.17	0	0	1	0	2	2152.1	127	145	TRUE
Spot 360 Erwv	VelosPro2256	argininosuccinate synthase [Erwinia amylovora CFBP1430]	gi|292486633	erwiniaNCBI_130313.fasta	44694.7	1	19	21	63	0.0375	0.5	GQVTAIQKK	K	S	0.95	2.55	0.388	50.5	36.4	6.91	0	2	0	0	2	972.584	352	360	TRUE
Spot 360 Erwv	VelosPro2256	argininosuccinate synthase [Erwinia amylovora CFBP1430]	gi|292486633	erwiniaNCBI_130313.fasta	44694.7	1	19	21	63	0.0375	0.5	GRVVAVNGEALSPFGCLDKLNAIGAR	K	H	0.95	7.97	0.618	123	38.6	80.8	0	0	2	0	2	2684.43	231	256	TRUE
Spot 360 Erwv	VelosPro2256	argininosuccinate synthase [Erwinia amylovora CFBP1430]	gi|292486633	erwiniaNCBI_130313.fasta	44694.7	1	19	21	63	0.0375	0.5	IDIVENR	R	L	0.95	2.37	0.26	39	35.4	0	0	2	0	0	2	858.468	262	268	TRUE
Spot 360 Erwv	VelosPro2256	argininosuccinate synthase [Erwinia amylovora CFBP1430]	gi|292486633	erwiniaNCBI_130313.fasta	44694.7	1	19	21	63	0.0375	0.5	KSANSLYSEEFATFGEDEVYDHR	K	H	0.95	5.9	0.485	64.9	38.6	34.2	0	0	1	0	2	2694.2	360	382	TRUE
Spot 360 Erwv	VelosPro2256	argininosuccinate synthase [Erwinia amylovora CFBP1430]	gi|292486633	erwiniaNCBI_130313.fasta	44694.7	1	19	21	63	0.0375	0.5	SANSLYSEEFATFGEDEVYDHR	K	H	0.95	4.42	0.447	62	38.5	10.3	0	0	4	0	2	2566.1	361	382	TRUE
Spot 360 Erwv	VelosPro2256	argininosuccinate synthase [Erwinia amylovora CFBP1430]	gi|292486633	erwiniaNCBI_130313.fasta	44694.7	1	19	21	63	0.0375	0.5	SIQASAEALAEEVNGEVVLQLYK	K	G	0.95	6.07	0.594	93.5	38.4	67.6	0	0	1	0	2	2461.28	329	351	TRUE
Spot 360 Erwv	VelosPro2256	argininosuccinate synthase [Erwinia amylovora CFBP1430]	gi|292486633	erwiniaNCBI_130313.fasta	44694.7	1	19	21	63	0.0375	0.5	SIQASAEALAEEVNGEVVLQLYKGQVTAIQK	K	K	0.95	5.51	0.564	126	38.9	77.6	0	0	1	0	2	3286.75	329	359	TRUE
Spot 360 Erwv	VelosPro2256	argininosuccinate synthase [Erwinia amylovora CFBP1430]	gi|292486633	erwiniaNCBI_130313.fasta	44694.7	1	19	21	63	0.0375	0.5	SREALLGYLK	R	E	0.95	2.43	0.357	47.7	36.4	9.73	0	1	0	0	2	1149.66	157	166	TRUE
Spot 360 Erwv	VelosPro2256	argininosuccinate synthase [Erwinia amylovora CFBP1430]	gi|292486633	erwiniaNCBI_130313.fasta	44694.7	1	19	21	63	0.0375	0.5	VGADALCHGATGK	K	G	0.95	3.84	0.551	77.5	36.5	45.6	0	4	0	0	2	1256.61	114	126	TRUE
Spot 360 Erwv	VelosPro2256	argininosuccinate synthase [Erwinia amylovora CFBP1430]	gi|292486633	erwiniaNCBI_130313.fasta	44694.7	1	19	21	63	0.0375	0.5	VVAVNGEALSPFGCLDK	R	L	0.95	5.3	0.587	117	36.8	75.4	0	4	0	0	2	1775.9	233	249	TRUE
Spot 360 Erwv	VelosPro2256	argininosuccinate synthase [Erwinia amylovora CFBP1430]	gi|292486633	erwiniaNCBI_130313.fasta	44694.7	1	19	21	63	0.0375	0.5	VVAVNGEALSPFGCLDKLNAIGAR	R	H	0.95	4.75	0.528	47.2	38.3	0	0	1	6	0	2	2471.31	233	256	TRUE
Spot 360 Erwv	VelosPro2256	protein chain elongation factor EF-Tu [Erwinia amylovora CFBP1430]	gi|292486720	erwiniaNCBI_130313.fasta	43263.6	1	11	11	44	0.0262	0.721	AFDQIDNAPEEK	R	A	0.95	3.8	0.434	75	36.7	0	0	6	0	0	2	1376.63	46	57	FALSE	gi|385786795,gi|188535281,gi|385786328,gi|259910001,gi|292489851,gi|188532307
Spot 360 Erwv	VelosPro2256	protein chain elongation factor EF-Tu [Erwinia amylovora CFBP1430]	gi|292486720	erwiniaNCBI_130313.fasta	43263.6	1	11	11	44	0.0262	0.721	AGENCGILLR	R	G	0.95	3.04	0.231	77.8	36.6	25.3	0	9	0	0	2	1102.57	271	280	FALSE	gi|385786795,gi|188535281,gi|385786328,gi|259910001,gi|292489851,gi|188532307
Spot 360 Erwv	VelosPro2256	protein chain elongation factor EF-Tu [Erwinia amylovora CFBP1430]	gi|292486720	erwiniaNCBI_130313.fasta	43263.6	1	11	11	44	0.0262	0.721	AIDKPFLLPIEDVFSISGR	R	G	0.95	4.93	0.416	44.8	38	12.3	0	1	3	0	2	2117.16	206	224	FALSE	gi|385786795,gi|188535281,gi|385786328,gi|259910001,gi|292489851,gi|188532307
Spot 360 Erwv	VelosPro2256	protein chain elongation factor EF-Tu [Erwinia amylovora CFBP1430]	gi|292486720	erwiniaNCBI_130313.fasta	43263.6	1	11	11	44	0.0262	0.721	ALQGEAEWEAK	K	I	0.95	3.75	0.168	60.9	36.4	1.32	0	3	0	0	2	1231.6	178	188	FALSE	gi|385786795
Spot 360 Erwv	VelosPro2256	protein chain elongation factor EF-Tu [Erwinia amylovora CFBP1430]	gi|292486720	erwiniaNCBI_130313.fasta	43263.6	1	11	11	44	0.0262	0.721	CDMVDDEELLELVEMEVR	K	D	0.95	4.86	0.47	92.3	38.1	45.3	0	0	1	0	2	2255.97	138	155	FALSE	gi|385786795,gi|188535281,gi|385786328,gi|259910001,gi|292489851,gi|188532307
Spot 360 Erwv	VelosPro2256	protein chain elongation factor EF-Tu [Erwinia amylovora CFBP1430]	gi|292486720	erwiniaNCBI_130313.fasta	43263.6	1	11	11	44	0.0262	0.721	DLLSQYDFPGDDTPIVR	R	G	0.95	5.03	0.642	95.8	37.6	61.3	0	8	0	0	2	1950.94	156	172	FALSE	gi|385786795
Spot 360 Erwv	VelosPro2256	protein chain elongation factor EF-Tu [Erwinia amylovora CFBP1430]	gi|292486720	erwiniaNCBI_130313.fasta	43263.6	1	11	11	44	0.0262	0.721	FESEVYILSK	K	D	0.95	3.2	0.491	50.5	36.6	5.72	0	1	0	0	2	1214.63	305	314	FALSE	gi|385786795,gi|188535281,gi|385786328,gi|259910001,gi|292489851,gi|188532307
Spot 360 Erwv	VelosPro2256	protein chain elongation factor EF-Tu [Erwinia amylovora CFBP1430]	gi|292486720	erwiniaNCBI_130313.fasta	43263.6	1	11	11	44	0.0262	0.721	FESEVYILSKDEGGR	K	H	0.95	3.8	0.366	55.7	37.1	0	0	1	0	0	2	1728.84	305	319	FALSE	gi|385786795,gi|188535281,gi|385786328,gi|259910001,gi|292489851,gi|188532307
Spot 360 Erwv	VelosPro2256	protein chain elongation factor EF-Tu [Erwinia amylovora CFBP1430]	gi|292486720	erwiniaNCBI_130313.fasta	43263.6	1	11	11	44	0.0262	0.721	GIVKVGEEVEIVGIKDTVK	R	S	0.95	4.45	0.463	59.3	37.9	18.8	0	0	1	0	2	2012.16	235	253	FALSE	gi|385786795,gi|188535281,gi|385786328,gi|259910001,gi|188532307
Spot 360 Erwv	VelosPro2256	protein chain elongation factor EF-Tu [Erwinia amylovora CFBP1430]	gi|292486720	erwiniaNCBI_130313.fasta	43263.6	1	11	11	44	0.0262	0.721	GYRPQFYFR	K	T	0.95	3.03	0.417	28.5	36.7	0	0	0	1	0	2	1233.62	326	334	FALSE	gi|385786795,gi|188535281,gi|385786328,gi|259910001,gi|292489851,gi|188532307
Spot 360 Erwv	VelosPro2256	protein chain elongation factor EF-Tu [Erwinia amylovora CFBP1430]	gi|292486720	erwiniaNCBI_130313.fasta	43263.6	1	11	11	44	0.0262	0.721	HYAHVDCPGHADYVK	R	N	0.95	3.72	0.396	46.9	37.5	25.3	0	0	4	0	2	1768.79	76	90	FALSE	gi|385786795,gi|188535281,gi|385786328,gi|259910001,gi|292489851,gi|188532307
Spot 360 Erwv	VelosPro2256	protein chain elongation factor EF-Tu [Erwinia amylovora CFBP1430]	gi|292486720	erwiniaNCBI_130313.fasta	43263.6	1	11	11	44	0.0262	0.721	IIELAGHLDNYIPEPER	K	A	0.95	4.59	0.513	87.9	37.4	48.5	0	4	2	0	2	1979.02	189	205	FALSE	gi|385786795,gi|385786328,gi|259910001,gi|292489851
Spot 360 Erwv	VelosPro2256	protein chain elongation factor EF-Tu [Erwinia amylovora CFBP1430]	gi|292486720	erwiniaNCBI_130313.fasta	43263.6	1	11	11	44	0.0262	0.721	NMITGAAQMDGAILVVAATDGPMPQTR	K	E	0.95	6.26	0.512	111	38.7	74.6	0	0	4	0	2	2777.33	91	117	FALSE	gi|385786795,gi|188535281,gi|385786328,gi|259910001,gi|292489851,gi|188532307
Spot 360 Erwv	VelosPro2256	protein chain elongation factor EF-Tu [Erwinia amylovora CFBP1430]	gi|292486720	erwiniaNCBI_130313.fasta	43263.6	1	11	11	44	0.0262	0.721	QVGVPYIIVFLNK	R	C	0.95	3.19	0.38	56.7	36.7	24	0	5	0	0	2	1489.88	125	137	TRUE	gi|188535281,gi|385786328,gi|259910001,gi|292489851,gi|188532307
Spot 360 Erwv	VelosPro2256	protein chain elongation factor EF-Tu [Erwinia amylovora CFBP1430]	gi|292486720	erwiniaNCBI_130313.fasta	43263.6	1	11	11	44	0.0262	0.721	STCTGVEMFR	K	K	0.95	2.44	0.511	44.5	36.4	22.5	0	4	0	0	2	1187.52	254	263	FALSE	gi|385786795,gi|188535281,gi|385786328,gi|259910001,gi|292489851,gi|188532307
Spot 360 Erwv	VelosPro2256	protein chain elongation factor EF-Tu [Erwinia amylovora CFBP1430]	gi|292486720	erwiniaNCBI_130313.fasta	43263.6	1	11	11	44	0.0262	0.721	TTDVTGTIELPEGVEMVMPGDNIQMVVTLIHPIAMDDGLR	R	F	0.95	5.15	0.432	58.9	39.3	0	0	0	0	1	2	4372.11	335	374	FALSE	gi|385786795,gi|188535281,gi|385786328,gi|259910001,gi|292489851,gi|188532307
Spot 360 Erwv	VelosPro2256	protein chain elongation factor EF-Tu [Erwinia amylovora CFBP1430]	gi|292486720	erwiniaNCBI_130313.fasta	43263.6	1	11	11	44	0.0262	0.721	TTLTAAITTVLAK	K	T	0.95	4.34	0.4	122	36.6	68.2	0	10	0	0	2	1303.78	26	38	FALSE	gi|385786795,gi|188535281,gi|385786328,gi|259910001,gi|292489851,gi|188532307
Spot 360 Erwv	VelosPro2256	protein chain elongation factor EF-Tu [Erwinia amylovora CFBP1430]	gi|292486720	erwiniaNCBI_130313.fasta	43263.6	1	11	11	44	0.0262	0.721	TTLTAAITTVLAKTYGGAAR	K	A	0.95	4.46	0.512	77.6	37.3	43.2	0	1	0	0	2	1980.11	26	45	FALSE	gi|385786795,gi|385786328,gi|259910001,gi|292489851,gi|188532307
Spot 360 Erwv	VelosPro2256	protein chain elongation factor EF-Tu [Erwinia amylovora CFBP1430]	gi|292486720	erwiniaNCBI_130313.fasta	43263.6	1	11	11	44	0.0262	0.721	TVGAGVVAKVIA	R	-	0.95	3.22	0.485	63.6	36.1	28.8	0	1	0	0	2	1084.67	383	394	FALSE	gi|385786795,gi|188535281,gi|385786328,gi|259910001,gi|292489851,gi|188532307
Spot 360 Erwv	VelosPro2256	protein chain elongation factor EF-Tu [Erwinia amylovora CFBP1430]	gi|292486720	erwiniaNCBI_130313.fasta	43263.6	1	11	11	44	0.0262	0.721	VGEEVEIVGIKDTVK	K	S	0.95	5	0.501	92	37.3	54.7	0	3	0	0	2	1614.9	239	253	FALSE	gi|385786795,gi|188535281,gi|385786328,gi|259910001,gi|292489851,gi|188532307
Spot 368 Erwv	VelosPro2265	translocation protein TolB [Erwinia pyrifoliae Ep1/96]	gi|259909070,gi|292487661,gi|312171769,gi|385787758,gi|387872006	erwiniaNCBI_130313.fasta	46156.8	0.999	2	2	2	0.00132	0.0791	IAYVVQTNGGQFPYELR	R	V	0.95	3.3	0.331	66.1	37.3	33.2	0	1	0	0	2	1955	167	183	TRUE
Spot 368 Erwv	VelosPro2265	translocation protein TolB [Erwinia pyrifoliae Ep1/96]	gi|259909070,gi|292487661,gi|312171769,gi|385787758,gi|387872006	erwiniaNCBI_130313.fasta	46156.8	0.999	2	2	2	0.00132	0.0791	TGSLNLYVMDVGSGQIR	K	Q	0.95	4.35	0.434	76.5	37.3	28.7	0	1	0	0	2	1825.91	265	281	TRUE
Spot 368 Erwv	VelosPro2265	tryptophan synthase subunit beta [Erwinia amylovora CFBP1430]	gi|292488395	erwiniaNCBI_130313.fasta	42733.2	1	5	5	10	0.00661	0.187	ANYVSITDDEALDAFK	R	A	0.95	5.04	0.514	97.1	37.1	0	0	1	0	0	2	1771.84	321	336	TRUE
Spot 368 Erwv	VelosPro2265	tryptophan synthase subunit beta [Erwinia amylovora CFBP1430]	gi|292488395	erwiniaNCBI_130313.fasta	42733.2	1	5	5	10	0.00661	0.187	ENPEKEQLLVVNLSGR	R	G	0.95	4.49	0.576	79.5	37	45.8	0	2	0	0	2	1824.98	363	378	TRUE
Spot 368 Erwv	VelosPro2265	tryptophan synthase subunit beta [Erwinia amylovora CFBP1430]	gi|292488395	erwiniaNCBI_130313.fasta	42733.2	1	5	5	10	0.00661	0.187	LMGAEVIPVHSGAATLK	R	D	0.95	3.65	0.388	72.4	37.1	33.3	0	2	0	0	2	1709.93	150	166	TRUE
Spot 368 Erwv	VelosPro2265	tryptophan synthase subunit beta [Erwinia amylovora CFBP1430]	gi|292488395	erwiniaNCBI_130313.fasta	42733.2	1	5	5	10	0.00661	0.187	NYAGRPTALTLCK	K	N	0.95	3.18	0.389	45.7	36.7	17.5	0	2	0	0	2	1464.76	50	62	TRUE
Spot 368 Erwv	VelosPro2265	tryptophan synthase subunit beta [Erwinia amylovora CFBP1430]	gi|292488395	erwiniaNCBI_130313.fasta	42733.2	1	5	5	10	0.00661	0.187	TNQVLGQALLAK	K	R	0.95	3.79	0.44	75.9	36.3	36.9	0	3	0	0	2	1255.74	87	98	TRUE
Spot 368 Erwv	VelosPro2265	peptidase B [Erwinia amylovora CFBP1430]	gi|292489064	erwiniaNCBI_130313.fasta	46136.8	1	13	15	31	0.0205	0.476	AIDLLGDVAGDAVSYR	R	I	0.95	5.36	0.583	118	36.5	82.4	0	5	1	0	2	1634.84	130	145	FALSE	gi|312173220
Spot 368 Erwv	VelosPro2265	peptidase B [Erwinia amylovora CFBP1430]	gi|292489064	erwiniaNCBI_130313.fasta	46136.8	1	13	15	31	0.0205	0.476	EVQWATLSEASQQELK	R	S	0.95	6.06	0.565	90.7	37.4	54.6	0	3	0	0	2	1846.92	86	101	FALSE	gi|312173220
Spot 368 Erwv	VelosPro2265	peptidase B [Erwinia amylovora CFBP1430]	gi|292489064	erwiniaNCBI_130313.fasta	46136.8	1	13	15	31	0.0205	0.476	GAVEQWSAGATGLGVR	K	T	0.95	5.07	0.35	97.3	37.3	28.8	0	2	0	0	2	1558.8	404	419	FALSE	gi|312173220
Spot 368 Erwv	VelosPro2265	peptidase B [Erwinia amylovora CFBP1430]	gi|292489064	erwiniaNCBI_130313.fasta	46136.8	1	13	15	31	0.0205	0.476	HTINLPAEELGPEQLATR	R	A	0.95	5.17	0.678	89	37.2	48.3	0	2	0	0	2	1989.04	112	129	FALSE
Spot 368 Erwv	VelosPro2265	peptidase B [Erwinia amylovora CFBP1430]	gi|292489064	erwiniaNCBI_130313.fasta	46136.8	1	13	15	31	0.0205	0.476	LILCCADNMVSGNAFR	K	L	0.95	3.48	0.387	51.6	37.4	26.3	0	2	0	0	2	1856.85	243	258	FALSE	gi|312173220
Spot 368 Erwv	VelosPro2265	peptidase B [Erwinia amylovora CFBP1430]	gi|292489064	erwiniaNCBI_130313.fasta	46136.8	1	13	15	31	0.0205	0.476	LVLADGLIDASALNPELIIDAATLTGAAK	R	T	0.95	6.65	0.645	89.8	38.7	49.8	0	0	1	0	2	2849.59	282	310	FALSE	gi|312173220
Spot 368 Erwv	VelosPro2265	peptidase B [Erwinia amylovora CFBP1430]	gi|292489064	erwiniaNCBI_130313.fasta	46136.8	1	13	15	31	0.0205	0.476	QSGFMDSMKSDMGGAATLTGALALAISR	K	G	0.95	3.65	0.326	56.8	38.7	17.3	0	0	1	0	2	2835.33	208	235	FALSE	gi|312173220
Spot 368 Erwv	VelosPro2265	peptidase B [Erwinia amylovora CFBP1430]	gi|292489064	erwiniaNCBI_130313.fasta	46136.8	1	13	15	31	0.0205	0.476	SDMGGAATLTGALALAISR	K	G	0.95	6.02	0.487	135	37.3	62.6	0	4	0	0	2	1791.93	217	235	FALSE	gi|312173220
Spot 368 Erwv	VelosPro2265	peptidase B [Erwinia amylovora CFBP1430]	gi|292489064	erwiniaNCBI_130313.fasta	46136.8	1	13	15	31	0.0205	0.476	SPVLLTLDYNPGGKDETPVFACLVGK	R	G	0.95	3.54	0.479	0	0	0	0	0	2	0	2	2790.44	170	195	FALSE	gi|312173220
Spot 368 Erwv	VelosPro2265	peptidase B [Erwinia amylovora CFBP1430]	gi|292489064	erwiniaNCBI_130313.fasta	46136.8	1	13	15	31	0.0205	0.476	SVEVMNTDAEGR	K	L	0.95	3.47	0.524	56.9	36.5	19	0	4	0	0	2	1323.58	270	281	FALSE	gi|312173220
Spot 368 Erwv	VelosPro2265	peptidase B [Erwinia amylovora CFBP1430]	gi|292489064	erwiniaNCBI_130313.fasta	46136.8	1	13	15	31	0.0205	0.476	TLANLLLSR	R	-	0.95	3.12	0.151	66.7	36.3	6.66	0	1	0	0	2	1000.62	420	428	FALSE	gi|312173220
Spot 368 Erwv	VelosPro2265	peptidase B [Erwinia amylovora CFBP1430]	gi|292489064	erwiniaNCBI_130313.fasta	46136.8	1	13	15	31	0.0205	0.476	TTPMNITLSTAAADPR	M	W	0.95	0	0	96.8	37.1	53.3	0	2	0	0	1	1675.83	2	17	FALSE	gi|312173220
Spot 368 Erwv	VelosPro2265	peptidase B [Erwinia amylovora CFBP1430]	gi|292489064	erwiniaNCBI_130313.fasta	46136.8	1	13	15	31	0.0205	0.476	VKLILCCADNMVSGNAFR	R	L	0.95	3.77	0.408	41.8	37.9	11.9	0	0	1	0	2	2084.01	241	258	FALSE	gi|312173220
Spot 368 Erwv	VelosPro2265	bifunctional acetylornithine delta-aminotransferase/N-succinyldiaminopimelate aminotransferase [Erwinia amylovora CFBP1430]	gi|292489878	erwiniaNCBI_130313.fasta	43171.5	0.998	2	2	3	0.00198	0.0938	ATFDEVILPVYAPAQFVPVK	R	G	0.95	3.23	0.256	0	0	0	0	1	0	0	2	2204.2	11	30	TRUE
Spot 368 Erwv	VelosPro2265	bifunctional acetylornithine delta-aminotransferase/N-succinyldiaminopimelate aminotransferase [Erwinia amylovora CFBP1430]	gi|292489878	erwiniaNCBI_130313.fasta	43171.5	0.998	2	2	3	0.00198	0.0938	FAPSLLIEPVDIAEGMER	R	F	0.95	3.85	0.401	55.8	37.2	17.3	0	2	0	0	2	2003.02	378	395	TRUE
Spot 368 Erwv	VelosPro2265	3-oxoacyl-ACP synthase [Erwinia amylovora CFBP1430]	gi|292487957	erwiniaNCBI_130313.fasta	42938.1	1	3	3	8	0.00528	0.184	IGAAIGSGIGGLGLIEENHSALVNGGPR	R	K	0.95	5.2	0.546	74.2	38.5	36.8	0	0	2	0	2	2629.41	101	128	TRUE
Spot 368 Erwv	VelosPro2265	3-oxoacyl-ACP synthase [Erwinia amylovora CFBP1430]	gi|292487957	erwiniaNCBI_130313.fasta	42938.1	1	3	3	8	0.00528	0.184	KMDAFIQYGVVAGIQAMQDSGLEITEENAGR	R	I	0.95	4.82	0.492	92.6	38.8	47.4	0	0	2	0	2	3373.6	70	100	TRUE
Spot 368 Erwv	VelosPro2265	3-oxoacyl-ACP synthase [Erwinia amylovora CFBP1430]	gi|292487957	erwiniaNCBI_130313.fasta	42938.1	1	3	3	8	0.00528	0.184	LIACNDADVMLAGGAEK	R	A	0.95	5.42	0.493	116	37.1	79.3	0	4	0	0	2	1763.83	177	193	TRUE
Spot 372 Erwv	VelosPro2266	harpin elicitor [Erwinia amylovora]	gi|49523722	erwiniaNCBI_130313.fasta	40463.2	1	9	23	83	0.0423	0.462	AGIQALNDIGTHSDSSTR	K	S	0.95	5.39	0.187	115	37	7.89	0	8	9	0	2	1842.89	279	296	FALSE	gi|49523720,gi|49523726,gi|62868683,gi|292900575
Spot 372 Erwv	VelosPro2266	harpin elicitor [Erwinia amylovora]	gi|49523722	erwiniaNCBI_130313.fasta	40463.2	1	9	23	83	0.0423	0.462	ALSKPDDDGMTPASMEQFNK	K	A	0.95	4.45	0.488	67.4	38	31.6	0	2	13	0	2	2213.97	344	363	FALSE	gi|49523720,gi|49523726,gi|62868683,gi|292900575
Spot 372 Erwv	VelosPro2266	harpin elicitor [Erwinia amylovora]	gi|49523722	erwiniaNCBI_130313.fasta	40463.2	1	9	23	83	0.0423	0.462	EIGQFMDQYPEVFGKPQYQK	K	G	0.95	3.83	-0.0604	86.7	38.4	22	0	0	2	0	2	2448.15	309	328	FALSE	gi|49523720,gi|49523726,gi|62868683,gi|292900575
Spot 372 Erwv	VelosPro2266	harpin elicitor [Erwinia amylovora]	gi|49523722	erwiniaNCBI_130313.fasta	40463.2	1	9	23	83	0.0423	0.462	GAGGSSLGIDAMMAGDAINNMALGK	R	-	0.95	5.7	0.629	118	37.8	89.8	0	5	7	0	2	2322.09	385	409	FALSE	gi|49523720,gi|49523726,gi|62868683,gi|292900575
Spot 372 Erwv	VelosPro2266	harpin elicitor [Erwinia amylovora]	gi|49523722	erwiniaNCBI_130313.fasta	40463.2	1	9	23	83	0.0423	0.462	GLQNLSGPVDYQQLGNAVGTGIGMK	K	A	0.95	5.63	0.563	89.8	38.3	44.7	0	5	4	0	2	2517.28	254	278	FALSE	gi|49523720,gi|49523726,gi|62868683,gi|292900575
Spot 372 Erwv	VelosPro2266	harpin elicitor [Erwinia amylovora]	gi|49523722	erwiniaNCBI_130313.fasta	40463.2	1	9	23	83	0.0423	0.462	MFSEIMQSLFGDGQDGTQGSSSGGK	K	Q	0.95	6.19	0.666	124	38.5	91.5	0	4	7	0	2	2583.1	174	198	FALSE	gi|49523720,gi|62868683,gi|292900575
Spot 372 Erwv	VelosPro2266	harpin elicitor [Erwinia amylovora]	gi|49523722	erwiniaNCBI_130313.fasta	40463.2	1	9	23	83	0.0423	0.462	QPTEGEQNAYK	K	K	0.95	2.2	0.504	54.4	36	18.1	0	2	0	0	2	1264.58	199	209	FALSE	gi|49523720,gi|49523726,gi|62868683,gi|292900575
Spot 372 Erwv	VelosPro2266	harpin elicitor [Erwinia amylovora]	gi|49523722	erwiniaNCBI_130313.fasta	40463.2	1	9	23	83	0.0423	0.462	SAMAGDTGNGNLQAR	K	G	0.95	4.89	0.61	123	36.9	85.5	0	12	0	0	2	1478.67	370	384	FALSE	gi|49523720,gi|49523726,gi|62868683,gi|292900575
Spot 372 Erwv	VelosPro2266	harpin elicitor [Erwinia amylovora]	gi|49523722	erwiniaNCBI_130313.fasta	40463.2	1	9	23	83	0.0423	0.462	SLNTSGLGASTMQISIGGAGGNNGLLGTSR	M	Q	0.95	0	0	111	38.7	62.5	0	0	3	0	1	2791.4	2	31	FALSE	gi|49523720,gi|49523726,gi|62868683,gi|292900575
Spot 385 Erwv	VelosPro2269	carboxypeptidase G2 [Erwinia amylovora CFBP1430]	gi|292490046	erwiniaNCBI_130313.fasta	46578	1	7	7	8	0.00426	0.27	DIAGTSLPLTSSQLTFK	R	D	0.95	3.84	0.549	61.9	36.9	16.8	0	1	0	0	2	1778.95	327	343	TRUE
Spot 385 Erwv	VelosPro2269	carboxypeptidase G2 [Erwinia amylovora CFBP1430]	gi|292490046	erwiniaNCBI_130313.fasta	46578	1	7	7	8	0.00426	0.27	DIMPAMTETDGNR	K	Q	0.95	2.91	0.357	49.1	36.8	11.9	0	1	0	0	2	1482.62	344	356	TRUE
Spot 385 Erwv	VelosPro2269	carboxypeptidase G2 [Erwinia amylovora CFBP1430]	gi|292490046	erwiniaNCBI_130313.fasta	46578	1	7	7	8	0.00426	0.27	GAHGQNETLEIASLPVVTK	K	R	0.95	3.24	0.391	31.4	37.7	-1.51	0	0	1	0	2	1964.04	407	425	TRUE
Spot 385 Erwv	VelosPro2269	carboxypeptidase G2 [Erwinia amylovora CFBP1430]	gi|292490046	erwiniaNCBI_130313.fasta	46578	1	7	7	8	0.00426	0.27	GLSEWYLASTGK	R	S	0.95	2.76	0.269	59.8	36	18.9	0	1	0	0	2	1311.66	218	229	TRUE
Spot 385 Erwv	VelosPro2269	carboxypeptidase G2 [Erwinia amylovora CFBP1430]	gi|292490046	erwiniaNCBI_130313.fasta	46578	1	7	7	8	0.00426	0.27	HAGSLVATHSGSGK	K	Q	0.95	3.33	0.673	49.8	36	24.3	0	1	0	0	2	1308.67	92	105	TRUE
Spot 385 Erwv	VelosPro2269	carboxypeptidase G2 [Erwinia amylovora CFBP1430]	gi|292490046	erwiniaNCBI_130313.fasta	46578	1	7	7	8	0.00426	0.27	HSSTVFGPESGDGAIYETAR	R	V	0.95	4.92	0.533	75.3	38	33.7	0	0	1	0	2	2080.96	232	251	TRUE
Spot 385 Erwv	VelosPro2269	carboxypeptidase G2 [Erwinia amylovora CFBP1430]	gi|292490046	erwiniaNCBI_130313.fasta	46578	1	7	7	8	0.00426	0.27	NANITVVLIGDEEQAAKPTEISR	K	K	0.95	3.4	0.427	71.1	38.2	37.2	0	0	2	0	2	2468.3	165	187	TRUE
Spot 385 Erwv	VelosPro2269	acetate kinase [Erwinia amylovora CFBP1430]	gi|292488856	erwiniaNCBI_130313.fasta	43218.9	1	11	11	24	0.0128	0.405	AMDVYCHR	R	L	0.95	2.47	0.477	51.1	35.5	16.7	0	1	0	0	2	1067.44	302	309	TRUE
Spot 385 Erwv	VelosPro2269	acetate kinase [Erwinia amylovora CFBP1430]	gi|292488856	erwiniaNCBI_130313.fasta	43218.9	1	11	11	24	0.0128	0.405	DASSFAPLHNPAHLIGIDEALK	K	N	0.95	4.82	0.565	69.6	38.1	36.4	0	0	1	0	2	2316.2	115	136	TRUE
Spot 385 Erwv	VelosPro2269	acetate kinase [Erwinia amylovora CFBP1430]	gi|292488856	erwiniaNCBI_130313.fasta	43218.9	1	11	11	24	0.0128	0.405	ESGLLGLTEVTSDCR	K	Y	0.95	4.39	0.605	89.3	36.7	53	0	6	0	0	2	1636.78	273	287	TRUE
Spot 385 Erwv	VelosPro2269	acetate kinase [Erwinia amylovora CFBP1430]	gi|292488856	erwiniaNCBI_130313.fasta	43218.9	1	11	11	24	0.0128	0.405	LALLGIEVDHQR	K	N	0.95	3.49	0.427	65.6	36.7	38.1	0	2	0	0	2	1363.77	349	360	TRUE
Spot 385 Erwv	VelosPro2269	acetate kinase [Erwinia amylovora CFBP1430]	gi|292488856	erwiniaNCBI_130313.fasta	43218.9	1	11	11	24	0.0128	0.405	LDAVIFTGGIGENSSLVR	R	E	0.95	5.53	0.527	117	37.4	24.5	0	2	0	0	2	1847.99	325	342	TRUE
Spot 385 Erwv	VelosPro2269	acetate kinase [Erwinia amylovora CFBP1430]	gi|292488856	erwiniaNCBI_130313.fasta	43218.9	1	11	11	24	0.0128	0.405	LVLVLNCGSSSLK	K	F	0.95	3.82	0.513	94.4	36.7	45.2	0	1	0	0	2	1389.78	5	17	TRUE
Spot 385 Erwv	VelosPro2269	acetate kinase [Erwinia amylovora CFBP1430]	gi|292488856	erwiniaNCBI_130313.fasta	43218.9	1	11	11	24	0.0128	0.405	SILAQKPELSAQIAAIGHR	K	I	0.95	4.98	0.439	81.9	37.8	46.3	0	0	5	0	2	2003.14	73	91	TRUE
Spot 385 Erwv	VelosPro2269	acetate kinase [Erwinia amylovora CFBP1430]	gi|292488856	erwiniaNCBI_130313.fasta	43218.9	1	11	11	24	0.0128	0.405	SVIIDQSVIQGIK	K	D	0.95	3.29	0.387	80.7	36.8	24.4	0	2	0	0	2	1399.82	102	114	TRUE
Spot 385 Erwv	VelosPro2269	acetate kinase [Erwinia amylovora CFBP1430]	gi|292488856	erwiniaNCBI_130313.fasta	43218.9	1	11	11	24	0.0128	0.405	YGAHGTSHYYVTQEAAK	R	V	0.95	3.98	0.252	39.8	37.6	8.3	0	0	1	0	2	1882.87	179	195	TRUE
Spot 385 Erwv	VelosPro2269	acetate kinase [Erwinia amylovora CFBP1430]	gi|292488856	erwiniaNCBI_130313.fasta	43218.9	1	11	11	24	0.0128	0.405	YIGSYSALMDGR	K	L	0.95	2.99	0.582	49.1	36.7	10.5	0	1	0	0	2	1348.62	313	324	TRUE
Spot 385 Erwv	VelosPro2269	acetate kinase [Erwinia amylovora CFBP1430]	gi|292488856	erwiniaNCBI_130313.fasta	43218.9	1	11	11	24	0.0128	0.405	YVEDNYPNKADAK	R	R	0.95	3.56	0.551	59.6	36.8	15.5	0	2	0	0	2	1526.71	288	300	TRUE
Spot 385 Erwv	VelosPro2269	protein TolB [Erwinia amylovora CFBP1430]	gi|259909070,gi|292487661,gi|312171769,gi|385787758,gi|387872006	erwiniaNCBI_130313.fasta	46156.8	1	3	3	3	0.0016	0.086	IAYVVQTNGGQFPYELR	R	V	0.95	3.72	0.401	71.6	37.4	21.9	0	1	0	0	2	1955	167	183	TRUE
Spot 385 Erwv	VelosPro2269	protein TolB [Erwinia amylovora CFBP1430]	gi|259909070,gi|292487661,gi|312171769,gi|385787758,gi|387872006	erwiniaNCBI_130313.fasta	46156.8	1	3	3	3	0.0016	0.086	IGVNGGTAQR	K	I	0.95	0	0	44	36.6	0.77	0	1	0	0	2	972.522	317	326	TRUE
Spot 385 Erwv	VelosPro2269	protein TolB [Erwinia amylovora CFBP1430]	gi|259909070,gi|292487661,gi|312171769,gi|385787758,gi|387872006	erwiniaNCBI_130313.fasta	46156.8	1	3	3	3	0.0016	0.086	VAYVTFESGK	K	S	0.95	2.58	0.601	47.6	36	25.4	0	1	0	0	2	1100.56	214	223	TRUE
Spot 385 Erwv	VelosPro2269	morphinone reductase [Erwinia amylovora CFBP1430]	gi|292489711,gi|312173889	erwiniaNCBI_130313.fasta	41265.8	0.998	2	2	4	0.00213	0.0615	FAPLFTSTDEER	R	V	0.95	3.34	0.0997	80.1	36.7	35.8	0	2	0	0	2	1412.67	236	247	TRUE
Spot 385 Erwv	VelosPro2269	morphinone reductase [Erwinia amylovora CFBP1430]	gi|292489711,gi|312173889	erwiniaNCBI_130313.fasta	41265.8	0.998	2	2	4	0.00213	0.0615	SDEYGGTLDNR	R	L	0.95	2.81	0.364	46.8	36.1	15.2	0	2	0	0	2	1226.53	202	212	TRUE
Spot 385 Erwv	VelosPro2269	bifunctional acetylornithine delta-aminotransferase/N-succinyldiaminopimelate aminotransferase [Erwinia amylovora CFBP1430]	gi|292489878,gi|312174061	erwiniaNCBI_130313.fasta	43171.5	1	5	5	6	0.00319	0.18	ATFDEVILPVYAPAQFVPVK	R	G	0.95	3.64	0.241	32.6	37.3	0	0	1	0	0	2	2204.2	11	30	TRUE
Spot 385 Erwv	VelosPro2269	bifunctional acetylornithine delta-aminotransferase/N-succinyldiaminopimelate aminotransferase [Erwinia amylovora CFBP1430]	gi|292489878,gi|312174061	erwiniaNCBI_130313.fasta	43171.5	1	5	5	6	0.00319	0.18	GLLIGAALKPQYADK	K	A	0.95	3.89	0.489	66.6	37.1	38.9	0	1	0	0	2	1557.9	339	353	TRUE
Spot 385 Erwv	VelosPro2269	bifunctional acetylornithine delta-aminotransferase/N-succinyldiaminopimelate aminotransferase [Erwinia amylovora CFBP1430]	gi|292489878,gi|312174061	erwiniaNCBI_130313.fasta	43171.5	1	5	5	6	0.00319	0.18	KLIDATFAER	R	V	0.95	2.42	0.266	27	36.2	-2.72	0	1	0	0	2	1163.64	92	101	TRUE
Spot 385 Erwv	VelosPro2269	bifunctional acetylornithine delta-aminotransferase/N-succinyldiaminopimelate aminotransferase [Erwinia amylovora CFBP1430]	gi|292489878,gi|312174061	erwiniaNCBI_130313.fasta	43171.5	1	5	5	6	0.00319	0.18	TLFTVSVGGQPK	R	Y	0.95	2.77	0.442	57.5	36.7	23.8	0	2	0	0	2	1233.68	145	156	TRUE
Spot 385 Erwv	VelosPro2269	bifunctional acetylornithine delta-aminotransferase/N-succinyldiaminopimelate aminotransferase [Erwinia amylovora CFBP1430]	gi|292489878,gi|312174061	erwiniaNCBI_130313.fasta	43171.5	1	5	5	6	0.00319	0.18	VFFANSGAEANEAAFK	R	L	0.95	5.31	0.517	131	36.9	79.9	0	1	0	0	2	1672.8	102	117	TRUE
Spot 388 Erwv	VelosPro2270	acetate kinase [Erwinia amylovora CFBP1430]	gi|292488856	erwiniaNCBI_130313.fasta	43218.9	1	8	8	11	0.00765	0.33	DASSFAPLHNPAHLIGIDEALK	K	N	0.95	4.52	0.468	72.7	38.2	35	0	0	1	0	2	2316.2	115	136	TRUE
Spot 388 Erwv	VelosPro2270	acetate kinase [Erwinia amylovora CFBP1430]	gi|292488856	erwiniaNCBI_130313.fasta	43218.9	1	8	8	11	0.00765	0.33	EGSRPALVLPTNEELVIAQDASR	K	L	0.95	5.6	0.435	80.1	38.2	36.8	0	0	2	0	2	2465.3	375	397	TRUE
Spot 388 Erwv	VelosPro2270	acetate kinase [Erwinia amylovora CFBP1430]	gi|292488856	erwiniaNCBI_130313.fasta	43218.9	1	8	8	11	0.00765	0.33	ESGLLGLTEVTSDCR	K	Y	0.95	4.31	0.54	89.8	36.8	56.3	0	1	0	0	2	1636.78	273	287	TRUE
Spot 388 Erwv	VelosPro2270	acetate kinase [Erwinia amylovora CFBP1430]	gi|292488856	erwiniaNCBI_130313.fasta	43218.9	1	8	8	11	0.00765	0.33	LALLGIEVDHQR	K	N	0.95	3.76	0.458	78.2	36.7	33.6	0	2	0	0	2	1363.77	349	360	TRUE
Spot 388 Erwv	VelosPro2270	acetate kinase [Erwinia amylovora CFBP1430]	gi|292488856	erwiniaNCBI_130313.fasta	43218.9	1	8	8	11	0.00765	0.33	LDAVIFTGGIGENSSLVR	R	E	0.95	5.93	0.367	106	37.4	20	0	1	0	0	2	1847.99	325	342	TRUE
Spot 388 Erwv	VelosPro2270	acetate kinase [Erwinia amylovora CFBP1430]	gi|292488856	erwiniaNCBI_130313.fasta	43218.9	1	8	8	11	0.00765	0.33	SVIIDQSVIQGIK	K	D	0.95	3.58	0.406	87.9	36.8	30.5	0	1	0	0	2	1399.82	102	114	TRUE
Spot 388 Erwv	VelosPro2270	acetate kinase [Erwinia amylovora CFBP1430]	gi|292488856	erwiniaNCBI_130313.fasta	43218.9	1	8	8	11	0.00765	0.33	YGAHGTSHYYVTQEAAK	R	V	0.95	4.26	0.468	53.2	37.6	21	0	0	1	0	2	1882.87	179	195	TRUE
Spot 388 Erwv	VelosPro2270	acetate kinase [Erwinia amylovora CFBP1430]	gi|292488856	erwiniaNCBI_130313.fasta	43218.9	1	8	8	11	0.00765	0.33	YIGSYSALMDGR	K	L	0.95	3.53	0.529	62.5	36.5	23.1	0	2	0	0	2	1348.62	313	324	TRUE
Spot 388 Erwv	VelosPro2270	bifunctional acetylornithine delta-aminotransferase/N-succinyldiaminopimelate aminotransferase [Erwinia amylovora CFBP1430]	gi|292489878	erwiniaNCBI_130313.fasta	43171.5	1	7	7	17	0.0118	0.21	FAPSLLIEPVDIAEGMER	R	F	0.95	4.72	0.494	101	37.1	55.4	0	2	0	0	2	1987.02	378	395	TRUE
Spot 388 Erwv	VelosPro2270	bifunctional acetylornithine delta-aminotransferase/N-succinyldiaminopimelate aminotransferase [Erwinia amylovora CFBP1430]	gi|292489878	erwiniaNCBI_130313.fasta	43171.5	1	7	7	17	0.0118	0.21	GLLIGAALKPQYADK	K	A	0.95	4.29	0.564	81.2	37.1	45.5	0	3	0	0	2	1557.9	339	353	TRUE
Spot 388 Erwv	VelosPro2270	bifunctional acetylornithine delta-aminotransferase/N-succinyldiaminopimelate aminotransferase [Erwinia amylovora CFBP1430]	gi|292489878	erwiniaNCBI_130313.fasta	43171.5	1	7	7	17	0.0118	0.21	KLIDATFAER	R	V	0.95	2.71	0.306	49.2	36.1	9.14	0	2	0	0	2	1163.64	92	101	TRUE
Spot 388 Erwv	VelosPro2270	bifunctional acetylornithine delta-aminotransferase/N-succinyldiaminopimelate aminotransferase [Erwinia amylovora CFBP1430]	gi|292489878	erwiniaNCBI_130313.fasta	43171.5	1	7	7	17	0.0118	0.21	QLFVDALQSLNTR	R	R	0.95	4.28	0.491	109	36.9	50.2	0	4	0	0	2	1504.81	316	328	TRUE
Spot 388 Erwv	VelosPro2270	bifunctional acetylornithine delta-aminotransferase/N-succinyldiaminopimelate aminotransferase [Erwinia amylovora CFBP1430]	gi|292489878	erwiniaNCBI_130313.fasta	43171.5	1	7	7	17	0.0118	0.21	RQLFVDALQSLNTR	R	R	0.95	4.93	0.469	85	37.2	45.2	0	2	0	0	2	1660.91	315	328	TRUE
Spot 388 Erwv	VelosPro2270	bifunctional acetylornithine delta-aminotransferase/N-succinyldiaminopimelate aminotransferase [Erwinia amylovora CFBP1430]	gi|292489878	erwiniaNCBI_130313.fasta	43171.5	1	7	7	17	0.0118	0.21	TLFTVSVGGQPK	R	Y	0.95	4	0.534	76.3	36.6	25.5	0	2	0	0	2	1233.68	145	156	TRUE
Spot 388 Erwv	VelosPro2270	bifunctional acetylornithine delta-aminotransferase/N-succinyldiaminopimelate aminotransferase [Erwinia amylovora CFBP1430]	gi|292489878	erwiniaNCBI_130313.fasta	43171.5	1	7	7	17	0.0118	0.21	VFFANSGAEANEAAFK	R	L	0.95	6.06	0.556	123	36.9	80.2	0	2	0	0	2	1672.8	102	117	TRUE
Spot 392 Erwv	VelosPro2271	fructose-bisphosphate aldolase class II [Erwinia amylovora CFBP1430]	gi|292487107	erwiniaNCBI_130313.fasta	39202.3	1	5	6	7	0.00379	0.184	APVIIQFSNGGAGFIAGK	R	G	0.95	4.2	0.577	61.7	37.1	36.8	0	2	0	0	2	1746.95	55	72	TRUE
Spot 392 Erwv	VelosPro2271	fructose-bisphosphate aldolase class II [Erwinia amylovora CFBP1430]	gi|292487107	erwiniaNCBI_130313.fasta	39202.3	1	5	6	7	0.00379	0.184	ASQASMIVR	R	L	0.95	2.44	0.336	44.3	35.7	9.67	0	2	0	0	2	978.504	337	345	TRUE
Spot 392 Erwv	VelosPro2271	fructose-bisphosphate aldolase class II [Erwinia amylovora CFBP1430]	gi|292487107	erwiniaNCBI_130313.fasta	39202.3	1	5	6	7	0.00379	0.184	FALPAVNCVGTDSINAVLETAAK	K	V	0.95	4.99	0.6	74.5	37.9	44.2	0	1	0	0	2	2361.21	30	52	TRUE
Spot 392 Erwv	VelosPro2271	fructose-bisphosphate aldolase class II [Erwinia amylovora CFBP1430]	gi|292487107	erwiniaNCBI_130313.fasta	39202.3	1	5	6	7	0.00379	0.184	LEQAFKELNAIDVL	R	-	0.95	3.71	0.344	64.8	37.1	13.7	0	1	0	0	2	1602.87	346	359	TRUE
Spot 392 Erwv	VelosPro2271	fructose-bisphosphate aldolase class II [Erwinia amylovora CFBP1430]	gi|292487107	erwiniaNCBI_130313.fasta	39202.3	1	5	6	7	0.00379	0.184	VRAPVIIQFSNGGAGFIAGK	K	G	0.95	5.05	0.498	87.4	37.7	35.2	0	0	1	0	2	2002.12	53	72	TRUE
Spot 392 Erwv	VelosPro2271	carbamoyl-phosphate synthase small subunit [Erwinia amylovora CFBP1430]	gi|292489400,gi|292898381,gi|312173565	erwiniaNCBI_130313.fasta	42292.3	1	4	4	6	0.00325	0.13	DLPLIASNYR	R	N	0.95	3.21	0.448	59.5	36.2	24.2	0	1	0	0	2	1161.63	93	102	TRUE
Spot 392 Erwv	VelosPro2271	carbamoyl-phosphate synthase small subunit [Erwinia amylovora CFBP1430]	gi|292489400,gi|292898381,gi|312173565	erwiniaNCBI_130313.fasta	42292.3	1	4	4	6	0.00325	0.13	LTVVPAQTSAEEVLK	R	L	0.95	2.89	0.596	48.3	36.8	16.9	0	2	0	0	2	1584.88	225	239	TRUE
Spot 392 Erwv	VelosPro2271	carbamoyl-phosphate synthase small subunit [Erwinia amylovora CFBP1430]	gi|292489400,gi|292898381,gi|312173565	erwiniaNCBI_130313.fasta	42292.3	1	4	4	6	0.00325	0.13	NEEGLSEYLTR	R	H	0.95	2.49	0.368	53.2	36.1	14.7	0	2	0	0	2	1310.62	103	113	TRUE
Spot 392 Erwv	VelosPro2271	carbamoyl-phosphate synthase small subunit [Erwinia amylovora CFBP1430]	gi|292489400,gi|292898381,gi|312173565	erwiniaNCBI_130313.fasta	42292.3	1	4	4	6	0.00325	0.13	SALLVLEDGTQFHGR	K	A	0.95	3.12	0.433	50.4	37.1	18.5	0	1	0	0	2	1642.85	13	27	TRUE
Spot 392 Erwv	VelosPro2271	bifunctional acetylornithine delta-aminotransferase/N-succinyldiaminopimelate aminotransferase [Erwinia amylovora CFBP1430]	gi|292489878,gi|312174061	erwiniaNCBI_130313.fasta	43171.5	0.999	2	2	3	0.00162	0.079	ATFDEVILPVYAPAQFVPVK	R	G	0.95	4.48	0.529	61	37.3	25.5	0	2	0	0	2	2204.2	11	30	TRUE
Spot 392 Erwv	VelosPro2271	bifunctional acetylornithine delta-aminotransferase/N-succinyldiaminopimelate aminotransferase [Erwinia amylovora CFBP1430]	gi|292489878,gi|312174061	erwiniaNCBI_130313.fasta	43171.5	0.999	2	2	3	0.00162	0.079	TLFTVSVGGQPK	R	Y	0.95	3.4	0.475	48.7	36.4	14.2	0	1	0	0	2	1233.68	145	156	TRUE
Spot 392 Erwv	VelosPro2271	cysteine desulfurase SufS [Erwinia amylovora CFBP1430]	gi|292488156,gi|312172294	erwiniaNCBI_130313.fasta	43848	1	6	6	10	0.00541	0.239	AAGVVTLIDGAQAVMHQPVDVR	K	E	0.95	4	0.408	94.3	38.1	6.08	0	0	1	0	2	2263.19	192	213	TRUE
Spot 392 Erwv	VelosPro2271	cysteine desulfurase SufS [Erwinia amylovora CFBP1430]	gi|292488156,gi|312172294	erwiniaNCBI_130313.fasta	43848	1	6	6	10	0.00541	0.239	ASFVLYNSEEEVDR	R	L	0.95	4.27	0.387	74.1	37.2	34.1	0	2	0	0	2	1657.77	380	393	TRUE
Spot 392 Erwv	VelosPro2271	cysteine desulfurase SufS [Erwinia amylovora CFBP1430]	gi|292488156,gi|312172294	erwiniaNCBI_130313.fasta	43848	1	6	6	10	0.00541	0.239	FEAGSPNVAGIIGLGAALK	R	W	0.95	6.12	0.544	149	37	101	0	2	0	0	2	1784.99	274	292	TRUE
Spot 392 Erwv	VelosPro2271	cysteine desulfurase SufS [Erwinia amylovora CFBP1430]	gi|292488156,gi|312172294	erwiniaNCBI_130313.fasta	43848	1	6	6	10	0.00541	0.239	IYGPTGIGILYGR	K	K	0.95	4.2	0.603	93.8	36.5	60.6	0	2	0	0	2	1379.77	227	239	TRUE
Spot 392 Erwv	VelosPro2271	cysteine desulfurase SufS [Erwinia amylovora CFBP1430]	gi|292488156,gi|312172294	erwiniaNCBI_130313.fasta	43848	1	6	6	10	0.00541	0.239	SGVVAFNLGK	R	H	0.95	2.02	0.444	44.1	36.1	10.4	0	1	0	0	2	991.557	332	341	TRUE
Spot 392 Erwv	VelosPro2271	cysteine desulfurase SufS [Erwinia amylovora CFBP1430]	gi|292488156,gi|312172294	erwiniaNCBI_130313.fasta	43848	1	6	6	10	0.00541	0.239	VQAAAFLNAASAEEIVFVK	R	G	0.95	5.97	0.653	132	37.3	90.9	0	2	0	0	2	1978.06	74	92	TRUE
Spot 392 Erwv	VelosPro2271	3-phosphoserine aminotransferase [Erwinia amylovora CFBP1430]	gi|292487827	erwiniaNCBI_130313.fasta	39697.1	1	24	30	111	0.0601	0.706	ADLLYSTIDSSDLYR	K	N	0.95	4.71	0.577	75.8	37.6	43.9	0	15	1	0	2	1731.84	272	286	TRUE
Spot 392 Erwv	VelosPro2271	3-phosphoserine aminotransferase [Erwinia amylovora CFBP1430]	gi|292487827	erwiniaNCBI_130313.fasta	39697.1	1	24	30	111	0.0601	0.706	ADLLYSTIDSSDLYRNDVSAGNR	K	S	0.95	3.86	0.511	89.6	38.3	54.5	0	0	1	0	2	2545.22	272	294	TRUE
Spot 392 Erwv	VelosPro2271	3-phosphoserine aminotransferase [Erwinia amylovora CFBP1430]	gi|292487827	erwiniaNCBI_130313.fasta	39697.1	1	24	30	111	0.0601	0.706	ADYVDGGYWATSAIK	K	E	0.95	5.75	0.542	103	37.1	66.7	0	6	0	0	2	1616.76	94	108	TRUE
Spot 392 Erwv	VelosPro2271	3-phosphoserine aminotransferase [Erwinia amylovora CFBP1430]	gi|292487827	erwiniaNCBI_130313.fasta	39697.1	1	24	30	111	0.0601	0.706	ASIYNAMPLSGVK	R	T	0.95	3.73	0.262	70	36.6	24.6	0	6	0	0	2	1350.71	335	347	TRUE
Spot 392 Erwv	VelosPro2271	3-phosphoserine aminotransferase [Erwinia amylovora CFBP1430]	gi|292487827	erwiniaNCBI_130313.fasta	39697.1	1	24	30	111	0.0601	0.706	ASIYNAMPLSGVKTLTDFMVDFER	R	R	0.95	5.02	0.473	77.9	38.8	43.8	0	0	2	0	2	2737.32	335	358	TRUE
Spot 392 Erwv	VelosPro2271	3-phosphoserine aminotransferase [Erwinia amylovora CFBP1430]	gi|292487827	erwiniaNCBI_130313.fasta	39697.1	1	24	30	111	0.0601	0.706	EFIQVAEEAEQDFR	K	D	0.95	4.52	0.401	63.6	37.5	0	0	2	1	0	2	1710.8	45	58	TRUE
Spot 392 Erwv	VelosPro2271	3-phosphoserine aminotransferase [Erwinia amylovora CFBP1430]	gi|292487827	erwiniaNCBI_130313.fasta	39697.1	1	24	30	111	0.0601	0.706	FCTPNVIDAK	K	T	0.95	2.64	0.475	55.3	36	13.9	0	3	0	0	2	1164.57	113	122	TRUE
Spot 392 Erwv	VelosPro2271	3-phosphoserine aminotransferase [Erwinia amylovora CFBP1430]	gi|292487827	erwiniaNCBI_130313.fasta	39697.1	1	24	30	111	0.0601	0.706	GQFAAVPQNLLGQNSK	R	A	0.95	3.24	0.315	53.8	36.8	20.7	0	5	0	0	2	1671.88	78	93	TRUE
Spot 392 Erwv	VelosPro2271	3-phosphoserine aminotransferase [Erwinia amylovora CFBP1430]	gi|292487827	erwiniaNCBI_130313.fasta	39697.1	1	24	30	111	0.0601	0.706	KELPSILDYK	R	V	0.95	2.37	0.283	42.9	36.3	8.53	0	1	0	0	2	1205.68	219	228	TRUE
Spot 392 Erwv	VelosPro2271	3-phosphoserine aminotransferase [Erwinia amylovora CFBP1430]	gi|292487827	erwiniaNCBI_130313.fasta	39697.1	1	24	30	111	0.0601	0.706	MNVPFQLADAALDK	R	L	0.95	4.34	0.412	106	36.9	37.1	0	3	0	0	2	1548.77	297	310	TRUE
Spot 392 Erwv	VelosPro2271	3-phosphoserine aminotransferase [Erwinia amylovora CFBP1430]	gi|292487827	erwiniaNCBI_130313.fasta	39697.1	1	24	30	111	0.0601	0.706	NDVSAGNR	R	S	0.95	2.43	0.148	40.5	36.5	9.36	0	1	0	0	2	832.391	287	294	TRUE
Spot 392 Erwv	VelosPro2271	3-phosphoserine aminotransferase [Erwinia amylovora CFBP1430]	gi|292487827	erwiniaNCBI_130313.fasta	39697.1	1	24	30	111	0.0601	0.706	NIGPAGLTLVVVR	K	E	0.95	3.91	0.532	81.9	36.3	54.1	0	17	0	0	2	1308.8	198	210	TRUE
Spot 392 Erwv	VelosPro2271	3-phosphoserine aminotransferase [Erwinia amylovora CFBP1430]	gi|292487827	erwiniaNCBI_130313.fasta	39697.1	1	24	30	111	0.0601	0.706	NIGPAGLTLVVVREDLLGR	K	A	0.95	3.36	0.234	54.8	37.5	14.8	0	2	0	0	2	1992.16	198	216	TRUE
Spot 392 Erwv	VelosPro2271	3-phosphoserine aminotransferase [Erwinia amylovora CFBP1430]	gi|292487827	erwiniaNCBI_130313.fasta	39697.1	1	24	30	111	0.0601	0.706	RAEQELCNWQGLGTSVMEISHR	R	S	0.95	4.04	0.377	54.8	38.6	16.9	0	0	1	0	2	2633.22	21	42	TRUE
Spot 392 Erwv	VelosPro2271	3-phosphoserine aminotransferase [Erwinia amylovora CFBP1430]	gi|292487827	erwiniaNCBI_130313.fasta	39697.1	1	24	30	111	0.0601	0.706	SQIYNFSSGPAMLPAEVLR	M	R	0.95	0	0	143	37.6	107	0	9	0	0	1	2096.05	2	20	TRUE
Spot 392 Erwv	VelosPro2271	3-phosphoserine aminotransferase [Erwinia amylovora CFBP1430]	gi|292487827	erwiniaNCBI_130313.fasta	39697.1	1	24	30	111	0.0601	0.706	TLTDFMVDFER	K	R	0.95	3.55	0.579	84.2	36.7	29.6	0	21	0	0	2	1389.64	348	358	TRUE
Spot 392 Erwv	VelosPro2271	3-phosphoserine aminotransferase [Erwinia amylovora CFBP1430]	gi|292487827	erwiniaNCBI_130313.fasta	39697.1	1	24	30	111	0.0601	0.706	TLTDFMVDFERR	K	R	0.95	2.34	0.288	33.9	37.1	2.52	0	1	0	0	2	1529.74	348	359	TRUE
Spot 392 Erwv	VelosPro2271	3-phosphoserine aminotransferase [Erwinia amylovora CFBP1430]	gi|292487827	erwiniaNCBI_130313.fasta	39697.1	1	24	30	111	0.0601	0.706	VLAESESMFNTPPTFAWYLSGLVFK	K	W	0.95	6	0.583	82.4	38.7	34.7	0	0	1	0	2	2850.41	229	253	TRUE
Spot 392 Erwv	VelosPro2271	3-phosphoserine aminotransferase [Erwinia amylovora CFBP1430]	gi|292487827	erwiniaNCBI_130313.fasta	39697.1	1	24	30	111	0.0601	0.706	VVVADLSSTILSTPVDVSR	K	Y	0.95	4.85	0.606	97	37.5	64.3	0	5	0	0	2	1958.08	169	187	TRUE
Spot 392 Erwv	VelosPro2271	3-phosphoserine aminotransferase [Erwinia amylovora CFBP1430]	gi|292487827	erwiniaNCBI_130313.fasta	39697.1	1	24	30	111	0.0601	0.706	VVVADLSSTILSTPVDVSRYGVLYAGAQK	K	N	0.95	5.19	0.631	113	38.8	59.8	0	0	1	0	2	3008.63	169	197	TRUE
Spot 392 Erwv	VelosPro2271	3-phosphoserine aminotransferase [Erwinia amylovora CFBP1430]	gi|292487827	erwiniaNCBI_130313.fasta	39697.1	1	24	30	111	0.0601	0.706	WLKEQGGVGELDK	K	R	0.95	3.63	0.305	51.4	37.1	8.79	0	1	0	0	2	1458.76	254	266	TRUE
Spot 392 Erwv	VelosPro2271	3-phosphoserine aminotransferase [Erwinia amylovora CFBP1430]	gi|292487827	erwiniaNCBI_130313.fasta	39697.1	1	24	30	111	0.0601	0.706	WLKEQGGVGELDKR	K	N	0.95	3.93	0.279	67.9	37.5	21.1	0	0	2	0	2	1614.86	254	267	TRUE
Spot 392 Erwv	VelosPro2271	3-phosphoserine aminotransferase [Erwinia amylovora CFBP1430]	gi|292487827	erwiniaNCBI_130313.fasta	39697.1	1	24	30	111	0.0601	0.706	YGVLYAGAQK	R	N	0.95	3.6	0.437	64.6	35.4	0	0	2	0	0	2	1069.57	188	197	TRUE
Spot 392 Erwv	VelosPro2271	3-phosphoserine aminotransferase [Erwinia amylovora CFBP1430]	gi|292487827	erwiniaNCBI_130313.fasta	39697.1	1	24	30	111	0.0601	0.706	YGVLYAGAQKNIGPAGLTLVVVR	R	E	0.95	4.6	0.468	42.2	38.4	2.54	0	0	1	0	2	2359.35	188	210	TRUE
Spot 407 Erwv	VelosPro2272	3-phosphoserine aminotransferase [Erwinia amylovora CFBP1430]	gi|292487827	erwiniaNCBI_130313.fasta	39697.1	1	7	8	14	0.00806	0.263	ADYVDGGYWATSAIK	K	E	0.95	4.69	0.455	96.3	37.2	50.5	0	2	0	0	2	1616.76	94	108	TRUE
Spot 407 Erwv	VelosPro2272	3-phosphoserine aminotransferase [Erwinia amylovora CFBP1430]	gi|292487827	erwiniaNCBI_130313.fasta	39697.1	1	7	8	14	0.00806	0.263	EFIQVAEEAEQDFR	K	D	0.95	5.17	0.477	106	37.4	0	0	2	0	0	2	1710.8	45	58	TRUE
Spot 407 Erwv	VelosPro2272	3-phosphoserine aminotransferase [Erwinia amylovora CFBP1430]	gi|292487827	erwiniaNCBI_130313.fasta	39697.1	1	7	8	14	0.00806	0.263	ELPSILDYK	K	V	0.95	1.4	0.392	0	0	0	0	1	0	0	2	1077.58	220	228	TRUE
Spot 407 Erwv	VelosPro2272	3-phosphoserine aminotransferase [Erwinia amylovora CFBP1430]	gi|292487827	erwiniaNCBI_130313.fasta	39697.1	1	7	8	14	0.00806	0.263	MNVPFQLADAALDK	R	L	0.95	2.72	0.24	44.7	36.9	0	0	1	0	0	2	1548.77	297	310	TRUE
Spot 407 Erwv	VelosPro2272	3-phosphoserine aminotransferase [Erwinia amylovora CFBP1430]	gi|292487827	erwiniaNCBI_130313.fasta	39697.1	1	7	8	14	0.00806	0.263	NIGPAGLTLVVVR	K	E	0.95	3.69	0.515	78.6	36.3	47.5	0	3	0	0	2	1308.8	198	210	TRUE
Spot 407 Erwv	VelosPro2272	3-phosphoserine aminotransferase [Erwinia amylovora CFBP1430]	gi|292487827	erwiniaNCBI_130313.fasta	39697.1	1	7	8	14	0.00806	0.263	SQIYNFSSGPAMLPAEVLR	M	R	0.95	0	0	131	37.6	92.1	0	1	0	0	1	2096.05	2	20	TRUE
Spot 407 Erwv	VelosPro2272	3-phosphoserine aminotransferase [Erwinia amylovora CFBP1430]	gi|292487827	erwiniaNCBI_130313.fasta	39697.1	1	7	8	14	0.00806	0.263	TLTDFMVDFER	K	R	0.95	3.33	0.531	73	36.9	26.1	0	4	0	0	2	1389.64	348	358	TRUE
Spot 407 Erwv	VelosPro2272	branched-chain amino acid ABC transporter substrate-binding protein [Erwinia amylovora CFBP1430]	gi|292489950	erwiniaNCBI_130313.fasta	39127.5	1	3	3	5	0.00288	0.151	SKSEEPEDIVK	R	N	0.95	3.13	0.232	53.8	36.8	9.73	0	2	0	0	2	1260.63	318	328	TRUE
Spot 407 Erwv	VelosPro2272	branched-chain amino acid ABC transporter substrate-binding protein [Erwinia amylovora CFBP1430]	gi|292489950	erwiniaNCBI_130313.fasta	39127.5	1	3	3	5	0.00288	0.151	TQFMGPEGVGNSSLSNIAGAASEGMLVTLPK	K	R	0.95	4.99	0.459	120	38.9	75.2	0	0	1	0	2	3095.5	244	274	TRUE
Spot 407 Erwv	VelosPro2272	branched-chain amino acid ABC transporter substrate-binding protein [Erwinia amylovora CFBP1430]	gi|292489950	erwiniaNCBI_130313.fasta	39127.5	1	3	3	5	0.00288	0.151	TTGLDSDQGPTAAR	R	Y	0.95	4.23	0.44	79.9	36.9	34.8	0	2	0	0	2	1389.66	141	154	TRUE
Spot 407 Erwv	VelosPro2272	NADP-dependent alcohol dehydrogenase [Erwinia amylovora CFBP1430]	gi|292489761	erwiniaNCBI_130313.fasta	38187.1	1	5	5	5	0.00288	0.249	DAGQMAQHTNSFDFILNTVAAR	K	H	0.95	3.57	0.2	62.2	38.3	13.8	0	0	1	0	2	2423.14	228	249	TRUE
Spot 407 Erwv	VelosPro2272	NADP-dependent alcohol dehydrogenase [Erwinia amylovora CFBP1430]	gi|292489761	erwiniaNCBI_130313.fasta	38187.1	1	5	5	5	0.00288	0.249	HNITSDIEMINIDQINDAYER	K	I	0.95	5.41	0.289	63.8	38.4	8.86	0	0	1	0	2	2520.17	311	331	TRUE
Spot 407 Erwv	VelosPro2272	NADP-dependent alcohol dehydrogenase [Erwinia amylovora CFBP1430]	gi|292489761	erwiniaNCBI_130313.fasta	38187.1	1	5	5	5	0.00288	0.249	IAHAMGAHVVLFTTSASK	K	I	0.95	3.65	0.412	45.4	37.6	8.17	0	0	1	0	2	1856.97	194	211	TRUE
Spot 407 Erwv	VelosPro2272	NADP-dependent alcohol dehydrogenase [Erwinia amylovora CFBP1430]	gi|292489761	erwiniaNCBI_130313.fasta	38187.1	1	5	5	5	0.00288	0.249	SIAGSLIGGIK	R	E	0.95	2.14	0.292	66.4	36.7	0	0	1	0	0	2	1015.61	289	299	TRUE
Spot 407 Erwv	VelosPro2272	NADP-dependent alcohol dehydrogenase [Erwinia amylovora CFBP1430]	gi|292489761	erwiniaNCBI_130313.fasta	38187.1	1	5	5	5	0.00288	0.249	VGDLVGVGCMVDSCR	K	T	0.95	2.94	0.249	52.6	36.6	20	0	1	0	0	2	1623.73	81	95	TRUE
Spot 407 Erwv	VelosPro2272	cinnamyl alcohol dehydrogenase [Erwinia amylovora CFBP1430]	gi|292489981,gi|312174170	erwiniaNCBI_130313.fasta	36047.8	0.999	1	1	1	0.000576	0.0414	AVTGSSTGSPGQLR	K	S	0.95	3.5	0.451	74.6	36.8	33.2	0	1	0	0	2	1317.68	280	293	TRUE
Spot 407 Erwv	VelosPro2272	cystathionine gamma-synthase [Erwinia amylovora CFBP1430]	gi|292486626	erwiniaNCBI_130313.fasta	41400.8	1	6	6	14	0.00806	0.285	AAAGIAETLLR	R	I	0.95	3.61	0.249	77.1	36.2	24.9	0	2	0	0	2	1085.63	351	361	TRUE
Spot 407 Erwv	VelosPro2272	cystathionine gamma-synthase [Erwinia amylovora CFBP1430]	gi|292486626	erwiniaNCBI_130313.fasta	41400.8	1	6	6	14	0.00806	0.285	GFGAMLSFELDGDEATLR	K	R	0.95	4.8	0.572	104	37.3	70.5	0	2	0	0	2	1944.9	295	312	TRUE
Spot 407 Erwv	VelosPro2272	cystathionine gamma-synthase [Erwinia amylovora CFBP1430]	gi|292486626	erwiniaNCBI_130313.fasta	41400.8	1	6	6	14	0.00806	0.285	KLYHPSLPENAGHQFALTQQK	K	G	0.95	3.98	0.384	54.5	38.3	19.4	0	0	2	0	2	2407.25	274	294	TRUE
Spot 407 Erwv	VelosPro2272	cystathionine gamma-synthase [Erwinia amylovora CFBP1430]	gi|292486626	erwiniaNCBI_130313.fasta	41400.8	1	6	6	14	0.00806	0.285	LVLIESPSNPLLR	K	V	0.95	3.13	0.467	53.8	36.4	9.37	0	6	0	0	2	1450.86	140	152	TRUE
Spot 407 Erwv	VelosPro2272	cystathionine gamma-synthase [Erwinia amylovora CFBP1430]	gi|292486626	erwiniaNCBI_130313.fasta	41400.8	1	6	6	14	0.00806	0.285	SGLNDDEQYGCVVPPIHLSSTYNFTEFNQPR	R	V	0.95	4.92	0.128	97.9	39.1	38.4	0	0	1	0	2	3584.64	12	42	TRUE
Spot 407 Erwv	VelosPro2272	cystathionine gamma-synthase [Erwinia amylovora CFBP1430]	gi|292486626	erwiniaNCBI_130313.fasta	41400.8	1	6	6	14	0.00806	0.285	YLNGHSDVVAGAVIAK	K	D	0.95	2.92	0.285	79.9	37.3	37	0	1	0	0	2	1613.86	199	214	TRUE
Spot 413 Erwv	VelosPro2273	aspartate aminotransferase [Erwinia amylovora CFBP1430]	gi|292487846	erwiniaNCBI_130313.fasta	43015.5	1	4	5	10	0.00205	0.192	ANYSNPPAHGAAVVATILSNSDLR	R	A	0.95	3.15	0.17	23.7	38.3	-14.9	0	0	1	0	2	2438.24	281	304	TRUE
Spot 413 Erwv	VelosPro2273	aspartate aminotransferase [Erwinia amylovora CFBP1430]	gi|292487846	erwiniaNCBI_130313.fasta	43015.5	1	4	5	10	0.00205	0.192	IAAAPADPILGLADLFR	R	T	0.95	3.46	0.526	86.5	37	54.6	0	2	0	0	2	1723.97	5	21	TRUE
Spot 413 Erwv	VelosPro2273	aspartate aminotransferase [Erwinia amylovora CFBP1430]	gi|292487846	erwiniaNCBI_130313.fasta	43015.5	1	4	5	10	0.00205	0.192	VAADFIATQTSAK	R	R	0.95	4.37	0.465	90	36.6	57.3	0	2	0	0	2	1322.7	109	121	TRUE
Spot 413 Erwv	VelosPro2273	aspartate aminotransferase [Erwinia amylovora CFBP1430]	gi|292487846	erwiniaNCBI_130313.fasta	43015.5	1	4	5	10	0.00205	0.192	VGAFTLVASDAAVVDTAFSQVK	R	A	0.95	5.27	0.593	77.6	37.6	37.4	0	1	4	0	2	2196.15	255	276	TRUE
Spot 416 Erwv	VelosPro2274	phospho-2-dehydro-3-deoxyheptonate aldolase [Erwinia amylovora CFBP1430]	gi|292487312	erwiniaNCBI_130313.fasta	39513.4	1	4	4	5	0.00426	0.159	EMYQDLDGALAAR	R	L	0.95	3.43	0.495	85	36.8	48.7	0	1	0	0	2	1468.67	342	354	TRUE
Spot 416 Erwv	VelosPro2274	phospho-2-dehydro-3-deoxyheptonate aldolase [Erwinia amylovora CFBP1430]	gi|292487312	erwiniaNCBI_130313.fasta	39513.4	1	4	4	5	0.00426	0.159	NGTDGSLATAINAMR	K	A	0.95	3.28	0.321	86.8	36.6	49.9	0	2	0	0	2	1507.72	188	202	TRUE
Spot 416 Erwv	VelosPro2274	phospho-2-dehydro-3-deoxyheptonate aldolase [Erwinia amylovora CFBP1430]	gi|292487312	erwiniaNCBI_130313.fasta	39513.4	1	4	4	5	0.00426	0.159	QSGVAESAVAQIK	R	D	0.95	3.15	0.436	72.9	36.7	33.4	0	1	0	0	2	1287.69	279	291	TRUE
Spot 416 Erwv	VelosPro2274	phospho-2-dehydro-3-deoxyheptonate aldolase [Erwinia amylovora CFBP1430]	gi|292487312	erwiniaNCBI_130313.fasta	39513.4	1	4	4	5	0.00426	0.159	QYPLDNVLEGQITASR	K	R	0.95	4.3	0.398	87.9	37.1	41.6	0	1	0	0	2	1803.92	26	41	TRUE
Spot 416 Erwv	VelosPro2274	2,3,4,5-tetrahydropyridine-2,6-carboxylate N-succinyltransferase [Erwinia amylovora CFBP1430]	gi|292489231	erwiniaNCBI_130313.fasta	29735.7	1	2	2	3	0.00256	0.102	INDNQVMEGAESR	R	F	0.95	4.47	0.485	89.1	36.8	43.8	0	2	0	0	2	1478.65	69	81	TRUE
Spot 416 Erwv	VelosPro2274	2,3,4,5-tetrahydropyridine-2,6-carboxylate N-succinyltransferase [Erwinia amylovora CFBP1430]	gi|292489231	erwiniaNCBI_130313.fasta	29735.7	1	2	2	3	0.00256	0.102	VPAGSVVVSGSLPSK	R	D	0.95	4.24	0.632	90.1	36.4	64.7	0	1	0	0	2	1383.78	227	241	TRUE
Spot 416 Erwv	VelosPro2274	alcohol dehydrogenase [Erwinia amylovora CFBP1430]	gi|292487540	erwiniaNCBI_130313.fasta	35504.7	1	6	6	10	0.00853	0.278	AAFNSAVDAMR	K	A	0.95	3.39	0.492	87.6	35.8	55.2	0	1	0	0	2	1168.54	240	250	TRUE
Spot 416 Erwv	VelosPro2274	alcohol dehydrogenase [Erwinia amylovora CFBP1430]	gi|292487540	erwiniaNCBI_130313.fasta	35504.7	1	6	6	10	0.00853	0.278	EAVNAGYTADGGMAEECIVAADYAVK	R	V	0.95	3.29	0.447	57.2	38.7	22.5	0	0	1	0	2	2691.19	105	130	TRUE
Spot 416 Erwv	VelosPro2274	alcohol dehydrogenase [Erwinia amylovora CFBP1430]	gi|292487540	erwiniaNCBI_130313.fasta	35504.7	1	6	6	10	0.00853	0.278	FAEEMGADMVINSR	K	N	0.95	4.17	0.54	94.7	37.3	48.3	0	3	0	0	2	1601.69	201	214	TRUE
Spot 416 Erwv	VelosPro2274	alcohol dehydrogenase [Erwinia amylovora CFBP1430]	gi|292487540	erwiniaNCBI_130313.fasta	35504.7	1	6	6	10	0.00853	0.278	IVAVGLPPESMSLNIPR	R	L	0.95	3.69	0.562	72.6	36.8	36.2	0	2	0	0	2	1808.99	255	271	TRUE
Spot 416 Erwv	VelosPro2274	alcohol dehydrogenase [Erwinia amylovora CFBP1430]	gi|292487540	erwiniaNCBI_130313.fasta	35504.7	1	6	6	10	0.00853	0.278	TGGAHAAVVTAVAK	R	A	0.95	3.43	0.549	62.3	36.3	28.7	0	2	0	0	2	1252.7	226	239	TRUE
Spot 416 Erwv	VelosPro2274	alcohol dehydrogenase [Erwinia amylovora CFBP1430]	gi|292487540	erwiniaNCBI_130313.fasta	35504.7	1	6	6	10	0.00853	0.278	VIAVDISDDQLK	K	F	0.95	3	0.212	77.2	36.6	32.2	0	1	0	0	2	1315.71	189	200	TRUE
Spot 419 Erwv	VelosPro2275	phospho-2-dehydro-3-deoxyheptonate aldolase [Erwinia amylovora CFBP1430]	gi|292487312	erwiniaNCBI_130313.fasta	39513.4	1	7	7	11	0.00318	0.318	DALNNVHIADEQVLITPEELK	K	K	0.95	3.97	0.151	38.9	38.3	0.42	0	0	1	0	2	2361.23	4	24	TRUE
Spot 419 Erwv	VelosPro2275	phospho-2-dehydro-3-deoxyheptonate aldolase [Erwinia amylovora CFBP1430]	gi|292487312	erwiniaNCBI_130313.fasta	39513.4	1	7	7	11	0.00318	0.318	EMASGLSMPVGFK	R	N	0.95	3.42	0.513	46.7	36.7	18.7	0	1	0	0	2	1385.64	175	187	TRUE
Spot 419 Erwv	VelosPro2275	phospho-2-dehydro-3-deoxyheptonate aldolase [Erwinia amylovora CFBP1430]	gi|292487312	erwiniaNCBI_130313.fasta	39513.4	1	7	7	11	0.00318	0.318	EMYQDLDGALAAR	R	L	0.95	4.3	0.465	92.7	36.8	50.1	0	1	0	0	2	1452.68	342	354	TRUE
Spot 419 Erwv	VelosPro2275	phospho-2-dehydro-3-deoxyheptonate aldolase [Erwinia amylovora CFBP1430]	gi|292487312	erwiniaNCBI_130313.fasta	39513.4	1	7	7	11	0.00318	0.318	FVGINQAGQVCLLQTQGNPDGHVILR	R	G	0.95	4.31	0.336	82.5	38.7	28.8	0	0	1	0	2	2834.47	210	235	TRUE
Spot 419 Erwv	VelosPro2275	phospho-2-dehydro-3-deoxyheptonate aldolase [Erwinia amylovora CFBP1430]	gi|292487312	erwiniaNCBI_130313.fasta	39513.4	1	7	7	11	0.00318	0.318	NGTDGSLATAINAMR	K	A	0.95	4.06	0.443	104	36.6	75.3	0	4	0	0	2	1507.72	188	202	TRUE
Spot 419 Erwv	VelosPro2275	phospho-2-dehydro-3-deoxyheptonate aldolase [Erwinia amylovora CFBP1430]	gi|292487312	erwiniaNCBI_130313.fasta	39513.4	1	7	7	11	0.00318	0.318	QYPLDNVLEGQITASR	K	R	0.95	4.56	0.516	92.7	37.2	52.5	0	2	0	0	2	1803.92	26	41	TRUE
Spot 419 Erwv	VelosPro2275	phospho-2-dehydro-3-deoxyheptonate aldolase [Erwinia amylovora CFBP1430]	gi|292487312	erwiniaNCBI_130313.fasta	39513.4	1	7	7	11	0.00318	0.318	RVISDIISGK	R	D	0.95	2.66	0.203	50.3	36.6	16.2	0	1	0	0	2	1087.65	42	51	TRUE
Spot 424 Erwv	VelosPro2276	flagellar motor switch protein G [Erwinia tasmaniensis Et1/99]	gi|188534121,gi|259908759,gi|292487991,gi|385788071	erwiniaNCBI_130313.fasta	36836.9	0.998	2	2	3	0.0018	0.0758	ASTLLEDILETR	R	E	0.95	3.14	0.403	90.8	36.7	43.4	0	2	0	0	2	1360.73	89	100	TRUE
Spot 424 Erwv	VelosPro2276	flagellar motor switch protein G [Erwinia tasmaniensis Et1/99]	gi|188534121,gi|259908759,gi|292487991,gi|385788071	erwiniaNCBI_130313.fasta	36836.9	0.998	2	2	3	0.0018	0.0758	GQAADILAQFDER	R	L	0.95	3.63	0.461	75.2	36.7	50.4	0	1	0	0	2	1433.7	139	151	TRUE
Spot 424 Erwv	VelosPro2276	hypothetical protein EAMY_1364 [Erwinia amylovora CFBP1430]	gi|292487847	erwiniaNCBI_130313.fasta	40373.2	1	8	9	18	0.0108	0.283	FADYGAFDYGR	K	N	0.95	3.88	0.217	67.8	36.1	27.5	0	3	0	0	2	1281.55	106	116	TRUE
Spot 424 Erwv	VelosPro2276	hypothetical protein EAMY_1364 [Erwinia amylovora CFBP1430]	gi|292487847	erwiniaNCBI_130313.fasta	40373.2	1	8	9	18	0.0108	0.283	FGFKGETQISDR	R	L	0.95	2.8	0.27	34.9	36.9	4.03	0	1	0	0	2	1384.69	60	71	TRUE
Spot 424 Erwv	VelosPro2276	hypothetical protein EAMY_1364 [Erwinia amylovora CFBP1430]	gi|292487847	erwiniaNCBI_130313.fasta	40373.2	1	8	9	18	0.0108	0.283	INLLDENEFTR	K	N	0.95	4.16	0.309	88	36.6	21.6	0	2	0	0	2	1363.69	339	349	TRUE
Spot 424 Erwv	VelosPro2276	hypothetical protein EAMY_1364 [Erwinia amylovora CFBP1430]	gi|292487847	erwiniaNCBI_130313.fasta	40373.2	1	8	9	18	0.0108	0.283	NAGISTDNTVGVGLVYQF	R	-	0.95	2.71	0.255	0	0	0	0	1	0	0	2	1854.92	350	367	TRUE
Spot 424 Erwv	VelosPro2276	hypothetical protein EAMY_1364 [Erwinia amylovora CFBP1430]	gi|292487847	erwiniaNCBI_130313.fasta	40373.2	1	8	9	18	0.0108	0.283	NMSTYVDYK	K	I	0.95	2.84	0.337	43	35.8	8.09	0	2	0	0	2	1136.49	330	338	TRUE
Spot 424 Erwv	VelosPro2276	hypothetical protein EAMY_1364 [Erwinia amylovora CFBP1430]	gi|292487847	erwiniaNCBI_130313.fasta	40373.2	1	8	9	18	0.0108	0.283	NNTFISGNFDGVDR	R	S	0.95	4.27	0.476	110	36.9	67.1	0	4	0	0	2	1555.71	258	271	TRUE
Spot 424 Erwv	VelosPro2276	hypothetical protein EAMY_1364 [Erwinia amylovora CFBP1430]	gi|292487847	erwiniaNCBI_130313.fasta	40373.2	1	8	9	18	0.0108	0.283	SDRTNAQQNAYFANGSK	R	T	0.947	0	0	49.6	37.7	19.6	0	0	1	0	2	1871.86	215	231	TRUE
Spot 424 Erwv	VelosPro2276	hypothetical protein EAMY_1364 [Erwinia amylovora CFBP1430]	gi|292487847	erwiniaNCBI_130313.fasta	40373.2	1	8	9	18	0.0108	0.283	SVYLAAMYGETR	K	N	0.95	3.13	0.45	52	36.8	21.7	0	4	0	0	2	1376.65	246	257	TRUE
Spot 424 Erwv	VelosPro2276	phosphoribosylformylglycinamidine cyclo-ligase [Erwinia amylovora CFBP1430]	gi|292489010	erwiniaNCBI_130313.fasta	36931.3	1	6	7	7	0.00421	0.263	ALQLMNDAGEK	K	A	0.95	2.78	0.191	60	36.4	21.4	0	2	0	0	2	1205.58	316	326	TRUE
Spot 424 Erwv	VelosPro2276	phosphoribosylformylglycinamidine cyclo-ligase [Erwinia amylovora CFBP1430]	gi|292489010	erwiniaNCBI_130313.fasta	36931.3	1	6	7	7	0.00421	0.263	DAGVDIDAGNALVDR	K	I	0.95	3.9	0.343	60.5	37	11.5	0	1	0	0	2	1500.73	11	25	TRUE
Spot 424 Erwv	VelosPro2276	phosphoribosylformylglycinamidine cyclo-ligase [Erwinia amylovora CFBP1430]	gi|292489010	erwiniaNCBI_130313.fasta	36931.3	1	6	7	7	0.00421	0.263	TFNCGVGMVIALSPAEADK	R	A	0.95	4.32	0.608	83.4	37.3	55.7	0	1	0	0	2	1979.96	297	315	TRUE
Spot 424 Erwv	VelosPro2276	phosphoribosylformylglycinamidine cyclo-ligase [Erwinia amylovora CFBP1430]	gi|292489010	erwiniaNCBI_130313.fasta	36931.3	1	6	7	7	0.00421	0.263	TSLSYKDAGVDIDAGNALVDR	K	I	0.95	3.81	0.354	66.2	37.9	34.5	0	0	1	0	2	2180.08	5	25	TRUE
Spot 424 Erwv	VelosPro2276	phosphoribosylformylglycinamidine cyclo-ligase [Erwinia amylovora CFBP1430]	gi|292489010	erwiniaNCBI_130313.fasta	36931.3	1	6	7	7	0.00421	0.263	VAEGDVLIALGSSGPHSNGYSLLR	K	K	0.95	5.36	0.394	99.5	38.3	28.5	0	0	1	0	2	2412.25	175	198	TRUE
Spot 424 Erwv	VelosPro2276	phosphoribosylformylglycinamidine cyclo-ligase [Erwinia amylovora CFBP1430]	gi|292489010	erwiniaNCBI_130313.fasta	36931.3	1	6	7	7	0.00421	0.263	YREPILVSGTDGVGTK	K	L	0.95	4.45	0.582	95.3	37.3	62.3	0	1	0	0	2	1691.9	55	70	TRUE
Spot 436 Erwv	VelosPro2277	alcohol dehydrogenase [Erwinia amylovora CFBP1430]	gi|292488669,gi|292899826	erwiniaNCBI_130313.fasta	37802.7	0.996	1	1	1	0.000885	0.037	IEDIEEPLVSAGK	R	V	0.95	4.1	0.478	82.9	36.7	12.3	0	1	0	0	2	1399.73	14	26	TRUE
Spot 460 Erwv	VelosPro2278	UTP--glucose-1-phosphate uridylyltransferase subunit GalU [Erwinia tasmaniensis Et1/99]	gi|188533718,gi|259908298,gi|292488438,gi|300716981	erwiniaNCBI_130313.fasta	32886.7	0.998	2	2	3	0.00242	0.0795	ADQAPSNLAVVGR	K	Y	0.95	3.44	0.5	81.5	36.3	0	0	2	0	0	2	1297.69	205	217	TRUE
Spot 460 Erwv	VelosPro2278	UTP--glucose-1-phosphate uridylyltransferase subunit GalU [Erwinia tasmaniensis Et1/99]	gi|188533718,gi|259908298,gi|292488438,gi|300716981	erwiniaNCBI_130313.fasta	32886.7	0.998	2	2	3	0.00242	0.0795	AVIPVAGLGTR	K	M	0.95	0	0	56.5	35	24	0	1	0	0	2	1053.64	11	21	TRUE
Spot 460 Erwv	VelosPro2278	transaldolase B [Erwinia amylovora ATCC 49946]	gi|292898367	erwiniaNCBI_130313.fasta	34981.3	1	18	24	39	0.0315	0.634	ACAEAGAFLISPFVGR	R	I	0.95	5.03	0.493	108	36.8	44.8	0	3	1	0	2	1665.84	166	181	TRUE
Spot 460 Erwv	VelosPro2278	transaldolase B [Erwinia amylovora ATCC 49946]	gi|292898367	erwiniaNCBI_130313.fasta	34981.3	1	18	24	39	0.0315	0.634	DQSSNKDEQVSYAADR	R	L	0.95	4.84	0.553	87.3	37.3	0	0	2	2	0	2	1812.8	61	76	TRUE
Spot 460 Erwv	VelosPro2278	transaldolase B [Erwinia amylovora ATCC 49946]	gi|292898367	erwiniaNCBI_130313.fasta	34981.3	1	18	24	39	0.0315	0.634	EGINCNLTLLFSFAQAR	K	A	0.95	4.46	0.549	121	37.4	62.7	0	1	1	0	2	1953.99	149	165	TRUE
Spot 460 Erwv	VelosPro2278	transaldolase B [Erwinia amylovora ATCC 49946]	gi|292898367	erwiniaNCBI_130313.fasta	34981.3	1	18	24	39	0.0315	0.634	ELAETEGSIER	K	K	0.95	3.54	0.44	64.8	36.7	30.9	0	3	0	0	2	1233.6	251	261	TRUE
Spot 460 Erwv	VelosPro2278	transaldolase B [Erwinia amylovora ATCC 49946]	gi|292898367	erwiniaNCBI_130313.fasta	34981.3	1	18	24	39	0.0315	0.634	ELAETEGSIERK	K	L	0.95	3.34	0.408	50.3	36.8	6.61	0	1	0	0	2	1361.69	251	262	TRUE
Spot 460 Erwv	VelosPro2278	transaldolase B [Erwinia amylovora ATCC 49946]	gi|292898367	erwiniaNCBI_130313.fasta	34981.3	1	18	24	39	0.0315	0.634	ISTEVDAR	R	L	0.95	2.35	0.281	60.8	36.4	9.01	0	1	0	0	2	890.458	93	100	TRUE
Spot 460 Erwv	VelosPro2278	transaldolase B [Erwinia amylovora ATCC 49946]	gi|292898367	erwiniaNCBI_130313.fasta	34981.3	1	18	24	39	0.0315	0.634	KLIDASVAWAR	R	D	0.95	3.27	0.324	59.5	36.7	10.6	0	1	0	0	2	1229.7	50	60	TRUE
Spot 460 Erwv	VelosPro2278	transaldolase B [Erwinia amylovora ATCC 49946]	gi|292898367	erwiniaNCBI_130313.fasta	34981.3	1	18	24	39	0.0315	0.634	KLSYSGEVK	R	A	0.95	2.25	0.215	24.5	35.2	-2.55	0	2	0	0	2	1010.55	262	270	TRUE
Spot 460 Erwv	VelosPro2278	transaldolase B [Erwinia amylovora ATCC 49946]	gi|292898367	erwiniaNCBI_130313.fasta	34981.3	1	18	24	39	0.0315	0.634	LASTWQGIR	K	A	0.95	1.99	0.286	29.1	36	0.63	0	2	0	0	2	1047.56	133	141	TRUE
Spot 460 Erwv	VelosPro2278	transaldolase B [Erwinia amylovora ATCC 49946]	gi|292898367	erwiniaNCBI_130313.fasta	34981.3	1	18	24	39	0.0315	0.634	LDKMIADLL	K	-	0.95	2.36	0.362	45.7	36.2	9.35	0	1	0	0	2	1047.58	309	317	TRUE
Spot 460 Erwv	VelosPro2278	transaldolase B [Erwinia amylovora ATCC 49946]	gi|292898367	erwiniaNCBI_130313.fasta	34981.3	1	18	24	39	0.0315	0.634	LIDASVAWAR	K	D	0.95	2.97	0.414	74.7	36.4	30.3	0	1	0	0	2	1101.61	51	60	TRUE
Spot 460 Erwv	VelosPro2278	transaldolase B [Erwinia amylovora ATCC 49946]	gi|292898367	erwiniaNCBI_130313.fasta	34981.3	1	18	24	39	0.0315	0.634	LTISPALLKELAETEGSIER	R	K	0.95	5.02	0.517	65.3	38	33.3	0	0	1	0	2	2170.2	242	261	TRUE
Spot 460 Erwv	VelosPro2278	transaldolase B [Erwinia amylovora ATCC 49946]	gi|292898367	erwiniaNCBI_130313.fasta	34981.3	1	18	24	39	0.0315	0.634	LYKPQDATTNPSLILSAAQIPEYR	K	K	0.95	3.17	0.293	32.2	38.8	-6.37	0	0	1	0	2	2689.42	26	49	TRUE
Spot 460 Erwv	VelosPro2278	transaldolase B [Erwinia amylovora ATCC 49946]	gi|292898367	erwiniaNCBI_130313.fasta	34981.3	1	18	24	39	0.0315	0.634	LYNDAGISNDR	K	I	0.95	3.34	0.375	61.7	36.3	23.7	0	5	0	0	2	1237.58	118	128	TRUE
Spot 460 Erwv	VelosPro2278	transaldolase B [Erwinia amylovora ATCC 49946]	gi|292898367	erwiniaNCBI_130313.fasta	34981.3	1	18	24	39	0.0315	0.634	NVGEIVELAGCDR	R	L	0.95	4.72	0.539	96.8	36.6	48.8	0	3	0	0	2	1431.69	229	241	TRUE
Spot 460 Erwv	VelosPro2278	transaldolase B [Erwinia amylovora ATCC 49946]	gi|292898367	erwiniaNCBI_130313.fasta	34981.3	1	18	24	39	0.0315	0.634	QHGYETVVMGASFR	K	N	0.95	3.24	0.0884	63.3	36.4	0	0	1	1	0	2	1597.74	215	228	TRUE
Spot 460 Erwv	VelosPro2278	transaldolase B [Erwinia amylovora ATCC 49946]	gi|292898367	erwiniaNCBI_130313.fasta	34981.3	1	18	24	39	0.0315	0.634	QVTTVVADTGDIAAMK	R	L	0.95	4.97	0.611	111	36.9	82.6	0	4	0	0	2	1635.83	10	25	TRUE
Spot 460 Erwv	VelosPro2278	transaldolase B [Erwinia amylovora ATCC 49946]	gi|292898367	erwiniaNCBI_130313.fasta	34981.3	1	18	24	39	0.0315	0.634	TDKLSSLR	M	Q	0.95	0	0	51.2	36.2	8.13	0	1	0	0	1	919.521	2	9	TRUE
Spot 469 Erwv	VelosPro2279	glyceraldehyde 3-phosphate dehydrogenase A [Erwinia pyrifoliae Ep1/96]	gi|259908285,gi|292488452,gi|292899641	erwiniaNCBI_130313.fasta	35471.7	0.999	1	1	1	0.000753	0.0423	VPTPNVSVVDLTAR	R	L	0.95	3.9	0.713	88.2	36.5	60.3	0	1	0	0	2	1467.82	233	246	TRUE
Spot 469 Erwv	VelosPro2279	branched-chain amino acid aminotransferase [Erwinia tasmaniensis Et1/99]	gi|188532343,gi|292486648	erwiniaNCBI_130313.fasta	33810.8	1	5	5	6	0.00452	0.205	AGGNYLSSLLVGSEAR	K	R	0.95	4.18	0.509	102	37	60.5	0	1	0	0	2	1593.82	160	175	TRUE
Spot 469 Erwv	VelosPro2279	branched-chain amino acid aminotransferase [Erwinia tasmaniensis Et1/99]	gi|188532343,gi|292486648	erwiniaNCBI_130313.fasta	33810.8	1	5	5	6	0.00452	0.205	DGILFTPPFTSSALPGITR	K	D	0.95	4.43	0.531	88.4	37.5	0	0	2	0	0	2	1990.06	204	222	TRUE
Spot 469 Erwv	VelosPro2279	branched-chain amino acid aminotransferase [Erwinia tasmaniensis Et1/99]	gi|188532343,gi|292486648	erwiniaNCBI_130313.fasta	33810.8	1	5	5	6	0.00452	0.205	FPVSLSVDELMEACR	R	A	0.95	4.23	0.317	84.1	37.1	20.2	0	1	0	0	2	1768.82	69	83	TRUE
Spot 469 Erwv	VelosPro2279	branched-chain amino acid aminotransferase [Erwinia tasmaniensis Et1/99]	gi|188532343,gi|292486648	erwiniaNCBI_130313.fasta	33810.8	1	5	5	6	0.00452	0.205	IYRFPVSLSVDELMEACR	K	A	0.95	4.21	0.408	63.3	38.1	21	0	0	1	0	2	2201.07	66	83	TRUE
Spot 469 Erwv	VelosPro2279	branched-chain amino acid aminotransferase [Erwinia tasmaniensis Et1/99]	gi|188532343,gi|292486648	erwiniaNCBI_130313.fasta	33810.8	1	5	5	6	0.00452	0.205	LAQDMGIEVR	K	E	0.95	2.9	0.228	61.2	36.6	2.19	0	1	0	0	2	1131.58	228	237	TRUE
Spot 469 Erwv	VelosPro2279	glucokinase [Erwinia amylovora CFBP1430]	gi|292488939,gi|312173099	erwiniaNCBI_130313.fasta	34766.2	0.998	2	2	2	0.00151	0.0841	ILSGSGLVNLYR	R	A	0.95	1.66	0.376	29.3	36.3	0.58	0	1	0	0	2	1291.74	189	200	TRUE
Spot 469 Erwv	VelosPro2279	glucokinase [Erwinia amylovora CFBP1430]	gi|292488939,gi|312173099	erwiniaNCBI_130313.fasta	34766.2	0.998	2	2	2	0.00151	0.0841	TFSTADYGSLEAVIR	K	A	0.95	4.17	0.568	59.3	37.1	29	0	1	0	0	2	1629.81	32	46	TRUE
Spot 469 Erwv	VelosPro2279	UTP-glucose-1-phosphate uridylyltransferase [Erwinia amylovora CFBP1430]	gi|292488712,gi|292899868	erwiniaNCBI_130313.fasta	37019.8	1	3	3	4	0.00301	0.105	SICPPGVTIMNVR	K	Q	0.95	2.03	0.344	45.4	36.7	19.5	0	2	0	0	2	1459.74	126	138	TRUE
Spot 469 Erwv	VelosPro2279	UTP-glucose-1-phosphate uridylyltransferase [Erwinia amylovora CFBP1430]	gi|292488712,gi|292899868	erwiniaNCBI_130313.fasta	37019.8	1	3	3	4	0.00301	0.105	YNLAAMVAR	R	F	0.95	2.49	0.348	71.9	35.2	18.7	0	1	0	0	2	1024.52	180	188	TRUE
Spot 469 Erwv	VelosPro2279	UTP-glucose-1-phosphate uridylyltransferase [Erwinia amylovora CFBP1430]	gi|292488712,gi|292899868	erwiniaNCBI_130313.fasta	37019.8	1	3	3	4	0.00301	0.105	YQLTDAIVSLNKK	R	T	0.95	3.22	0.342	79.9	36.6	19.2	0	1	0	0	2	1492.84	272	284	TRUE
Spot 469 Erwv	VelosPro2279	cysteine synthase A [Erwinia amylovora CFBP1430]	gi|292488955	erwiniaNCBI_130313.fasta	34550	1	4	4	5	0.00377	0.204	ALGANLVLTEGAK	K	G	0.95	4.16	0.491	83.3	36.6	36.1	0	1	0	0	2	1256.72	106	118	TRUE
Spot 469 Erwv	VelosPro2279	cysteine synthase A [Erwinia amylovora CFBP1430]	gi|292488955	erwiniaNCBI_130313.fasta	34550	1	4	4	5	0.00377	0.204	GILKPGIELVEPTSGNTGIALAYVAAAR	R	G	0.95	6.15	0.509	85.7	38.8	47.9	0	0	2	0	2	2781.55	57	84	TRUE
Spot 469 Erwv	VelosPro2279	cysteine synthase A [Erwinia amylovora CFBP1430]	gi|292488955	erwiniaNCBI_130313.fasta	34550	1	4	4	5	0.00377	0.204	LTLTMPETMSVER	K	R	0.95	2.54	0.335	0	0	0	0	1	0	0	2	1539.74	88	100	TRUE
Spot 469 Erwv	VelosPro2279	cysteine synthase A [Erwinia amylovora CFBP1430]	gi|292488955	erwiniaNCBI_130313.fasta	34550	1	4	4	5	0.00377	0.204	NIVVVLPSSGER	K	Y	0.95	2.6	0.237	37.3	36.3	4.59	0	1	0	0	2	1269.72	294	305	TRUE
Spot 476 Erwv	VelosPro2280	ATP phosphoribosyltransferase [Erwinia amylovora CFBP1430]	gi|188533498,gi|259908080,gi|292488691,gi|385788738	erwiniaNCBI_130313.fasta	33439.4	1	3	3	6	0.00638	0.117	IQGVIQAR	R	E	0.95	2.18	0.122	53.6	34.7	16.2	0	1	0	0	2	884.531	217	224	TRUE
Spot 476 Erwv	VelosPro2280	ATP phosphoribosyltransferase [Erwinia amylovora CFBP1430]	gi|188533498,gi|259908080,gi|292488691,gi|385788738	erwiniaNCBI_130313.fasta	33439.4	1	3	3	6	0.00638	0.117	LIAFAENMPIDILR	R	V	0.95	4.62	0.386	77.1	37.3	32.5	0	2	0	0	2	1631.88	39	52	TRUE
Spot 476 Erwv	VelosPro2280	ATP phosphoribosyltransferase [Erwinia amylovora CFBP1430]	gi|188533498,gi|259908080,gi|292488691,gi|385788738	erwiniaNCBI_130313.fasta	33439.4	1	3	3	6	0.00638	0.117	SCLLNGSVEVAPR	K	A	0.95	2.56	0.254	80.4	36.6	27.2	0	3	0	0	2	1401.72	148	160	TRUE
Spot 476 Erwv	VelosPro2280	glyceraldehyde 3-phosphate dehydrogenase A [Erwinia amylovora ATCC 49946]	gi|188533701,gi|259908285,gi|292488452,gi|292899641,gi|300716996	erwiniaNCBI_130313.fasta	35471.7	1	2	2	3	0.00319	0.0868	GASQNIIPSSTGAAK	R	A	0.95	3.26	0.291	59.5	36.8	7.68	0	2	0	0	2	1401.73	199	213	TRUE
Spot 476 Erwv	VelosPro2280	glyceraldehyde 3-phosphate dehydrogenase A [Erwinia amylovora ATCC 49946]	gi|188533701,gi|259908285,gi|292488452,gi|292899641,gi|300716996	erwiniaNCBI_130313.fasta	35471.7	1	2	2	3	0.00319	0.0868	VPTPNVSVVDLTAR	R	L	0.95	3.27	0.639	83.9	36.5	58.2	0	1	0	0	2	1467.82	233	246	TRUE
Spot 476 Erwv	VelosPro2280	glucokinase [Erwinia amylovora CFBP1430]	gi|292488939,gi|312173099	erwiniaNCBI_130313.fasta	34766.2	1	10	10	19	0.0202	0.308	AKTFSTADYGSLEAVIR	R	A	0.95	4.84	0.284	40.1	37.6	10.6	0	0	2	0	2	1828.94	30	46	TRUE
Spot 476 Erwv	VelosPro2280	glucokinase [Erwinia amylovora CFBP1430]	gi|292488939,gi|312173099	erwiniaNCBI_130313.fasta	34766.2	1	10	10	19	0.0202	0.308	ALQDTCTDCR	R	R	0.95	2.66	0.413	46.3	36.3	5.2	0	3	0	0	2	1239.51	222	231	TRUE
Spot 476 Erwv	VelosPro2280	glucokinase [Erwinia amylovora CFBP1430]	gi|292488939,gi|312173099	erwiniaNCBI_130313.fasta	34766.2	1	10	10	19	0.0202	0.308	ALSMFCVAMGR	R	F	0.95	3.35	0.501	67.8	36.7	35.5	0	1	0	0	2	1274.57	233	243	TRUE
Spot 476 Erwv	VelosPro2280	glucokinase [Erwinia amylovora CFBP1430]	gi|292488939,gi|312173099	erwiniaNCBI_130313.fasta	34766.2	1	10	10	19	0.0202	0.308	AYLAEHQQDVK	R	H	0.95	3.18	0.464	61.7	36.6	28	0	4	0	0	2	1301.65	47	57	TRUE
Spot 476 Erwv	VelosPro2280	glucokinase [Erwinia amylovora CFBP1430]	gi|292488939,gi|312173099	erwiniaNCBI_130313.fasta	34766.2	1	10	10	19	0.0202	0.308	ILSGSGLVNLYR	R	A	0.95	3.55	0.378	61.5	36.5	19.7	0	2	0	0	2	1291.74	189	200	TRUE
Spot 476 Erwv	VelosPro2280	glucokinase [Erwinia amylovora CFBP1430]	gi|292488939,gi|312173099	erwiniaNCBI_130313.fasta	34766.2	1	10	10	19	0.0202	0.308	LALCEIENGAISR	R	A	0.95	4.05	0.49	101	37	55.7	0	1	0	0	2	1445.74	17	29	TRUE
Spot 476 Erwv	VelosPro2280	glucokinase [Erwinia amylovora CFBP1430]	gi|292488939,gi|312173099	erwiniaNCBI_130313.fasta	34766.2	1	10	10	19	0.0202	0.308	LPDNLKPR	R	D	0.95	2.09	0.238	0	0	0	0	1	0	0	2	952.558	209	216	TRUE
Spot 476 Erwv	VelosPro2280	glucokinase [Erwinia amylovora CFBP1430]	gi|292488939,gi|312173099	erwiniaNCBI_130313.fasta	34766.2	1	10	10	19	0.0202	0.308	SDNRLPDNLKPR	K	D	0.95	3.74	0.352	48.4	36.8	0	0	0	2	0	2	1424.76	205	216	TRUE
Spot 476 Erwv	VelosPro2280	glucokinase [Erwinia amylovora CFBP1430]	gi|292488939,gi|312173099	erwiniaNCBI_130313.fasta	34766.2	1	10	10	19	0.0202	0.308	TFSTADYGSLEAVIR	K	A	0.95	4.42	0.624	105	37.2	65.6	0	1	0	0	2	1629.81	32	46	TRUE
Spot 476 Erwv	VelosPro2280	glucokinase [Erwinia amylovora CFBP1430]	gi|292488939,gi|312173099	erwiniaNCBI_130313.fasta	34766.2	1	10	10	19	0.0202	0.308	YALVGDVGGTNAR	K	L	0.95	4.14	0.491	89.7	36.3	43	0	2	0	0	2	1292.66	4	16	TRUE
Spot 476 Erwv	VelosPro2280	cysteine synthase A [Erwinia amylovora CFBP1430]	gi|292488955	erwiniaNCBI_130313.fasta	34550	1	6	6	12	0.0128	0.263	ALGANLVLTEGAK	K	G	0.95	3.77	0.417	88.1	36.6	49	0	4	0	0	2	1256.72	106	118	TRUE
Spot 476 Erwv	VelosPro2280	cysteine synthase A [Erwinia amylovora CFBP1430]	gi|292488955	erwiniaNCBI_130313.fasta	34550	1	6	6	12	0.0128	0.263	GYKLTLTMPETMSVER	R	R	0.95	3.43	0.366	41.8	37.6	13.5	0	0	1	0	2	1887.92	85	100	TRUE
Spot 476 Erwv	VelosPro2280	cysteine synthase A [Erwinia amylovora CFBP1430]	gi|292488955	erwiniaNCBI_130313.fasta	34550	1	6	6	12	0.0128	0.263	IQGIGAGFIPANLDLNLIDR	K	V	0.95	4.59	0.0544	90.3	37.2	5.3	0	1	0	0	2	2110.17	227	246	TRUE
Spot 476 Erwv	VelosPro2280	cysteine synthase A [Erwinia amylovora CFBP1430]	gi|292488955	erwiniaNCBI_130313.fasta	34550	1	6	6	12	0.0128	0.263	LMEEEGILAGISSGAAVAAALK	R	L	0.95	3.64	0.411	68	38	18.7	0	0	2	0	2	2117.12	262	283	TRUE
Spot 476 Erwv	VelosPro2280	cysteine synthase A [Erwinia amylovora CFBP1430]	gi|292488955	erwiniaNCBI_130313.fasta	34550	1	6	6	12	0.0128	0.263	LTLTMPETMSVER	K	R	0.95	2.96	0.326	75.7	36.6	40.6	0	1	0	0	2	1539.74	88	100	TRUE
Spot 476 Erwv	VelosPro2280	cysteine synthase A [Erwinia amylovora CFBP1430]	gi|292488955	erwiniaNCBI_130313.fasta	34550	1	6	6	12	0.0128	0.263	VIAITNEDAISTAR	R	R	0.95	4.29	0.197	98.2	36.8	36.4	0	3	0	0	2	1473.79	247	260	TRUE
Spot 483 Erwv	VelosPro2281	transaldolase B [Erwinia amylovora CFBP1430]	gi|292489415,gi|292898367	erwiniaNCBI_130313.fasta	35648.2	1	3	3	4	0.00342	0.124	ACAEAGAFLISPFVGR	R	I	0.95	3.56	0.461	65.8	36.9	25.7	0	1	0	0	2	1665.84	171	186	TRUE
Spot 483 Erwv	VelosPro2281	transaldolase B [Erwinia amylovora CFBP1430]	gi|292489415,gi|292898367	erwiniaNCBI_130313.fasta	35648.2	1	3	3	4	0.00342	0.124	ELAETEGSIER	K	K	0.95	2.54	0.375	45.3	36.6	5.89	0	2	0	0	2	1233.6	256	266	TRUE
Spot 483 Erwv	VelosPro2281	transaldolase B [Erwinia amylovora CFBP1430]	gi|292489415,gi|292898367	erwiniaNCBI_130313.fasta	35648.2	1	3	3	4	0.00342	0.124	NVGEIVELAGCDR	R	L	0.95	2.87	0.398	58.8	36.7	30.9	0	1	0	0	2	1431.69	234	246	TRUE
Spot 483 Erwv	VelosPro2281	ribose-phosphate pyrophosphokinase [Erwinia tasmaniensis Et1/99]	gi|188534019,gi|259908622,gi|292488084,gi|300716402	erwiniaNCBI_130313.fasta	36136.9	1	6	6	10	0.00855	0.253	FSDGEVSVQINENVR	R	G	0.95	5.01	0.439	118	37.3	67.2	0	2	0	0	2	1692.82	52	66	TRUE
Spot 483 Erwv	VelosPro2281	ribose-phosphate pyrophosphokinase [Erwinia tasmaniensis Et1/99]	gi|188534019,gi|259908622,gi|292488084,gi|300716402	erwiniaNCBI_130313.fasta	36136.9	1	6	6	10	0.00855	0.253	ITAVIPYFGYAR	R	Q	0.95	2.63	0.314	44.9	36.4	10.7	0	1	0	0	2	1370.75	102	113	TRUE
Spot 483 Erwv	VelosPro2281	ribose-phosphate pyrophosphokinase [Erwinia tasmaniensis Et1/99]	gi|188534019,gi|259908622,gi|292488084,gi|300716402	erwiniaNCBI_130313.fasta	36136.9	1	6	6	10	0.00855	0.253	LFAGNATPELAQR	K	I	0.95	4.25	0.468	72.9	36.9	23.7	0	2	0	0	2	1387.73	23	35	TRUE
Spot 483 Erwv	VelosPro2281	ribose-phosphate pyrophosphokinase [Erwinia tasmaniensis Et1/99]	gi|188534019,gi|259908622,gi|292488084,gi|300716402	erwiniaNCBI_130313.fasta	36136.9	1	6	6	10	0.00855	0.253	LYTSLGDAAVGR	R	F	0.95	3.54	0.619	65.2	36.1	40.6	0	1	0	0	2	1222.64	40	51	TRUE
Spot 483 Erwv	VelosPro2281	ribose-phosphate pyrophosphokinase [Erwinia tasmaniensis Et1/99]	gi|188534019,gi|259908622,gi|292488084,gi|300716402	erwiniaNCBI_130313.fasta	36136.9	1	6	6	10	0.00855	0.253	VFAYATHPIFSGNAVENLR	R	N	0.95	4.7	0.529	71.5	38	39.1	0	0	3	0	2	2106.08	261	279	TRUE
Spot 483 Erwv	VelosPro2281	ribose-phosphate pyrophosphokinase [Erwinia tasmaniensis Et1/99]	gi|188534019,gi|259908622,gi|292488084,gi|300716402	erwiniaNCBI_130313.fasta	36136.9	1	6	6	10	0.00855	0.253	VVADFLSSVGVDR	K	V	0.95	4.06	0.576	99.1	36.4	64.9	0	1	0	0	2	1363.72	129	141	TRUE
Spot 483 Erwv	VelosPro2281	chemotaxis signal transduction protein [Erwinia amylovora CFBP1430]	gi|292487996,gi|312172121	erwiniaNCBI_130313.fasta	35104	0.999	2	2	3	0.00257	0.0781	SPLLGMANIR	K	G	0.95	2.08	0.172	44.8	36.4	8.55	0	1	0	0	2	1087.59	63	72	TRUE
Spot 483 Erwv	VelosPro2281	chemotaxis signal transduction protein [Erwinia amylovora CFBP1430]	gi|292487996,gi|312172121	erwiniaNCBI_130313.fasta	35104	0.999	2	2	3	0.00257	0.0781	STQAFAVESVDDIVR	R	L	0.95	5.04	0.475	92.2	36.9	45.1	0	2	0	0	2	1636.82	104	118	TRUE
Spot 483 Erwv	VelosPro2281	elongation factor Ts [Erwinia pyrifoliae Ep1/96]	gi|259907543,gi|292489226	erwiniaNCBI_130313.fasta	30332.8	1	5	5	6	0.00513	0.24	AGNVAADGVIK	K	T	0.95	2.58	0.244	57.6	36	18.2	0	2	0	0	2	1014.56	53	63	TRUE
Spot 483 Erwv	VelosPro2281	elongation factor Ts [Erwinia pyrifoliae Ep1/96]	gi|259907543,gi|292489226	erwiniaNCBI_130313.fasta	30332.8	1	5	5	6	0.00513	0.24	FEVGEGIEKAETDFAAEVAAMSK	R	Q	0.95	4.1	0.548	69.9	38.4	39.1	0	0	1	0	2	2445.15	259	281	TRUE
Spot 483 Erwv	VelosPro2281	elongation factor Ts [Erwinia pyrifoliae Ep1/96]	gi|259907543,gi|292489226	erwiniaNCBI_130313.fasta	30332.8	1	5	5	6	0.00513	0.24	IGVLISATAADEELVK	R	Q	0.95	4.72	0.547	97.6	37.3	60.9	0	1	0	0	2	1628.91	152	167	TRUE
Spot 483 Erwv	VelosPro2281	elongation factor Ts [Erwinia pyrifoliae Ep1/96]	gi|259907543,gi|292489226	erwiniaNCBI_130313.fasta	30332.8	1	5	5	6	0.00513	0.24	RVASLEGDVLGSYLHGAR	R	I	0.95	3.55	0.398	49.1	37.6	22.8	0	0	1	0	2	1900	134	151	TRUE
Spot 483 Erwv	VelosPro2281	elongation factor Ts [Erwinia pyrifoliae Ep1/96]	gi|259907543,gi|292489226	erwiniaNCBI_130313.fasta	30332.8	1	5	5	6	0.00513	0.24	VASLEGDVLGSYLHGAR	R	I	0.95	4.28	0.507	121	37	87.8	0	1	0	0	2	1743.9	135	151	TRUE
Spot 485 Erwv	VelosPro2282	transaldolase B [Erwinia amylovora CFBP1430]	gi|292489415,gi|292898367	erwiniaNCBI_130313.fasta	35648.2	1	6	6	9	0.00811	0.236	ACAEAGAFLISPFVGR	R	I	0.95	3.91	0.488	74.4	36.7	39.9	0	1	0	0	2	1665.84	171	186	TRUE
Spot 485 Erwv	VelosPro2282	transaldolase B [Erwinia amylovora CFBP1430]	gi|292489415,gi|292898367	erwiniaNCBI_130313.fasta	35648.2	1	6	6	9	0.00811	0.236	DQSSNKDEQVSYAADR	R	L	0.95	3.97	0.48	52.7	37.5	0	0	0	2	0	2	1812.8	66	81	TRUE
Spot 485 Erwv	VelosPro2282	transaldolase B [Erwinia amylovora CFBP1430]	gi|292489415,gi|292898367	erwiniaNCBI_130313.fasta	35648.2	1	6	6	9	0.00811	0.236	ELAETEGSIER	K	K	0.95	3.29	0.414	74.4	36.6	43	0	2	0	0	2	1233.6	256	266	TRUE
Spot 485 Erwv	VelosPro2282	transaldolase B [Erwinia amylovora CFBP1430]	gi|292489415,gi|292898367	erwiniaNCBI_130313.fasta	35648.2	1	6	6	9	0.00811	0.236	LASTWQGIR	K	A	0.95	2.75	0.131	49.8	36.6	0.98	0	1	0	0	2	1031.56	138	146	TRUE
Spot 485 Erwv	VelosPro2282	transaldolase B [Erwinia amylovora CFBP1430]	gi|292489415,gi|292898367	erwiniaNCBI_130313.fasta	35648.2	1	6	6	9	0.00811	0.236	LYNDAGISNDR	K	I	0.95	3.29	0.368	66.4	36.3	20.4	0	1	0	0	2	1237.58	123	133	TRUE
Spot 485 Erwv	VelosPro2282	transaldolase B [Erwinia amylovora CFBP1430]	gi|292489415,gi|292898367	erwiniaNCBI_130313.fasta	35648.2	1	6	6	9	0.00811	0.236	NVGEIVELAGCDR	R	L	0.95	4.42	0.593	96.5	36.6	51.2	0	2	0	0	2	1431.69	234	246	TRUE
Spot 485 Erwv	VelosPro2282	chemotaxis signal transduction protein [Erwinia pyrifoliae Ep1/96]	gi|259908756,gi|292487996,gi|312172121,gi|385788075	erwiniaNCBI_130313.fasta	35104	0.998	2	2	2	0.0018	0.0786	SPLLGMANIR	K	G	0.95	1.79	0.14	40.7	36.6	1.02	0	1	0	0	2	1087.59	63	72	TRUE
Spot 485 Erwv	VelosPro2282	chemotaxis signal transduction protein [Erwinia pyrifoliae Ep1/96]	gi|259908756,gi|292487996,gi|312172121,gi|385788075	erwiniaNCBI_130313.fasta	35104	0.998	2	2	2	0.0018	0.0786	STQAFAVESVDDIVR	R	L	0.95	4.84	0.485	103	37.1	57.1	0	1	0	0	2	1636.82	104	118	TRUE
Spot 485 Erwv	VelosPro2282	elongation factor Ts [Erwinia pyrifoliae Ep1/96]	gi|259907543,gi|292489226	erwiniaNCBI_130313.fasta	30332.8	0.996	1	1	1	0.000901	0.0318	NADVTSFIR	K	F	0.95	2.2	0.276	53.2	35.1	16.2	0	1	0	0	2	1022.53	250	258	TRUE
Spot 490 Erwv	VelosPro2283	ATP phosphoribosyltransferase [Erwinia amylovora CFBP1430]	gi|292488691	erwiniaNCBI_130313.fasta	33422.3	1	11	12	27	0.0147	0.508	AGLADAICDLVSTGATLEANGLR	R	E	0.95	4.96	0.437	85.5	38.1	35.2	0	0	2	0	2	2288.16	161	183	TRUE
Spot 490 Erwv	VelosPro2283	ATP phosphoribosyltransferase [Erwinia amylovora CFBP1430]	gi|292488691	erwiniaNCBI_130313.fasta	33422.3	1	11	12	27	0.0147	0.508	ALGASSILVLPIEK	K	M	0.95	4.58	0.468	99.3	36.4	51.4	0	2	0	0	2	1410.86	283	296	TRUE
Spot 490 Erwv	VelosPro2283	ATP phosphoribosyltransferase [Erwinia amylovora CFBP1430]	gi|292488691	erwiniaNCBI_130313.fasta	33422.3	1	11	12	27	0.0147	0.508	ALGASSILVLPIEKMME	K	-	0.95	3.35	0.373	71.2	37	41.4	0	1	0	0	2	1833.97	283	299	TRUE
Spot 490 Erwv	VelosPro2283	ATP phosphoribosyltransferase [Erwinia amylovora CFBP1430]	gi|292488691	erwiniaNCBI_130313.fasta	33422.3	1	11	12	27	0.0147	0.508	DGEMPANK	R	Q	0.95	2.46	0.223	39.2	36.4	-5.95	0	1	0	0	2	877.372	199	206	TRUE
Spot 490 Erwv	VelosPro2283	ATP phosphoribosyltransferase [Erwinia amylovora CFBP1430]	gi|292488691	erwiniaNCBI_130313.fasta	33422.3	1	11	12	27	0.0147	0.508	INLQQQR	K	L	0.95	2.57	0.0742	42.8	35.8	0	0	1	0	0	2	899.506	32	38	TRUE
Spot 490 Erwv	VelosPro2283	ATP phosphoribosyltransferase [Erwinia amylovora CFBP1430]	gi|292488691	erwiniaNCBI_130313.fasta	33422.3	1	11	12	27	0.0147	0.508	IQGVIQAR	R	E	0.95	2.63	0.181	49.9	35.1	14.6	0	2	0	0	2	884.531	217	224	TRUE
Spot 490 Erwv	VelosPro2283	ATP phosphoribosyltransferase [Erwinia amylovora CFBP1430]	gi|292488691	erwiniaNCBI_130313.fasta	33422.3	1	11	12	27	0.0147	0.508	LEEIINLLPGAERPTVLPLAGDK	R	S	0.95	3.73	0.377	83.2	38.3	36.6	0	0	2	0	2	2458.39	238	260	TRUE
Spot 490 Erwv	VelosPro2283	ATP phosphoribosyltransferase [Erwinia amylovora CFBP1430]	gi|292488691	erwiniaNCBI_130313.fasta	33422.3	1	11	12	27	0.0147	0.508	LIAFAENMPIDILR	R	V	0.95	5.01	0.397	91.6	37.2	47.1	0	9	0	0	2	1631.88	39	52	TRUE
Spot 490 Erwv	VelosPro2283	ATP phosphoribosyltransferase [Erwinia amylovora CFBP1430]	gi|292488691	erwiniaNCBI_130313.fasta	33422.3	1	11	12	27	0.0147	0.508	LSLAMSVDDEYSGPQCLQNSR	R	I	0.95	5.92	0.515	89.2	38.4	48.2	0	0	2	0	2	2386.07	106	126	TRUE
Spot 490 Erwv	VelosPro2283	ATP phosphoribosyltransferase [Erwinia amylovora CFBP1430]	gi|292488691	erwiniaNCBI_130313.fasta	33422.3	1	11	12	27	0.0147	0.508	SCLLNGSVEVAPR	K	A	0.95	4.25	0.406	98.6	36.6	45.4	0	4	0	0	2	1401.72	148	160	TRUE
Spot 490 Erwv	VelosPro2283	ATP phosphoribosyltransferase [Erwinia amylovora CFBP1430]	gi|292488691	erwiniaNCBI_130313.fasta	33422.3	1	11	12	27	0.0147	0.508	VAMHMVSSETLFWETMEK	R	L	0.95	3.94	0.481	39.4	37.9	0	0	0	1	0	2	2187.98	263	280	TRUE
Spot 490 Erwv	VelosPro2283	NAD synthetase [Erwinia amylovora CFBP1430]	gi|292488116	erwiniaNCBI_130313.fasta	30405	1	3	3	4	0.00217	0.149	AAVQASEQALR	K	E	0.95	2.36	0.141	54.3	36.8	3.92	0	1	0	0	2	1143.61	113	123	TRUE
Spot 490 Erwv	VelosPro2283	NAD synthetase [Erwinia amylovora CFBP1430]	gi|292488116	erwiniaNCBI_130313.fasta	30405	1	3	3	4	0.00217	0.149	SLVLGVSGGQDSTLTGK	K	L	0.95	4.38	0.606	111	36.9	76.3	0	2	0	0	2	1618.86	42	58	TRUE
Spot 490 Erwv	VelosPro2283	NAD synthetase [Erwinia amylovora CFBP1430]	gi|292488116	erwiniaNCBI_130313.fasta	30405	1	3	3	4	0.00217	0.149	YLQGENIEPAAAK	R	I	0.95	3.46	0.532	58.2	37	23.7	0	1	0	0	2	1403.72	237	249	TRUE
Spot 500 Erwv	VelosPro2284	zinc ABC transporter substrate-binding protein [Erwinia amylovora CFBP1430]	gi|292488534,gi|292899710	erwiniaNCBI_130313.fasta	33701.4	0.998	2	2	3	0.00247	0.0906	GTDDDEDKENAPHAAGK	K	N	0.95	3.54	0.425	46.8	37.5	14.6	0	0	1	0	2	1769.76	108	124	TRUE
Spot 500 Erwv	VelosPro2284	zinc ABC transporter substrate-binding protein [Erwinia amylovora CFBP1430]	gi|292488534,gi|292899710	erwiniaNCBI_130313.fasta	33701.4	0.998	2	2	3	0.00247	0.0906	INSQLAPVKDK	K	G	0.95	2.89	0.359	54.3	36.2	14.5	0	2	0	0	2	1212.69	190	200	TRUE
Spot 500 Erwv	VelosPro2284	5,10-methylenetetrahydrofolate reductase [Erwinia amylovora CFBP1430]	gi|259906833,gi|292486629	erwiniaNCBI_130313.fasta	33495.8	1	2	2	3	0.00247	0.0831	FVSVTYGANSGER	K	D	0.95	3.72	0.505	71	36.7	25.1	0	2	0	0	2	1386.66	55	67	TRUE
Spot 500 Erwv	VelosPro2284	5,10-methylenetetrahydrofolate reductase [Erwinia amylovora CFBP1430]	gi|259906833,gi|292486629	erwiniaNCBI_130313.fasta	33495.8	1	2	2	3	0.00247	0.0831	MVGANVAMDMVK	K	I	0.95	3.17	0.302	66.3	36.5	25.8	0	1	0	0	2	1313.59	251	262	TRUE
Spot 505 Erwv	VelosPro2285	N-acetyl-gamma-glutamyl-phosphate reductase [Erwinia amylovora CFBP1430]	gi|292488034,gi|312172159	erwiniaNCBI_130313.fasta	33294	1	4	4	6	0.00375	0.168	EAVALADEVGAR	R	V	0.95	3.63	0.537	67.5	36.3	33.3	0	2	0	0	2	1200.62	67	78	TRUE
Spot 505 Erwv	VelosPro2285	N-acetyl-gamma-glutamyl-phosphate reductase [Erwinia amylovora CFBP1430]	gi|292488034,gi|312172159	erwiniaNCBI_130313.fasta	33294	1	4	4	6	0.00375	0.168	QADVSILCLPDAAAR	K	E	0.95	4.44	0.447	85.2	37	49.1	0	2	0	0	2	1599.82	52	66	TRUE
Spot 505 Erwv	VelosPro2285	N-acetyl-gamma-glutamyl-phosphate reductase [Erwinia amylovora CFBP1430]	gi|292488034,gi|312172159	erwiniaNCBI_130313.fasta	33294	1	4	4	6	0.00375	0.168	VFIDGQAGTTGLQIQK	R	R	0.95	5.79	0.522	110	37.3	62.9	0	1	0	0	2	1675.9	7	22	TRUE
Spot 505 Erwv	VelosPro2285	N-acetyl-gamma-glutamyl-phosphate reductase [Erwinia amylovora CFBP1430]	gi|292488034,gi|312172159	erwiniaNCBI_130313.fasta	33294	1	4	4	6	0.00375	0.168	VLDASSAHR	R	V	0.95	2.24	0.289	48.5	35.2	11.9	0	1	0	0	2	955.495	79	87	TRUE
Spot 505 Erwv	VelosPro2285	5,10-methylenetetrahydrofolate reductase [Erwinia amylovora CFBP1430]	gi|292486629	erwiniaNCBI_130313.fasta	33495.8	1	3	3	5	0.00313	0.12	FVSVTYGANSGER	K	D	0.95	3.73	0.458	75.9	36.8	30.8	0	2	0	0	2	1386.66	55	67	FALSE	gi|188532290,gi|259906833
Spot 505 Erwv	VelosPro2285	5,10-methylenetetrahydrofolate reductase [Erwinia amylovora CFBP1430]	gi|292486629	erwiniaNCBI_130313.fasta	33495.8	1	3	3	5	0.00313	0.12	MVGANVAMDMVK	K	I	0.95	3.02	0.357	54	36.6	6.56	0	2	0	0	2	1313.59	251	262	FALSE	gi|188532290,gi|259906833
Spot 505 Erwv	VelosPro2285	5,10-methylenetetrahydrofolate reductase [Erwinia amylovora CFBP1430]	gi|292486629	erwiniaNCBI_130313.fasta	33495.8	1	3	3	5	0.00313	0.12	SAQSDLINLKR	K	K	0.95	2.79	0.29	52.9	36.9	0	0	1	0	0	2	1244.7	161	171	FALSE	gi|188532290,gi|259906833
Spot 506 Erwv	VelosPro2286	homoserine kinase [Erwinia amylovora CFBP1430]	gi|292489418	erwiniaNCBI_130313.fasta	33205.1	0.999	1	1	2	0.0011	0.0356	LMQDVVAEPYR	K	T	0.95	3.43	0.46	60.6	36.6	25.3	0	2	0	0	2	1336.66	225	235	TRUE
Spot 506 Erwv	VelosPro2286	dihydrodipicolinate synthase [Erwinia amylovora CFBP1430]	gi|292488999,gi|312173163	erwiniaNCBI_130313.fasta	31508.4	1	3	3	3	0.00166	0.15	LFVEPNPIPVK	K	W	0.95	2.67	0.347	50.5	36.2	8.49	0	1	0	0	2	1252.73	243	253	TRUE
Spot 506 Erwv	VelosPro2286	dihydrodipicolinate synthase [Erwinia amylovora CFBP1430]	gi|292488999,gi|312173163	erwiniaNCBI_130313.fasta	31508.4	1	3	3	3	0.00166	0.15	MFTGSIVALVTPMDDKGNVCR	-	A	0.95	2.24	0.245	47.9	38.2	19	0	0	1	0	2	2343.11	1	21	TRUE
Spot 506 Erwv	VelosPro2286	dihydrodipicolinate synthase [Erwinia amylovora CFBP1430]	gi|292488999,gi|312173163	erwiniaNCBI_130313.fasta	31508.4	1	3	3	3	0.00166	0.15	TGIDLLPETVGR	R	L	0.95	2.72	0.42	49.9	36.5	14.1	0	1	0	0	2	1270.7	139	150	TRUE
Spot 506 Erwv	VelosPro2286	5,10-methylenetetrahydrofolate reductase [Erwinia pyrifoliae Ep1/96]	gi|259906833,gi|292486629	erwiniaNCBI_130313.fasta	33495.8	0.992	1	1	2	0.0011	0.0429	FVSVTYGANSGER	K	D	0.95	2.82	0.392	56.3	36.7	22.7	0	2	0	0	2	1386.66	55	67	TRUE
Spot 507 Erwv	VelosPro2287	6-phosphogluconolactonase [Erwinia amylovora CFBP1430]	gi|292487687	erwiniaNCBI_130313.fasta	35818.7	1	5	5	7	0.00365	0.179	IALFSLDNQGK	R	L	0.95	2.96	0.414	61.7	36.5	24	0	1	0	0	2	1205.65	151	161	TRUE
Spot 507 Erwv	VelosPro2287	6-phosphogluconolactonase [Erwinia amylovora CFBP1430]	gi|292487687	erwiniaNCBI_130313.fasta	35818.7	1	5	5	7	0.00365	0.179	LTPCAQAEVK	K	T	0.95	2.33	0.103	0	0	0	0	1	0	0	2	1116.57	162	171	TRUE
Spot 507 Erwv	VelosPro2287	6-phosphogluconolactonase [Erwinia amylovora CFBP1430]	gi|292487687	erwiniaNCBI_130313.fasta	35818.7	1	5	5	7	0.00365	0.179	VEGFQPTETQPR	K	G	0.95	2.88	0.463	0	0	0	0	1	0	0	2	1388.68	265	276	TRUE
Spot 507 Erwv	VelosPro2287	6-phosphogluconolactonase [Erwinia amylovora CFBP1430]	gi|292487687	erwiniaNCBI_130313.fasta	35818.7	1	5	5	7	0.00365	0.179	VQSLDALPEGFSDTR	K	W	0.95	4.16	0.364	82.1	36.7	45	0	2	0	0	2	1634.8	213	227	TRUE
Spot 507 Erwv	VelosPro2287	6-phosphogluconolactonase [Erwinia amylovora CFBP1430]	gi|292487687	erwiniaNCBI_130313.fasta	35818.7	1	5	5	7	0.00365	0.179	VVAYQIDAEGK	R	L	0.95	2.72	0.61	46.4	36.1	11	0	2	0	0	2	1192.62	60	70	TRUE
Spot 507 Erwv	VelosPro2287	5,10-methylenetetrahydrofolate reductase [Erwinia amylovora CFBP1430]	gi|292486629	erwiniaNCBI_130313.fasta	33495.8	1	2	2	3	0.00156	0.0831	FVSVTYGANSGER	K	D	0.95	3.35	0.515	53.8	36.7	18.3	0	2	0	0	2	1386.66	55	67	TRUE
Spot 507 Erwv	VelosPro2287	5,10-methylenetetrahydrofolate reductase [Erwinia amylovora CFBP1430]	gi|292486629	erwiniaNCBI_130313.fasta	33495.8	1	2	2	3	0.00156	0.0831	MVGANVAMDMVK	K	I	0.95	2.58	0.375	57.5	36.3	20.5	0	1	0	0	2	1313.59	251	262	TRUE
Spot 510 Erwv	negatief
Spot 511 Erwv	VelosPro2289	6-phosphogluconolactonase [Erwinia amylovora CFBP1430]	gi|292487687	erwiniaNCBI_130313.fasta	35818.7	1	8	9	21	0.00967	0.288	GFNIDHSGQYLVAAGQK	R	S	0.95	4.88	0.533	90.3	37.2	0	0	1	1	0	2	1804.9	277	293	TRUE
Spot 511 Erwv	VelosPro2289	6-phosphogluconolactonase [Erwinia amylovora CFBP1430]	gi|292487687	erwiniaNCBI_130313.fasta	35818.7	1	8	9	21	0.00967	0.288	GLLQPLAR	R	Y	0.95	2.02	0.476	36.8	34.3	10.9	0	2	0	0	2	867.541	307	314	TRUE
Spot 511 Erwv	VelosPro2289	6-phosphogluconolactonase [Erwinia amylovora CFBP1430]	gi|292487687	erwiniaNCBI_130313.fasta	35818.7	1	8	9	21	0.00967	0.288	IALFSLDNQGK	R	L	0.95	3.13	0.455	63.8	36.3	11.1	0	3	0	0	2	1205.65	151	161	TRUE
Spot 511 Erwv	VelosPro2289	6-phosphogluconolactonase [Erwinia amylovora CFBP1430]	gi|292487687	erwiniaNCBI_130313.fasta	35818.7	1	8	9	21	0.00967	0.288	LTPCAQAEVK	K	T	0.95	1.75	0.304	35.9	36.2	0.98	0	2	0	0	2	1116.57	162	171	TRUE
Spot 511 Erwv	VelosPro2289	6-phosphogluconolactonase [Erwinia amylovora CFBP1430]	gi|292487687	erwiniaNCBI_130313.fasta	35818.7	1	8	9	21	0.00967	0.288	TLFVPALKQDR	K	I	0.95	2.07	0.27	33.1	36.7	2.26	0	1	0	0	2	1287.74	140	150	TRUE
Spot 511 Erwv	VelosPro2289	6-phosphogluconolactonase [Erwinia amylovora CFBP1430]	gi|292487687	erwiniaNCBI_130313.fasta	35818.7	1	8	9	21	0.00967	0.288	VEGFQPTETQPR	K	G	0.95	3.42	0.466	42.9	36.9	12.7	0	3	0	0	2	1388.68	265	276	TRUE
Spot 511 Erwv	VelosPro2289	6-phosphogluconolactonase [Erwinia amylovora CFBP1430]	gi|292487687	erwiniaNCBI_130313.fasta	35818.7	1	8	9	21	0.00967	0.288	VQSLDALPEGFSDTR	K	W	0.95	4.1	0.429	91.6	36.6	50.6	0	3	0	0	2	1634.8	213	227	TRUE
Spot 511 Erwv	VelosPro2289	6-phosphogluconolactonase [Erwinia amylovora CFBP1430]	gi|292487687	erwiniaNCBI_130313.fasta	35818.7	1	8	9	21	0.00967	0.288	VVAYQIDAEGK	R	L	0.95	2.85	0.612	66.5	35.6	27	0	5	0	0	2	1192.62	60	70	TRUE
Spot 511 Erwv	VelosPro2289	methionine aminopeptidase [Erwinia amylovora CFBP1430]	gi|292489229	erwiniaNCBI_130313.fasta	29295.1	1	4	4	5	0.0023	0.223	FVEAQDFSVVR	K	E	0.95	3.08	0.437	70.8	36.4	22.5	0	1	0	0	2	1296.66	156	166	TRUE
Spot 511 Erwv	VelosPro2289	methionine aminopeptidase [Erwinia amylovora CFBP1430]	gi|292489229	erwiniaNCBI_130313.fasta	29295.1	1	4	4	5	0.0023	0.223	KDDTIPAVLTHQG	R	-	0.95	2.58	0.141	42.3	36.6	0	0	1	0	0	2	1394.73	252	264	TRUE
Spot 511 Erwv	VelosPro2289	methionine aminopeptidase [Erwinia amylovora CFBP1430]	gi|292489229	erwiniaNCBI_130313.fasta	29295.1	1	4	4	5	0.0023	0.223	LAAEVLEMIAEHVVPGVSTAELDR	R	L	0.95	3.78	0.339	32.5	38.5	-5	0	0	1	0	2	2565.32	20	43	TRUE
Spot 511 Erwv	VelosPro2289	methionine aminopeptidase [Erwinia amylovora CFBP1430]	gi|292489229	erwiniaNCBI_130313.fasta	29295.1	1	4	4	5	0.0023	0.223	VTQESLYLALR	R	M	0.95	3.35	0.426	75.8	36.2	31.4	0	2	0	0	2	1292.72	128	138	TRUE
Spot 511 Erwv	VelosPro2289	dihydrodipicolinate synthase [Erwinia amylovora CFBP1430]	gi|292488999,gi|312173163	erwiniaNCBI_130313.fasta	31508.4	0.998	2	2	3	0.00138	0.0782	LFVEPNPIPVK	K	W	0.95	2.76	0.304	40.3	35.9	2.39	0	2	0	0	2	1252.73	243	253	TRUE
Spot 511 Erwv	VelosPro2289	dihydrodipicolinate synthase [Erwinia amylovora CFBP1430]	gi|292488999,gi|312173163	erwiniaNCBI_130313.fasta	31508.4	0.998	2	2	3	0.00138	0.0782	TGIDLLPETVGR	R	L	0.95	2.68	0.503	46.2	36.4	9.55	0	1	0	0	2	1270.7	139	150	TRUE
Spot 511 Erwv	VelosPro2289	5,10-methylenetetrahydrofolate reductase [Erwinia amylovora CFBP1430]	gi|292486629	erwiniaNCBI_130313.fasta	33495.8	1	4	4	10	0.0046	0.166	AITQFFFDVESYLR	R	F	0.95	4.84	0.557	91	37.2	60.1	0	1	0	0	2	1735.87	180	193	FALSE	gi|188532290,gi|259906833
Spot 511 Erwv	VelosPro2289	5,10-methylenetetrahydrofolate reductase [Erwinia amylovora CFBP1430]	gi|292486629	erwiniaNCBI_130313.fasta	33495.8	1	4	4	10	0.0046	0.166	FVSVTYGANSGER	K	D	0.95	3.6	0.511	79	36.9	43.5	0	5	0	0	2	1386.66	55	67	FALSE	gi|188532290,gi|259906833
Spot 511 Erwv	VelosPro2289	5,10-methylenetetrahydrofolate reductase [Erwinia amylovora CFBP1430]	gi|292486629	erwiniaNCBI_130313.fasta	33495.8	1	4	4	10	0.0046	0.166	MVGANVAMDMVK	K	I	0.95	2.87	0.367	66.9	36.4	29.3	0	2	0	0	2	1313.59	251	262	FALSE	gi|188532290,gi|259906833
Spot 511 Erwv	VelosPro2289	5,10-methylenetetrahydrofolate reductase [Erwinia amylovora CFBP1430]	gi|292486629	erwiniaNCBI_130313.fasta	33495.8	1	4	4	10	0.0046	0.166	SAQSDLINLKR	K	K	0.95	2.44	0.307	54	36.7	8.57	0	2	0	0	2	1244.7	161	171	FALSE	gi|188532290,gi|259906833
Spot 513 Erwv	VelosPro2291	5,10-methylenetetrahydrofolate reductase [Erwinia amylovora CFBP1430]	gi|115345941,gi|259906833,gi|292486629,gi|300714754,gi|3851176,gi|50123164	erwiniaNCBI_130313.fasta	33590	0.998	2	2	2	0.00138	0.0698	FATMTNVR	K	V	0.95	1.58	0.271	39.2	35.3	8.36	0	1	0	0	2	955.467	223	230	TRUE
Spot 513 Erwv	VelosPro2291	5,10-methylenetetrahydrofolate reductase [Erwinia amylovora CFBP1430]	gi|115345941,gi|259906833,gi|292486629,gi|300714754,gi|3851176,gi|50123164	erwiniaNCBI_130313.fasta	33590	0.998	2	2	2	0.00138	0.0698	FVSVTYGANSGER	K	D	0.95	3.1	0.337	53	36.7	17.9	0	1	0	0	2	1386.66	55	67	TRUE
Spot 513 Erwv	VelosPro2291	malonyl CoA-acyl carrier protein transacylase [Erwinia amylovora CFBP1430]	gi|292487954	erwiniaNCBI_130313.fasta	32284.8	1	5	5	7	0.00482	0.291	ACEESAQGQVVSPVNFNSPGQVVIAGHK	K	E	0.95	7.47	0.663	108	38.8	71.4	0	0	1	0	2	2909.42	146	173	TRUE
Spot 513 Erwv	VelosPro2291	malonyl CoA-acyl carrier protein transacylase [Erwinia amylovora CFBP1430]	gi|292487954	erwiniaNCBI_130313.fasta	32284.8	1	5	5	7	0.00482	0.291	IETAPEAIR	K	S	0.95	2.5	0.146	55.1	35.5	2.71	0	2	0	0	2	999.547	236	244	TRUE
Spot 513 Erwv	VelosPro2291	malonyl CoA-acyl carrier protein transacylase [Erwinia amylovora CFBP1430]	gi|292487954	erwiniaNCBI_130313.fasta	32284.8	1	5	5	7	0.00482	0.291	QGVISLLEAGPGK	R	V	0.95	3.46	0.501	74.1	36.1	20.2	0	2	0	0	2	1268.72	267	279	TRUE
Spot 513 Erwv	VelosPro2291	malonyl CoA-acyl carrier protein transacylase [Erwinia amylovora CFBP1430]	gi|292487954	erwiniaNCBI_130313.fasta	32284.8	1	5	5	7	0.00482	0.291	TQFAMVFPGQGSQATGMLADLAAANPLVEK	M	T	0.946	0	0	77.6	38.9	28.7	0	0	1	0	1	3095.52	2	31	TRUE
Spot 513 Erwv	VelosPro2291	malonyl CoA-acyl carrier protein transacylase [Erwinia amylovora CFBP1430]	gi|292487954	erwiniaNCBI_130313.fasta	32284.8	1	5	5	7	0.00482	0.291	WTESVEFIAR	R	Q	0.95	3.05	0.372	57.5	36.3	25.4	0	1	0	0	2	1237.62	257	266	TRUE
Spot 515 Erwv	VelosPro2292	flagellin, filament structural protein FliC [Erwinia amylovora CFBP1430]	gi|292488615	erwiniaNCBI_130313.fasta	29615.4	1	10	10	20	0.0146	0.45	AISSVDKLR	K	S	0.95	2.1	0.333	40.2	36.5	0	0	2	0	0	2	988.579	199	207	TRUE
Spot 515 Erwv	VelosPro2292	flagellin, filament structural protein FliC [Erwinia amylovora CFBP1430]	gi|292488615	erwiniaNCBI_130313.fasta	29615.4	1	10	10	20	0.0146	0.45	ANQVPQQVLSLLQG	K	-	0.95	2.66	0.527	60.3	36.6	11.9	0	3	0	0	2	1494.83	267	280	TRUE
Spot 515 Erwv	VelosPro2292	flagellin, filament structural protein FliC [Erwinia amylovora CFBP1430]	gi|292488615	erwiniaNCBI_130313.fasta	29615.4	1	10	10	20	0.0146	0.45	EADGTTAAATTADPLALLDK	K	A	0.95	5.49	0.656	104	37.3	47.3	0	1	0	0	2	1944.98	179	198	TRUE
Spot 515 Erwv	VelosPro2292	flagellin, filament structural protein FliC [Erwinia amylovora CFBP1430]	gi|292488615	erwiniaNCBI_130313.fasta	29615.4	1	10	10	20	0.0146	0.45	EDAAGQAISNR	K	F	0.95	2.77	0.38	70.1	36.7	30.5	0	3	0	0	2	1131.54	43	53	TRUE
Spot 515 Erwv	VelosPro2292	flagellin, filament structural protein FliC [Erwinia amylovora CFBP1430]	gi|292488615	erwiniaNCBI_130313.fasta	29615.4	1	10	10	20	0.0146	0.45	IQDADYATEVSNMSK	R	A	0.95	5.04	0.593	86	37.3	55.1	0	2	0	0	2	1687.75	238	252	TRUE
Spot 515 Erwv	VelosPro2292	flagellin, filament structural protein FliC [Erwinia amylovora CFBP1430]	gi|292488615	erwiniaNCBI_130313.fasta	29615.4	1	10	10	20	0.0146	0.45	ITSSKEDAAGQAISNR	R	F	0.95	4.1	0.527	76.6	37	26.1	0	1	0	0	2	1647.83	38	53	TRUE
Spot 515 Erwv	VelosPro2292	flagellin, filament structural protein FliC [Erwinia amylovora CFBP1430]	gi|292488615	erwiniaNCBI_130313.fasta	29615.4	1	10	10	20	0.0146	0.45	LDSAVTNLNNTTTNLSSAQSR	R	I	0.95	4.95	0.598	79.2	38.2	36.1	0	0	1	0	2	2207.09	217	237	TRUE
Spot 515 Erwv	VelosPro2292	flagellin, filament structural protein FliC [Erwinia amylovora CFBP1430]	gi|292488615	erwiniaNCBI_130313.fasta	29615.4	1	10	10	20	0.0146	0.45	NQSALSSSMER	K	L	0.95	2.55	0.3	43.9	36.1	6.26	0	3	0	0	2	1225.55	21	31	TRUE
Spot 515 Erwv	VelosPro2292	flagellin, filament structural protein FliC [Erwinia amylovora CFBP1430]	gi|292488615	erwiniaNCBI_130313.fasta	29615.4	1	10	10	20	0.0146	0.45	SGLGAVQNR	R	L	0.95	3.14	0.338	51.7	36.6	10.1	0	1	0	0	2	901.485	208	216	TRUE
Spot 515 Erwv	VelosPro2292	flagellin, filament structural protein FliC [Erwinia amylovora CFBP1430]	gi|292488615	erwiniaNCBI_130313.fasta	29615.4	1	10	10	20	0.0146	0.45	VSGQTQFNGVK	R	V	0.95	2.16	0.261	75.9	35.6	41.4	0	3	0	0	2	1164.6	126	136	TRUE
Spot 515 Erwv	VelosPro2292	septum site-determining protein minD [Erwinia amylovora CFBP1430]	gi|188533678,gi|259908268,gi|292488475,gi|300717017	erwiniaNCBI_130313.fasta	29533.1	1	3	3	4	0.00292	0.137	IIVVTSGK	R	G	0.95	1.66	0.307	22.1	34.8	-3.16	0	1	0	0	2	816.519	4	11	TRUE
Spot 515 Erwv	VelosPro2292	septum site-determining protein minD [Erwinia amylovora CFBP1430]	gi|188533678,gi|259908268,gi|292488475,gi|300717017	erwiniaNCBI_130313.fasta	29533.1	1	3	3	4	0.00292	0.137	IPLAGVIPEDQSVLR	R	A	0.95	2.99	0.437	57.9	36.7	16.1	0	2	0	0	2	1606.92	205	219	TRUE
Spot 515 Erwv	VelosPro2292	septum site-determining protein minD [Erwinia amylovora CFBP1430]	gi|188533678,gi|259908268,gi|292488475,gi|300717017	erwiniaNCBI_130313.fasta	29533.1	1	3	3	4	0.00292	0.137	TTSSAAIATGLAQK	K	G	0.95	4.29	0.528	100	36.8	52.9	0	1	0	0	2	1319.72	17	30	TRUE
Spot 517 Erwv	VelosPro2293	2-dehydro-3-deoxyphosphooctonate aldolase [Erwinia amylovora CFBP1430]	gi|292488092	erwiniaNCBI_130313.fasta	30759.7	1	3	3	5	0.00323	0.18	AGMAVGIAGLFIEAHPDPANAK	R	C	0.95	3.87	0.406	63.9	38	0	0	0	1	0	2	2166.1	227	248	TRUE
Spot 517 Erwv	VelosPro2293	2-dehydro-3-deoxyphosphooctonate aldolase [Erwinia amylovora CFBP1430]	gi|292488092	erwiniaNCBI_130313.fasta	30759.7	1	3	3	5	0.00323	0.18	QTDLVEAMAK	R	T	0.95	2.59	0.386	46.5	36	13.5	0	1	0	0	2	1121.55	121	130	TRUE
Spot 517 Erwv	VelosPro2293	2-dehydro-3-deoxyphosphooctonate aldolase [Erwinia amylovora CFBP1430]	gi|292488092	erwiniaNCBI_130313.fasta	30759.7	1	3	3	5	0.00323	0.18	VANDLPFVLFGGMNVLESR	K	D	0.95	4.64	0.522	66.6	37.9	31.7	0	0	3	0	2	2094.07	13	31	TRUE
Spot 517 Erwv	VelosPro2293	malate dehydrogenase [Erwinia amylovora CFBP1430]	gi|292486786	erwiniaNCBI_130313.fasta	32315.9	1	3	3	6	0.00388	0.125	GADVVLISAGVAR	K	K	0.95	3.46	0.52	73.4	36.2	34.7	0	2	0	0	2	1227.71	69	81	TRUE
Spot 517 Erwv	VelosPro2293	malate dehydrogenase [Erwinia amylovora CFBP1430]	gi|292486786	erwiniaNCBI_130313.fasta	32315.9	1	3	3	6	0.00388	0.125	IQNAGTEVVEAK	R	A	0.95	2.79	0.451	47.3	36.6	9.12	0	2	0	0	2	1258.66	206	217	TRUE
Spot 517 Erwv	VelosPro2293	malate dehydrogenase [Erwinia amylovora CFBP1430]	gi|292486786	erwiniaNCBI_130313.fasta	32315.9	1	3	3	6	0.00388	0.125	ITGFSGEDATPALK	K	G	0.95	3.62	0.547	75.7	36.9	41.3	0	2	0	0	2	1406.72	55	68	TRUE
Spot 517 Erwv	VelosPro2293	F0F1 ATP synthase subunit gamma [Erwinia tasmaniensis Et1/99]	gi|188535584,gi|259910317,gi|292490161,gi|292901163,gi|300719163	erwiniaNCBI_130313.fasta	31546	0.995	1	1	2	0.00129	0.0346	VGYLVVSTDR	R	G	0.95	3.62	0.49	79.4	35.7	45.8	0	2	0	0	2	1108.6	76	85	TRUE
Spot 521 Erwv	VelosPro2294	exodeoxyribonuclease III [Erwinia amylovora ATCC 49946]	gi|292899632	erwiniaNCBI_130313.fasta	30896.7	1	5	5	7	0.00481	0.231	FVSFNINGLR	K	A	0.95	2.56	0.261	44.3	35.4	8.79	0	1	0	0	2	1166.63	3	12	TRUE
Spot 521 Erwv	VelosPro2294	exodeoxyribonuclease III [Erwinia amylovora ATCC 49946]	gi|292899632	erwiniaNCBI_130313.fasta	30896.7	1	5	5	7	0.00481	0.231	GFASDDEDAQR	R	R	0.95	3.32	0.463	59.5	36.1	20.8	0	2	0	0	2	1210.5	79	89	TRUE
Spot 521 Erwv	VelosPro2294	exodeoxyribonuclease III [Erwinia amylovora ATCC 49946]	gi|292899632	erwiniaNCBI_130313.fasta	30896.7	1	5	5	7	0.00481	0.231	IDLVLASRPLADR	R	C	0.95	2.76	0.361	52.7	36.8	0	0	2	0	0	2	1438.84	228	240	TRUE
Spot 521 Erwv	VelosPro2294	exodeoxyribonuclease III [Erwinia amylovora ATCC 49946]	gi|292899632	erwiniaNCBI_130313.fasta	30896.7	1	5	5	7	0.00481	0.231	IIMADIMTPSGLLTVINGYFPQGESR	R	D	0.95	3.54	0.433	47.6	38.7	6.25	0	0	1	0	2	2855.43	91	116	TRUE
Spot 521 Erwv	VelosPro2294	exodeoxyribonuclease III [Erwinia amylovora ATCC 49946]	gi|292899632	erwiniaNCBI_130313.fasta	30896.7	1	5	5	7	0.00481	0.231	MKFVSFNINGLR	-	A	0.95	1.96	0.0633	46.7	36.8	9.98	0	1	0	0	2	1441.76	1	12	TRUE
Spot 521 Erwv	VelosPro2294	methionine aminopeptidase [Erwinia amylovora CFBP1430]	gi|292489229,gi|385785679	erwiniaNCBI_130313.fasta	29295.1	0.998	2	2	4	0.00275	0.0833	FVEAQDFSVVR	K	E	0.95	3.02	0.469	57	36.3	13.2	0	2	0	0	2	1296.66	156	166	TRUE
Spot 521 Erwv	VelosPro2294	methionine aminopeptidase [Erwinia amylovora CFBP1430]	gi|292489229,gi|385785679	erwiniaNCBI_130313.fasta	29295.1	0.998	2	2	4	0.00275	0.0833	VTQESLYLALR	R	M	0.95	3.71	0.391	71.6	36.4	31.9	0	2	0	0	2	1292.72	128	138	TRUE
Spot 529 Erwv	VelosPro2295	iron ABC transporter substrate-binding protein [Erwinia amylovora CFBP1430]	gi|292488634	erwiniaNCBI_130313.fasta	32998.1	0.998	2	2	3	0.00247	0.0957	QYQIPAVFSESTVSDK	K	A	0.95	3.8	0.47	58	37.2	0	0	1	0	0	2	1798.89	235	250	TRUE
Spot 529 Erwv	VelosPro2295	iron ABC transporter substrate-binding protein [Erwinia amylovora CFBP1430]	gi|292488634	erwiniaNCBI_130313.fasta	32998.1	0.998	2	2	3	0.00247	0.0957	VITTFTIIADMAR	K	N	0.95	4.07	0.564	85.7	36.8	49.2	0	2	0	0	2	1467.79	32	44	TRUE
Spot 532 Erwv	VelosPro2296	iron ABC transporter substrate-binding protein [Erwinia amylovora CFBP1430]	gi|292488634	erwiniaNCBI_130313.fasta	32998.1	1	4	5	17	0.0139	0.185	ISAAIAPVQQALAQLPADK	K	R	0.95	5.46	0.584	117	37.1	83.1	0	1	0	0	2	1905.08	170	188	TRUE
Spot 532 Erwv	VelosPro2296	iron ABC transporter substrate-binding protein [Erwinia amylovora CFBP1430]	gi|292488634	erwiniaNCBI_130313.fasta	32998.1	1	4	5	17	0.0139	0.185	VITTFTIIADMAR	K	N	0.95	4.44	0.583	88	36.8	45.2	0	14	0	0	2	1467.79	32	44	TRUE
Spot 532 Erwv	VelosPro2296	iron ABC transporter substrate-binding protein [Erwinia amylovora CFBP1430]	gi|292488634	erwiniaNCBI_130313.fasta	32998.1	1	4	5	17	0.0139	0.185	WLVTSEGAFSYLTR	R	D	0.95	5.02	0.521	108	37.2	70.2	0	1	0	0	2	1629.83	190	203	TRUE
Spot 532 Erwv	VelosPro2296	iron ABC transporter substrate-binding protein [Erwinia amylovora CFBP1430]	gi|292488634	erwiniaNCBI_130313.fasta	32998.1	1	4	5	17	0.0139	0.185	YDPVHAETYR	K	K	0.95	2.24	0.331	34.3	36.3	7.17	0	1	0	0	2	1250.58	151	160	TRUE
Spot 533 Erwv	VelosPro2297	2,3,4,5-tetrahydropyridine-2,6-carboxylate N-succinyltransferase [Erwinia amylovora CFBP1430]	gi|292489231	erwiniaNCBI_130313.fasta	29735.7	1	11	14	61	0.0342	0.566	ANITPTNADAAIR	R	D	0.95	2.79	0.338	54.2	36.2	8.16	0	3	0	0	2	1327.7	16	28	TRUE
Spot 533 Erwv	VelosPro2297	2,3,4,5-tetrahydropyridine-2,6-carboxylate N-succinyltransferase [Erwinia amylovora CFBP1430]	gi|292489231	erwiniaNCBI_130313.fasta	29735.7	1	11	14	61	0.0342	0.566	ANITPTNADAAIRDAVNQAIALLDSGTLR	R	V	0.95	6.08	0.607	84.1	38.9	36.6	0	0	2	0	2	2965.57	16	44	TRUE
Spot 533 Erwv	VelosPro2297	2,3,4,5-tetrahydropyridine-2,6-carboxylate N-succinyltransferase [Erwinia amylovora CFBP1430]	gi|292489231	erwiniaNCBI_130313.fasta	29735.7	1	11	14	61	0.0342	0.566	DAVNQAIALLDSGTLR	R	V	0.95	5.41	0.556	128	37.1	84.5	0	4	0	0	2	1656.89	29	44	TRUE
Spot 533 Erwv	VelosPro2297	2,3,4,5-tetrahydropyridine-2,6-carboxylate N-succinyltransferase [Erwinia amylovora CFBP1430]	gi|292489231	erwiniaNCBI_130313.fasta	29735.7	1	11	14	61	0.0342	0.566	FANYDEAR	K	F	0.95	2.7	0.333	44.7	36.1	0	0	2	0	0	2	985.437	90	97	TRUE
Spot 533 Erwv	VelosPro2297	2,3,4,5-tetrahydropyridine-2,6-carboxylate N-succinyltransferase [Erwinia amylovora CFBP1430]	gi|292489231	erwiniaNCBI_130313.fasta	29735.7	1	11	14	61	0.0342	0.566	INDNQVMEGAESR	R	F	0.95	3.75	0.484	42.2	37	11.5	0	23	1	0	2	1478.65	69	81	TRUE
Spot 533 Erwv	VelosPro2297	2,3,4,5-tetrahydropyridine-2,6-carboxylate N-succinyltransferase [Erwinia amylovora CFBP1430]	gi|292489231	erwiniaNCBI_130313.fasta	29735.7	1	11	14	61	0.0342	0.566	KAVLLSFR	K	I	0.95	2.73	0.403	44.1	35.5	0	0	2	0	0	2	933.588	61	68	FALSE	gi|188533033
Spot 533 Erwv	VelosPro2297	2,3,4,5-tetrahydropyridine-2,6-carboxylate N-succinyltransferase [Erwinia amylovora CFBP1430]	gi|292489231	erwiniaNCBI_130313.fasta	29735.7	1	11	14	61	0.0342	0.566	MQQLQNVIEAAFEHR	-	A	0.95	4.71	0.413	62.8	37.6	23.5	0	1	3	0	2	1829.9	1	15	TRUE
Spot 533 Erwv	VelosPro2297	2,3,4,5-tetrahydropyridine-2,6-carboxylate N-succinyltransferase [Erwinia amylovora CFBP1430]	gi|292489231	erwiniaNCBI_130313.fasta	29735.7	1	11	14	61	0.0342	0.566	NVHLSGGVGIGGVLEPLQANPTIIEDNCFIGAR	K	S	0.95	7.63	0.564	129	39.2	74.3	0	0	1	0	2	3417.76	155	187	FALSE	gi|188533033
Spot 533 Erwv	VelosPro2297	2,3,4,5-tetrahydropyridine-2,6-carboxylate N-succinyltransferase [Erwinia amylovora CFBP1430]	gi|292489231	erwiniaNCBI_130313.fasta	29735.7	1	11	14	61	0.0342	0.566	SEIVEGVIVEEGSVISMGVYIGQSTK	R	I	0.95	7.11	0.593	111	38.6	69.2	0	0	2	0	2	2726.38	188	213	FALSE	gi|188533033
Spot 533 Erwv	VelosPro2297	2,3,4,5-tetrahydropyridine-2,6-carboxylate N-succinyltransferase [Erwinia amylovora CFBP1430]	gi|292489231	erwiniaNCBI_130313.fasta	29735.7	1	11	14	61	0.0342	0.566	TGLNELLR	K	T	0.95	3.11	0.266	67.1	36.2	0	0	2	0	0	2	915.526	264	271	TRUE
Spot 533 Erwv	VelosPro2297	2,3,4,5-tetrahydropyridine-2,6-carboxylate N-succinyltransferase [Erwinia amylovora CFBP1430]	gi|292489231	erwiniaNCBI_130313.fasta	29735.7	1	11	14	61	0.0342	0.566	VPAGSVVVSGSLPSK	R	D	0.95	4.87	0.622	102	36.5	66.6	0	15	0	0	2	1383.78	227	241	TRUE
Spot 534 Erwv	VelosPro2298	2,3,4,5-tetrahydropyridine-2,6-carboxylate N-succinyltransferase [Erwinia amylovora CFBP1430]	gi|292489231	erwiniaNCBI_130313.fasta	29735.7	1	3	4	7	0.00413	0.197	INDNQVMEGAESR	R	F	0.95	4.65	0.539	108	36.9	58.4	0	4	0	0	2	1478.65	69	81	TRUE
Spot 534 Erwv	VelosPro2298	2,3,4,5-tetrahydropyridine-2,6-carboxylate N-succinyltransferase [Erwinia amylovora CFBP1430]	gi|292489231	erwiniaNCBI_130313.fasta	29735.7	1	3	4	7	0.00413	0.197	SEIVEGVIVEEGSVISMGVYIGQSTK	R	I	0.95	6.74	0.548	110	38.6	66.1	0	0	1	0	2	2726.38	188	213	TRUE
Spot 534 Erwv	VelosPro2298	2,3,4,5-tetrahydropyridine-2,6-carboxylate N-succinyltransferase [Erwinia amylovora CFBP1430]	gi|292489231	erwiniaNCBI_130313.fasta	29735.7	1	3	4	7	0.00413	0.197	VPAGSVVVSGSLPSK	R	D	0.95	4.77	0.618	95	36.5	64.8	0	2	0	0	2	1383.78	227	241	TRUE
Spot 546 Erwv	VelosPro2299	flagellin, filament structural protein FliC [Erwinia amylovora CFBP1430]	gi|292488615	erwiniaNCBI_130313.fasta	29615.4	1	12	12	28	0.0153	0.561	AISSVDKLR	K	S	0.95	2.34	0.256	56.7	36.3	8.67	0	1	0	0	2	988.579	199	207	TRUE
Spot 546 Erwv	VelosPro2299	flagellin, filament structural protein FliC [Erwinia amylovora CFBP1430]	gi|292488615	erwiniaNCBI_130313.fasta	29615.4	1	12	12	28	0.0153	0.561	ANQVPQQVLSLLQG	K	-	0.95	3.08	0.387	55.6	36.7	13.2	0	5	0	0	2	1494.83	267	280	TRUE
Spot 546 Erwv	VelosPro2299	flagellin, filament structural protein FliC [Erwinia amylovora CFBP1430]	gi|292488615	erwiniaNCBI_130313.fasta	29615.4	1	12	12	28	0.0153	0.561	AQIIQQAGNSVLAK	K	A	0.95	4.72	0.0748	93.2	36.7	0	0	2	0	0	2	1440.82	253	266	TRUE
Spot 546 Erwv	VelosPro2299	flagellin, filament structural protein FliC [Erwinia amylovora CFBP1430]	gi|292488615	erwiniaNCBI_130313.fasta	29615.4	1	12	12	28	0.0153	0.561	EDAAGQAISNR	K	F	0.95	3.05	0.399	65.2	36.6	17.8	0	2	0	0	2	1131.54	43	53	TRUE
Spot 546 Erwv	VelosPro2299	flagellin, filament structural protein FliC [Erwinia amylovora CFBP1430]	gi|292488615	erwiniaNCBI_130313.fasta	29615.4	1	12	12	28	0.0153	0.561	IQDADYATEVSNMSK	R	A	0.95	4.53	0.551	92.9	37.2	59.1	0	1	0	0	2	1687.75	238	252	TRUE
Spot 546 Erwv	VelosPro2299	flagellin, filament structural protein FliC [Erwinia amylovora CFBP1430]	gi|292488615	erwiniaNCBI_130313.fasta	29615.4	1	12	12	28	0.0153	0.561	KIDSTTLGLDK	K	F	0.95	2.37	0.53	52.4	36.3	9.98	0	1	0	0	2	1190.66	162	172	TRUE
Spot 546 Erwv	VelosPro2299	flagellin, filament structural protein FliC [Erwinia amylovora CFBP1430]	gi|292488615	erwiniaNCBI_130313.fasta	29615.4	1	12	12	28	0.0153	0.561	KIDSTTLGLDKFTVATK	K	E	0.95	4.34	0.446	67	37.5	32.5	0	0	1	0	2	1838.03	162	178	TRUE
Spot 546 Erwv	VelosPro2299	flagellin, filament structural protein FliC [Erwinia amylovora CFBP1430]	gi|292488615	erwiniaNCBI_130313.fasta	29615.4	1	12	12	28	0.0153	0.561	LDSAVTNLNNTTTNLSSAQSR	R	I	0.95	5.55	0.513	105	38.1	57.2	0	0	1	0	2	2207.09	217	237	TRUE
Spot 546 Erwv	VelosPro2299	flagellin, filament structural protein FliC [Erwinia amylovora CFBP1430]	gi|292488615	erwiniaNCBI_130313.fasta	29615.4	1	12	12	28	0.0153	0.561	NANDGISLAQTTEGALTGINNNLQR	R	V	0.95	4.52	0.419	62.1	38.4	9.18	0	0	2	0	2	2585.29	67	91	TRUE
Spot 546 Erwv	VelosPro2299	flagellin, filament structural protein FliC [Erwinia amylovora CFBP1430]	gi|292488615	erwiniaNCBI_130313.fasta	29615.4	1	12	12	28	0.0153	0.561	NQSALSSSMER	K	L	0.95	2.36	0.304	46	36	5.89	0	3	0	0	2	1225.55	21	31	TRUE
Spot 546 Erwv	VelosPro2299	flagellin, filament structural protein FliC [Erwinia amylovora CFBP1430]	gi|292488615	erwiniaNCBI_130313.fasta	29615.4	1	12	12	28	0.0153	0.561	SGLGAVQNR	R	L	0.95	3.01	0.381	54.1	36.1	3.63	0	3	0	0	2	901.485	208	216	TRUE
Spot 546 Erwv	VelosPro2299	flagellin, filament structural protein FliC [Erwinia amylovora CFBP1430]	gi|292488615	erwiniaNCBI_130313.fasta	29615.4	1	12	12	28	0.0153	0.561	VSGQTQFNGVK	R	V	0.95	2.04	0.212	78.5	35.9	34.7	0	6	0	0	2	1164.6	126	136	TRUE
Spot 546 Erwv	VelosPro2299	2,3,4,5-tetrahydropyridine-2,6-carboxylate N-succinyltransferase [Erwinia amylovora CFBP1430]	gi|292489231	erwiniaNCBI_130313.fasta	29735.7	1	3	3	6	0.00328	0.161	DAVNQAIALLDSGTLR	R	V	0.95	4.7	0.572	117	37	68.9	0	2	0	0	2	1656.89	29	44	TRUE
Spot 546 Erwv	VelosPro2299	2,3,4,5-tetrahydropyridine-2,6-carboxylate N-succinyltransferase [Erwinia amylovora CFBP1430]	gi|292489231	erwiniaNCBI_130313.fasta	29735.7	1	3	3	6	0.00328	0.161	INDNQVMEGAESR	R	F	0.95	3.72	0.504	89.4	36.9	46.5	0	2	0	0	2	1478.65	69	81	TRUE
Spot 546 Erwv	VelosPro2299	2,3,4,5-tetrahydropyridine-2,6-carboxylate N-succinyltransferase [Erwinia amylovora CFBP1430]	gi|292489231	erwiniaNCBI_130313.fasta	29735.7	1	3	3	6	0.00328	0.161	VPAGSVVVSGSLPSK	R	D	0.95	4.37	0.601	108	36.4	77.2	0	2	0	0	2	1383.78	227	241	TRUE
Spot 548 Erwv	VelosPro2300	2,3,4,5-tetrahydropyridine-2,6-carboxylate N-succinyltransferase [Erwinia amylovora CFBP1430]	gi|292489231	erwiniaNCBI_130313.fasta	29735.7	1	3	3	4	0.00196	0.172	FANYDEAR	K	F	0.95	2.16	0.232	39.2	36	1.59	0	1	0	0	2	985.437	90	97	TRUE
Spot 548 Erwv	VelosPro2300	2,3,4,5-tetrahydropyridine-2,6-carboxylate N-succinyltransferase [Erwinia amylovora CFBP1430]	gi|292489231	erwiniaNCBI_130313.fasta	29735.7	1	3	3	4	0.00196	0.172	INDNQVMEGAESR	R	F	0.95	4.27	0.455	98.2	36.7	49.3	0	2	0	0	2	1478.65	69	81	TRUE
Spot 548 Erwv	VelosPro2300	2,3,4,5-tetrahydropyridine-2,6-carboxylate N-succinyltransferase [Erwinia amylovora CFBP1430]	gi|292489231	erwiniaNCBI_130313.fasta	29735.7	1	3	3	4	0.00196	0.172	SEIVEGVIVEEGSVISMGVYIGQSTK	R	I	0.95	6.05	0.485	94.7	38.6	51.6	0	0	1	0	2	2726.38	188	213	TRUE
Spot 548 Erwv	VelosPro2300	serine acetyltransferase [Erwinia amylovora ATCC 49946]	gi|259906784,gi|292897829,gi|385786722	erwiniaNCBI_130313.fasta	29376.4	0.998	2	2	4	0.00196	0.129	IGAGSVVLQPVPPHTTAAGVPAR	K	I	0.95	4.12	0.492	74.8	37.9	46.7	0	0	2	0	2	2195.23	219	241	TRUE
Spot 548 Erwv	VelosPro2300	serine acetyltransferase [Erwinia amylovora ATCC 49946]	gi|259906784,gi|292897829,gi|385786722	erwiniaNCBI_130313.fasta	29376.4	0.998	2	2	4	0.00196	0.129	LANPIMPAIAVR	K	E	0.95	2.21	0.496	38.7	36.1	11.7	0	2	0	0	2	1281.73	52	63	TRUE
Spot 559 Erwv	VelosPro2301	pyrroline-5-carboxylate reductase [Erwinia amylovora CFBP1430]	gi|292487402	erwiniaNCBI_130313.fasta	28663.8	1	5	5	12	0.0075	0.237	AIIAGLVSAGQFK	K	A	0.95	4.16	0.497	79.7	36.2	45.1	0	4	0	0	2	1274.75	17	29	TRUE
Spot 559 Erwv	VelosPro2301	pyrroline-5-carboxylate reductase [Erwinia amylovora CFBP1430]	gi|292487402	erwiniaNCBI_130313.fasta	28663.8	1	5	5	12	0.0075	0.237	DMVCSPGGTTIEAVK	K	V	0.95	4.06	0.52	79.7	36.7	44.2	0	1	0	0	2	1580.73	228	242	TRUE
Spot 559 Erwv	VelosPro2301	pyrroline-5-carboxylate reductase [Erwinia amylovora CFBP1430]	gi|292487402	erwiniaNCBI_130313.fasta	28663.8	1	5	5	12	0.0075	0.237	EQAYQFAAQSVK	R	G	0.95	3.06	0.487	59.8	36.7	28.4	0	2	0	0	2	1369.67	199	210	TRUE
Spot 559 Erwv	VelosPro2301	pyrroline-5-carboxylate reductase [Erwinia amylovora CFBP1430]	gi|292487402	erwiniaNCBI_130313.fasta	28663.8	1	5	5	12	0.0075	0.237	IGFIGCGNMSK	K	A	0.95	2.67	0.345	53.8	36.6	14.5	0	2	0	0	2	1199.55	6	16	TRUE
Spot 559 Erwv	VelosPro2301	pyrroline-5-carboxylate reductase [Erwinia amylovora CFBP1430]	gi|292487402	erwiniaNCBI_130313.fasta	28663.8	1	5	5	12	0.0075	0.237	SAVIEAIQQCMNK	R	S	0.95	3.45	0.469	60.6	36.7	6.62	0	3	0	0	2	1507.72	251	263	TRUE
Spot 560 Erwv	VelosPro2302	hypothetical protein EAMY_3259 [Erwinia amylovora CFBP1430]	gi|292489722	erwiniaNCBI_130313.fasta	29059.7	1	5	6	12	0.00701	0.228	FGLPGENLAK	K	E	0.95	2.38	0.277	0	0	0	0	2	0	0	2	1045.57	130	139	TRUE
Spot 560 Erwv	VelosPro2302	hypothetical protein EAMY_3259 [Erwinia amylovora CFBP1430]	gi|292489722	erwiniaNCBI_130313.fasta	29059.7	1	5	6	12	0.00701	0.228	FSFASSANPSGK	K	G	0.95	2.48	0.511	46.8	36	2.38	0	4	0	0	2	1199.57	148	159	TRUE
Spot 560 Erwv	VelosPro2302	hypothetical protein EAMY_3259 [Erwinia amylovora CFBP1430]	gi|292489722	erwiniaNCBI_130313.fasta	29059.7	1	5	6	12	0.00701	0.228	GLVEGIGDR	R	I	0.95	2.16	0.198	46.1	36.3	18.1	0	2	0	0	2	915.49	163	171	TRUE
Spot 560 Erwv	VelosPro2302	hypothetical protein EAMY_3259 [Erwinia amylovora CFBP1430]	gi|292489722	erwiniaNCBI_130313.fasta	29059.7	1	5	6	12	0.00701	0.228	TRYEQGVMVAMVDENGK	K	L	0.95	4.31	0.385	55.5	37.8	13.9	0	0	1	0	2	1958.89	197	213	TRUE
Spot 560 Erwv	VelosPro2302	hypothetical protein EAMY_3259 [Erwinia amylovora CFBP1430]	gi|292489722	erwiniaNCBI_130313.fasta	29059.7	1	5	6	12	0.00701	0.228	VGYIIMTSDAK	K	G	0.95	3.67	0.472	71.6	35.9	36	0	3	0	0	2	1197.62	33	43	TRUE
Spot 573 Erwv
Search against NCBI complete database
Spot 573 Erw tov NCBInrv	VelosPro2303-01	unnamed protein product [Homo sapiens]	gi|158256138,gi|189458821,gi|21465999,gi|307686349,gi|80478896	NCBInr_2012312.fasta	76633	1	4	4	5	0.000701	0.0707	DAATDVASR	R	N	0.95	2.79	0.119	0	1	0	0	2	905.432	202	210	TRUE
Spot 573 Erw tov NCBInrv	VelosPro2303-01	unnamed protein product [Homo sapiens]	gi|158256138,gi|189458821,gi|21465999,gi|307686349,gi|80478896	NCBInr_2012312.fasta	76633	1	4	4	5	0.000701	0.0707	ITWLYDNTTGK	R	Q	0.95	2.62	0.17	0	1	0	0	2	1311.66	398	408	TRUE
Spot 573 Erw tov NCBInrv	VelosPro2303-01	unnamed protein product [Homo sapiens]	gi|158256138,gi|189458821,gi|21465999,gi|307686349,gi|80478896	NCBInr_2012312.fasta	76633	1	4	4	5	0.000701	0.0707	LEFIVSTGPYPSESAMTK	R	A	0.95	4.58	0.436	0	1	0	0	2	1956.96	54	71	TRUE
Spot 573 Erw tov NCBInrv	VelosPro2303-01	unnamed protein product [Homo sapiens]	gi|158256138,gi|189458821,gi|21465999,gi|307686349,gi|80478896	NCBInr_2012312.fasta	76633	1	4	4	5	0.000701	0.0707	VPDESEVVVER	K	D	0.95	3.16	0.319	0	2	0	0	2	1257.63	578	588	TRUE
Spot 573 Erw tov NCBInrv	VelosPro2303-01	PREDICTED: desmoplakin [Oryctolagus cuniculus]	gi|291395493	NCBInr_2012312.fasta	350794	0.998	2	2	3	0.000421	0.0518	AQQIHSQTSQQYPLYDLDLGK	K	F	0.95	4.46	0.137	0	0	2	0	2	2433.2	1013	1033	FALSE	gi|58530840,gi|1147813,gi|114605377
Spot 573 Erw tov NCBInrv	VelosPro2303-01	PREDICTED: desmoplakin [Oryctolagus cuniculus]	gi|291395493	NCBInr_2012312.fasta	350794	0.998	2	2	3	0.000421	0.0518	ETQSQLETER	R	S	0.95	3.01	0.107	0	1	0	0	2	1220.58	2101	2110	FALSE	gi|58530840,gi|1147813,gi|114605377
Spot 573 Erw tov NCBInrv	VelosPro2303-01	PREDICTED: desmoplakin [Oryctolagus cuniculus]	gi|291395493	NCBInr_2012312.fasta	350794	0.998	2	2	3	0.000421	0.0518	FGDSNTVMR	K	F	0.95	2.79	0.122	0	1	0	0	2	1026.47	1095	1103	FALSE	gi|58530840,gi|1147813,gi|114605377
Spot 573 Erw tov NCBInrv	VelosPro2303-01	PREDICTED: desmoplakin [Oryctolagus cuniculus]	gi|291395493	NCBInr_2012312.fasta	350794	0.998	2	2	3	0.000421	0.0518	GFFDPNTEENLTYLQLK	K	E	0.95	5.56	0.341	0	2	0	0	2	2028.99	2592	2608	FALSE	gi|58530840,gi|1147813,gi|114605377
Spot 573 Erw tov NCBInrv	VelosPro2303-01	PREDICTED: desmoplakin [Oryctolagus cuniculus]	gi|291395493	NCBInr_2012312.fasta	350794	0.998	2	2	3	0.000421	0.0518	IGLVRPGTALELLEAQAATGFIVDPVSNLR	K	L	0.95	5	0.355	0	0	2	1	2	3120.74	2458	2487	FALSE	gi|58530840,gi|1147813,gi|114605377
Spot 573 Erw tov NCBInrv	VelosPro2303-01	PREDICTED: desmoplakin [Oryctolagus cuniculus]	gi|291395493	NCBInr_2012312.fasta	350794	0.998	2	2	3	0.000421	0.0518	LLEAQIATGGIIDPK	R	E	0.95	5.18	0.271	0	1	0	0	2	1538.88	2545	2559	FALSE	gi|58530840,gi|1147813,gi|114605377
Spot 573 Erw tov NCBInrv	VelosPro2303-01	PREDICTED: desmoplakin [Oryctolagus cuniculus]	gi|291395493	NCBInr_2012312.fasta	350794	0.998	2	2	3	0.000421	0.0518	QQIQNDLNQWK	K	T	0.95	3.19	0.169	0	2	0	0	2	1414.71	2036	2046	FALSE	gi|58530840,gi|1147813,gi|114605377
Spot 573 Erw tov NCBInrv	VelosPro2303-01	PREDICTED: desmoplakin [Oryctolagus cuniculus]	gi|291395493	NCBInr_2012312.fasta	350794	0.998	2	2	3	0.000421	0.0518	SAIYQLEEEYENLLK	K	A	0.95	5.19	0.265	0	1	0	0	2	1841.92	424	438	FALSE	gi|58530840,gi|1147813,gi|114605377
Spot 573 Erw tov NCBInrv	VelosPro2303-01	PREDICTED: desmoplakin [Oryctolagus cuniculus]	gi|291395493	NCBInr_2012312.fasta	350794	0.998	2	2	3	0.000421	0.0518	SVQNDSQALAEVLNQLK	K	D	0.95	5.16	0.347	0	1	0	0	2	1856.97	889	905	TRUE
Spot 573 Erw tov NCBInrv	VelosPro2303-01	PREDICTED: desmoplakin [Oryctolagus cuniculus]	gi|291395493	NCBInr_2012312.fasta	350794	0.998	2	2	3	0.000421	0.0518	TLELQGLLNDLQR	R	E	0.95	4.36	0.22	0	2	0	0	2	1512.84	1941	1953	TRUE
Spot 573 Erw tov NCBInrv	VelosPro2303-01	calmodulin-like protein 5 [Homo sapiens]	gi|223278387	NCBInr_2012312.fasta	15892.9	1	4	6	11	0.00154	0.329	AFSAVDTDGNGTINAQELGAALK	K	A	0.95	6.33	0.375	0	1	2	0	2	2263.12	16	38	TRUE
Spot 573 Erw tov NCBInrv	VelosPro2303-01	calmodulin-like protein 5 [Homo sapiens]	gi|223278387	NCBInr_2012312.fasta	15892.9	1	4	6	11	0.00154	0.329	KAFSAVDTDGNGTINAQELGAALK	K	A	0.95	5.1	0.297	0	0	2	0	2	2391.22	15	38	TRUE
Spot 573 Erw tov NCBInrv	VelosPro2303-01	calmodulin-like protein 5 [Homo sapiens]	gi|223278387	NCBInr_2012312.fasta	15892.9	1	4	6	11	0.00154	0.329	KLISEVDSDGDGEISFQEFLTAAK	R	K	0.95	5.68	0.209	0	0	3	0	2	2599.28	51	74	TRUE
Spot 573 Erw tov NCBInrv	VelosPro2303-01	calmodulin-like protein 5 [Homo sapiens]	gi|223278387	NCBInr_2012312.fasta	15892.9	1	4	6	11	0.00154	0.329	LISEVDSDGDGEISFQEFLTAAK	K	K	0.95	5.61	0.282	0	2	1	0	2	2471.18	52	74	TRUE
Spot 573 Erw tov NCBInrv	VelosPro2303-01	TSA [Homo sapiens]	gi|1617118,gi|194375974,gi|197100696,gi|296233039,gi|32189392,gi|332253150,gi|350538257,gi|440308,gi|60654143,gi|60830247,gi|60835754,gi|62901916,gi|9955007	NCBInr_2012312.fasta	21813.1	0.986	1	1	2	0.000281	0.0671	QITVNDLPVGR	R	S	0.95	3.02	0.182	0	2	0	0	2	1211.67	140	150	TRUE
Spot 573 Erw tov NCBInrv	VelosPro2303-01	suprabasin isoform 1 precursor [Homo sapiens]	gi|260436922	NCBInr_2012312.fasta	60537.2	1	2	3	3	0.000421	0.061	FGQGAHHAAGQAGNEAGR	K	F	0.95	4.43	0.25	0	1	1	0	2	1735.8	242	259	TRUE
Spot 573 Erw tov NCBInrv	VelosPro2303-01	suprabasin isoform 1 precursor [Homo sapiens]	gi|260436922	NCBInr_2012312.fasta	60537.2	1	2	3	3	0.000421	0.061	FGQGVDNAAGQAGNEAGR	K	F	0.95	4.67	0.324	0	1	0	0	2	1718.78	152	169	TRUE
Spot 573 Erw tov NCBInrv	VelosPro2303-01	Junction plakoglobin [Bos taurus]	gi|109658166,gi|15080189,gi|258588652,gi|291406093,gi|296238198,gi|29650759,gi|297701157,gi|301773509,gi|332260837,gi|33875446,gi|344285046,gi|355697054,gi|4504811,gi|51591897,gi|73965920,gi|762885	NCBInr_2012312.fasta	81822.1	1	9	10	12	0.00168	0.191	ALMGSPQLVAAVVR	R	T	0.95	3.79	0.171	0	1	0	0	2	1427.8	178	191	TRUE
Spot 573 Erw tov NCBInrv	VelosPro2303-01	Junction plakoglobin [Bos taurus]	gi|109658166,gi|15080189,gi|258588652,gi|291406093,gi|296238198,gi|29650759,gi|297701157,gi|301773509,gi|332260837,gi|33875446,gi|344285046,gi|355697054,gi|4504811,gi|51591897,gi|73965920,gi|762885	NCBInr_2012312.fasta	81822.1	1	9	10	12	0.00168	0.191	HPEAEMAQNSVR	R	L	0.95	2.87	0.13	0	1	0	0	2	1368.63	466	477	TRUE
Spot 573 Erw tov NCBInrv	VelosPro2303-01	Junction plakoglobin [Bos taurus]	gi|109658166,gi|15080189,gi|258588652,gi|291406093,gi|296238198,gi|29650759,gi|297701157,gi|301773509,gi|332260837,gi|33875446,gi|344285046,gi|355697054,gi|4504811,gi|51591897,gi|73965920,gi|762885	NCBInr_2012312.fasta	81822.1	1	9	10	12	0.00168	0.191	HVAAGTQQPYTDGVR	R	M	0.95	4.31	0.435	0	2	0	0	2	1599.79	541	555	TRUE
Spot 573 Erw tov NCBInrv	VelosPro2303-01	Junction plakoglobin [Bos taurus]	gi|109658166,gi|15080189,gi|258588652,gi|291406093,gi|296238198,gi|29650759,gi|297701157,gi|301773509,gi|332260837,gi|33875446,gi|344285046,gi|355697054,gi|4504811,gi|51591897,gi|73965920,gi|762885	NCBInr_2012312.fasta	81822.1	1	9	10	12	0.00168	0.191	LIILANGGPQALVQIMR	K	N	0.95	4.86	0.299	0	1	0	0	2	1807.06	304	320	TRUE
Spot 573 Erw tov NCBInrv	VelosPro2303-01	Junction plakoglobin [Bos taurus]	gi|109658166,gi|15080189,gi|258588652,gi|291406093,gi|296238198,gi|29650759,gi|297701157,gi|301773509,gi|332260837,gi|33875446,gi|344285046,gi|355697054,gi|4504811,gi|51591897,gi|73965920,gi|762885	NCBInr_2012312.fasta	81822.1	1	9	10	12	0.00168	0.191	LNTIPLFVQLLYSSVENIQR	R	V	0.95	4.77	0.356	0	1	1	0	2	2347.3	583	602	TRUE
Spot 573 Erw tov NCBInrv	VelosPro2303-01	Junction plakoglobin [Bos taurus]	gi|109658166,gi|15080189,gi|258588652,gi|291406093,gi|296238198,gi|29650759,gi|297701157,gi|301773509,gi|332260837,gi|33875446,gi|344285046,gi|355697054,gi|4504811,gi|51591897,gi|73965920,gi|762885	NCBInr_2012312.fasta	81822.1	1	9	10	12	0.00168	0.191	NEGTATYAAAVLFR	R	I	0.95	4.64	0.382	0	1	0	0	2	1483.75	638	651	TRUE
Spot 573 Erw tov NCBInrv	VelosPro2303-01	Junction plakoglobin [Bos taurus]	gi|109658166,gi|15080189,gi|258588652,gi|291406093,gi|296238198,gi|29650759,gi|297701157,gi|301773509,gi|332260837,gi|33875446,gi|344285046,gi|355697054,gi|4504811,gi|51591897,gi|73965920,gi|762885	NCBInr_2012312.fasta	81822.1	1	9	10	12	0.00168	0.191	NLALCPANHAPLQEAAVIPR	R	L	0.95	4.77	0.175	0	0	1	0	2	2155.14	507	526	TRUE
Spot 573 Erw tov NCBInrv	VelosPro2303-01	Junction plakoglobin [Bos taurus]	gi|109658166,gi|15080189,gi|258588652,gi|291406093,gi|296238198,gi|29650759,gi|297701157,gi|301773509,gi|332260837,gi|33875446,gi|344285046,gi|355697054,gi|4504811,gi|51591897,gi|73965920,gi|762885	NCBInr_2012312.fasta	81822.1	1	9	10	12	0.00168	0.191	SAIVHLINYQDDAELATR	K	A	0.95	4.95	0.0527	0	0	1	0	2	2029.04	125	142	TRUE
Spot 573 Erw tov NCBInrv	VelosPro2303-01	Junction plakoglobin [Bos taurus]	gi|109658166,gi|15080189,gi|258588652,gi|291406093,gi|296238198,gi|29650759,gi|297701157,gi|301773509,gi|332260837,gi|33875446,gi|344285046,gi|355697054,gi|4504811,gi|51591897,gi|73965920,gi|762885	NCBInr_2012312.fasta	81822.1	1	9	10	12	0.00168	0.191	TMQNTSDLDTAR	R	C	0.95	3.62	0.114	0	2	0	0	2	1352.61	192	203	TRUE
Spot 573 Erw tov NCBInrv	VelosPro2303-01	RecName: Full=Actin, muscle; Flags: Precursor	gi|113281,gi|13699190,gi|156119364,gi|1703111,gi|1703118,gi|1703136,gi|1703158,gi|17530805,gi|17557190,gi|17563820,gi|17568985,gi|224306,gi|288541396,gi|3036959,gi|3182893,gi|3182897,gi|47116419,gi|47116422,gi|56119084,gi|728796,gi|728798	NCBInr_2012312.fasta	41796.6	0.999	2	2	2	0.000281	0.0532	AGFAGDDAPR	K	A	0.95	3.4	0.109	0	1	0	0	2	976.448	20	29	TRUE
Spot 573 Erw tov NCBInrv	VelosPro2303-01	RecName: Full=Actin, muscle; Flags: Precursor	gi|113281,gi|13699190,gi|156119364,gi|1703111,gi|1703118,gi|1703136,gi|1703158,gi|17530805,gi|17557190,gi|17563820,gi|17568985,gi|224306,gi|288541396,gi|3036959,gi|3182893,gi|3182897,gi|47116419,gi|47116422,gi|56119084,gi|728796,gi|728798	NCBInr_2012312.fasta	41796.6	0.999	2	2	2	0.000281	0.0532	GYSFTTTAER	R	E	0.95	2.71	0.204	0	1	0	0	2	1132.53	198	207	TRUE
Spot 573 Erw tov NCBInrv	VelosPro2303-01	unnamed protein product [Homo sapiens]	gi|21755908,gi|25140706,gi|89357932	NCBInr_2012312.fasta	56866.4	1	2	2	3	0.000421	0.075	QNASLQAAITDAEQR	K	G	0.95	4.46	0.218	0	2	0	0	2	1615.8	349	363	TRUE
Spot 573 Erw tov NCBInrv	VelosPro2303-01	unnamed protein product [Homo sapiens]	gi|21755908,gi|25140706,gi|89357932	NCBInr_2012312.fasta	56866.4	1	2	2	3	0.000421	0.075	TLNNQFASFIDK	R	V	0.95	3.77	0.0677	0	2	0	0	2	1397.71	117	128	FALSE	gi|351695070
Spot 573 Erw tov NCBInrv	VelosPro2303-01	unnamed protein product [Homo sapiens]	gi|21755908,gi|25140706,gi|89357932	NCBInr_2012312.fasta	56866.4	1	2	2	3	0.000421	0.075	YLDFSSIITEVR	R	A	0.95	4.46	0.324	0	1	0	0	2	1442.75	275	286	TRUE
Spot 573 Erw tov NCBInrv	VelosPro2303-01	filaggrin-2 [Homo sapiens]	gi|62122917	NCBInr_2012312.fasta	248052	0.998	2	2	3	0.000421	0.00962	FSNSSSSNEFSK	R	C	0.95	3.37	0.209	0	1	0	0	2	1320.57	404	415	TRUE
Spot 573 Erw tov NCBInrv	VelosPro2303-01	filaggrin-2 [Homo sapiens]	gi|62122917	NCBInr_2012312.fasta	248052	0.998	2	2	3	0.000421	0.00962	SVVTVIDVFYK	R	Y	0.95	3.46	0.277	0	2	0	0	2	1269.71	7	17	TRUE
Spot 573 Erw tov NCBInrv	VelosPro2303-01	PREDICTED: hypothetical protein LOC100448380 [Pongo abelii]	gi|297701166	NCBInr_2012312.fasta	105362	1	2	2	3	0.000421	0.103	ALEEANADLEVK	R	I	0.95	4.37	0.0503	0	1	0	0	2	1301.66	626	637	FALSE	gi|30584787,gi|15431310,gi|229463044,gi|12803709
Spot 573 Erw tov NCBInrv	VelosPro2303-01	PREDICTED: hypothetical protein LOC100448380 [Pongo abelii]	gi|297701166	NCBInr_2012312.fasta	105362	1	2	2	3	0.000421	0.103	ALEEANTELEVK	R	I	0.95	3.68	0.279	0	2	0	0	2	1345.68	104	115	TRUE
Spot 573 Erw tov NCBInrv	VelosPro2303-01	PREDICTED: hypothetical protein LOC100448380 [Pongo abelii]	gi|297701166	NCBInr_2012312.fasta	105362	1	2	2	3	0.000421	0.103	APSTYGGGLSVSSSR	R	F	0.95	3.85	0.364	0	4	0	0	2	1425.7	530	544	FALSE	gi|30584787,gi|15431310,gi|229463044,gi|12803709
Spot 573 Erw tov NCBInrv	VelosPro2303-01	PREDICTED: hypothetical protein LOC100448380 [Pongo abelii]	gi|297701166	NCBInr_2012312.fasta	105362	1	2	2	3	0.000421	0.103	EVATNSELVQSGK	R	S	0.95	3.39	0.171	0	3	0	0	2	1361.69	291	303	FALSE	gi|30584787,gi|15431310,gi|229463044,gi|12803709
Spot 573 Erw tov NCBInrv	VelosPro2303-01	PREDICTED: hypothetical protein LOC100448380 [Pongo abelii]	gi|297701166	NCBInr_2012312.fasta	105362	1	2	2	3	0.000421	0.103	GQTGGDVNVEMDAAPGVDLSR	R	I	0.95	5.45	0.39	0	1	0	0	2	2087.97	753	773	TRUE
Spot 573 Erw tov NCBInrv	VelosPro2303-01	PREDICTED: hypothetical protein LOC100448380 [Pongo abelii]	gi|297701166	NCBInr_2012312.fasta	105362	1	2	2	3	0.000421	0.103	GSCGIGGGIGGGSSR	K	I	0.95	3.08	0.211	0	1	0	0	2	1278.59	504	518	FALSE	gi|30584787,gi|15431310,gi|229463044,gi|12803709
Spot 573 Erw tov NCBInrv	VelosPro2303-01	PREDICTED: hypothetical protein LOC100448380 [Pongo abelii]	gi|297701166	NCBInr_2012312.fasta	105362	1	2	2	3	0.000421	0.103	ILNEMRDQYEK	R	M	0.95	3.66	0.194	0	2	0	0	2	1438.7	258	268	FALSE	gi|30584787,gi|15431310,gi|229463044,gi|12803709
Spot 573 Erw tov NCBInrv	VelosPro2303-01	Chain A, Human Annexin A2 With Heparin Tetrasaccharide Bound	gi|114794644,gi|119597993,gi|122144928,gi|12849385,gi|168983832,gi|168983833,gi|18645167,gi|194388544,gi|205830271,gi|27807289,gi|281347430,gi|291402909,gi|296213370,gi|301775176,gi|30584373,gi|34364597,gi|344293477,gi|348555457,gi|355668696,gi|4757756,gi|50845388,gi|50950177,gi|54020966,gi|56966699,gi|56967118,gi|6996913,gi|73586982,gi|73909156	NCBInr_2012312.fasta	38614	0.995	1	1	2	0.000281	0.0325	TNQELQEINR	R	V	0.95	3.54	0.151	0	2	0	0	2	1244.62	136	145	TRUE
Spot 573 Erw tov NCBInrv	VelosPro2303-01	PREDICTED: desmocollin-1 isoform 2 [Pan troglodytes]	gi|114672666,gi|13435361,gi|332225692,gi|332225694,gi|332849642,gi|457464,gi|4826702,gi|505537,gi|505538	NCBInr_2012312.fasta	99988.1	1	4	5	9	0.00126	0.0492	IEDDNDNAPYFEHR	K	V	0.95	3.95	0.26	0	2	0	0	2	1734.74	232	245	TRUE
Spot 573 Erw tov NCBInrv	VelosPro2303-01	PREDICTED: desmocollin-1 isoform 2 [Pan troglodytes]	gi|114672666,gi|13435361,gi|332225692,gi|332225694,gi|332849642,gi|457464,gi|4826702,gi|505537,gi|505538	NCBInr_2012312.fasta	99988.1	1	4	5	9	0.00126	0.0492	MKVQDQDLPNTPHSK	R	A	0.95	4.54	0.146	0	0	2	0	2	1737.86	375	389	TRUE
Spot 573 Erw tov NCBInrv	VelosPro2303-01	PREDICTED: desmocollin-1 isoform 2 [Pan troglodytes]	gi|114672666,gi|13435361,gi|332225692,gi|332225694,gi|332849642,gi|457464,gi|4826702,gi|505537,gi|505538	NCBInr_2012312.fasta	99988.1	1	4	5	9	0.00126	0.0492	VQDQDLPNTPHSK	K	A	0.95	4.37	0.321	0	2	1	0	2	1478.72	377	389	TRUE
Spot 573 Erw tov NCBInrv	VelosPro2303-01	PREDICTED: desmocollin-1 isoform 2 [Pan troglodytes]	gi|114672666,gi|13435361,gi|332225692,gi|332225694,gi|332849642,gi|457464,gi|4826702,gi|505537,gi|505538	NCBInr_2012312.fasta	99988.1	1	4	5	9	0.00126	0.0492	VTATDLDEPDTLHTR	K	L	0.95	4.08	0.336	0	2	0	0	2	1683.82	264	278	TRUE
Spot 573 Erw tov NCBInrv	VelosPro2303-01	PREDICTED: desmoglein-1 [Pan troglodytes]	gi|114672670,gi|119703744,gi|30506	NCBInr_2012312.fasta	113749	1	8	8	13	0.00182	0.131	ASAISVTVLNVIEGPVFRPGSK	K	T	0.95	4.15	0.312	0	0	2	0	2	2241.26	369	390	TRUE
Spot 573 Erw tov NCBInrv	VelosPro2303-01	PREDICTED: desmoglein-1 [Pan troglodytes]	gi|114672670,gi|119703744,gi|30506	NCBInr_2012312.fasta	113749	1	8	8	13	0.00182	0.131	EQYGQYALAVR	R	G	0.95	2.39	0.229	0	1	0	0	2	1297.65	228	238	TRUE
Spot 573 Erw tov NCBInrv	VelosPro2303-01	PREDICTED: desmoglein-1 [Pan troglodytes]	gi|114672670,gi|119703744,gi|30506	NCBInr_2012312.fasta	113749	1	8	8	13	0.00182	0.131	ESSNVVVTER	R	V	0.95	2.87	0.134	0	1	0	0	2	1119.56	916	925	TRUE
Spot 573 Erw tov NCBInrv	VelosPro2303-01	PREDICTED: desmoglein-1 [Pan troglodytes]	gi|114672670,gi|119703744,gi|30506	NCBInr_2012312.fasta	113749	1	8	8	13	0.00182	0.131	ISGVGIDQPPYGIFVINQK	R	T	0.95	5.67	0.326	0	2	0	0	2	2045.11	87	105	TRUE
Spot 573 Erw tov NCBInrv	VelosPro2303-01	PREDICTED: desmoglein-1 [Pan troglodytes]	gi|114672670,gi|119703744,gi|30506	NCBInr_2012312.fasta	113749	1	8	8	13	0.00182	0.131	QEPSDSPMFIINR	R	N	0.95	3.52	0.0927	0	1	0	0	2	1533.74	201	213	TRUE
Spot 573 Erw tov NCBInrv	VelosPro2303-01	PREDICTED: desmoglein-1 [Pan troglodytes]	gi|114672670,gi|119703744,gi|30506	NCBInr_2012312.fasta	113749	1	8	8	13	0.00182	0.131	TYVVTGNMGSNDKVGDFVATDLDTGRPSTTVR	K	Y	0.95	4.19	0.298	0	0	2	0	2	3373.63	391	422	TRUE
Spot 573 Erw tov NCBInrv	VelosPro2303-01	PREDICTED: desmoglein-1 [Pan troglodytes]	gi|114672670,gi|119703744,gi|30506	NCBInr_2012312.fasta	113749	1	8	8	13	0.00182	0.131	YQGTILSIDDNLQR	K	T	0.95	4.44	0.332	0	2	0	0	2	1635.83	460	473	TRUE
Spot 573 Erw tov NCBInrv	VelosPro2303-01	PREDICTED: desmoglein-1 [Pan troglodytes]	gi|114672670,gi|119703744,gi|30506	NCBInr_2012312.fasta	113749	1	8	8	13	0.00182	0.131	YVMGNNPADLLAVDSR	R	T	0.95	4.96	0.306	0	2	0	0	2	1734.85	423	438	TRUE
Spot 573 Erw tov NCBInrv	VelosPro2303-01	PREDICTED: plakophilin-1 isoform 2 [Pan troglodytes]	gi|114571758,gi|332230798,gi|332230800,gi|344276928,gi|344276930,gi|348578241,gi|351700846,gi|354473426,gi|355565639,gi|535015,gi|53729344,gi|53729346,gi|62738478,gi|9790161	NCBInr_2012312.fasta	82862.7	0.997	1	1	2	0.000281	0.0201	SPNQNVQQAAAGALR	R	N	0.95	4.68	0.239	0	2	0	0	2	1524.79	298	312	TRUE
Spot 573 Erw tov NCBInrv	VelosPro2303-01	PREDICTED: desmoplakin isoform 3 [Pan troglodytes]	gi|114605377,gi|1147813,gi|58530840	NCBInr_2012312.fasta	331781	1	12	13	18	0.00252	0.0641	AQQIHSQTSQQYPLYDLDLGK	K	F	0.95	4.46	0.137	0	0	2	0	2	2433.2	835	855	TRUE	gi|291395493
Spot 573 Erw tov NCBInrv	VelosPro2303-01	PREDICTED: desmoplakin isoform 3 [Pan troglodytes]	gi|114605377,gi|1147813,gi|58530840	NCBInr_2012312.fasta	331781	1	12	13	18	0.00252	0.0641	ETQSQLETER	R	S	0.95	3.01	0.107	0	1	0	0	2	1220.58	1923	1932	TRUE	gi|291395493
Spot 573 Erw tov NCBInrv	VelosPro2303-01	PREDICTED: desmoplakin isoform 3 [Pan troglodytes]	gi|114605377,gi|1147813,gi|58530840	NCBInr_2012312.fasta	331781	1	12	13	18	0.00252	0.0641	FGDSNTVMR	K	F	0.95	2.79	0.122	0	1	0	0	2	1026.47	917	925	TRUE	gi|291395493
Spot 573 Erw tov NCBInrv	VelosPro2303-01	PREDICTED: desmoplakin isoform 3 [Pan troglodytes]	gi|114605377,gi|1147813,gi|58530840	NCBInr_2012312.fasta	331781	1	12	13	18	0.00252	0.0641	GFFDPNTEENLTYLQLK	K	E	0.95	5.56	0.341	0	2	0	0	2	2028.99	2414	2430	TRUE	gi|291395493
Spot 573 Erw tov NCBInrv	VelosPro2303-01	PREDICTED: desmoplakin isoform 3 [Pan troglodytes]	gi|114605377,gi|1147813,gi|58530840	NCBInr_2012312.fasta	331781	1	12	13	18	0.00252	0.0641	IGLVRPGTALELLEAQAATGFIVDPVSNLR	K	L	0.95	5	0.355	0	0	2	1	2	3120.74	2280	2309	TRUE	gi|291395493
Spot 573 Erw tov NCBInrv	VelosPro2303-01	PREDICTED: desmoplakin isoform 3 [Pan troglodytes]	gi|114605377,gi|1147813,gi|58530840	NCBInr_2012312.fasta	331781	1	12	13	18	0.00252	0.0641	ITNLTQQLEQASIVK	K	K	0.95	5.19	0.286	0	1	0	0	2	1685.94	1612	1626	TRUE
Spot 573 Erw tov NCBInrv	VelosPro2303-01	PREDICTED: desmoplakin isoform 3 [Pan troglodytes]	gi|114605377,gi|1147813,gi|58530840	NCBInr_2012312.fasta	331781	1	12	13	18	0.00252	0.0641	LLEAQIATGGIIDPK	R	E	0.95	5.18	0.271	0	1	0	0	2	1538.88	2367	2381	TRUE	gi|291395493
Spot 573 Erw tov NCBInrv	VelosPro2303-01	PREDICTED: desmoplakin isoform 3 [Pan troglodytes]	gi|114605377,gi|1147813,gi|58530840	NCBInr_2012312.fasta	331781	1	12	13	18	0.00252	0.0641	QQIQNDLNQWK	K	T	0.95	3.19	0.169	0	2	0	0	2	1414.71	1858	1868	TRUE	gi|291395493
Spot 573 Erw tov NCBInrv	VelosPro2303-01	PREDICTED: desmoplakin isoform 3 [Pan troglodytes]	gi|114605377,gi|1147813,gi|58530840	NCBInr_2012312.fasta	331781	1	12	13	18	0.00252	0.0641	SAIYQLEEEYENLLK	K	A	0.95	5.19	0.265	0	1	0	0	2	1841.92	246	260	TRUE	gi|291395493
Spot 573 Erw tov NCBInrv	VelosPro2303-01	PREDICTED: desmoplakin isoform 3 [Pan troglodytes]	gi|114605377,gi|1147813,gi|58530840	NCBInr_2012312.fasta	331781	1	12	13	18	0.00252	0.0641	TMIQSPSGVILQEAADVHAR	R	Y	0.95	3.24	0.235	0	0	1	0	2	2123.09	983	1002	TRUE
Spot 573 Erw tov NCBInrv	VelosPro2303-01	PREDICTED: desmoplakin isoform 3 [Pan troglodytes]	gi|114605377,gi|1147813,gi|58530840	NCBInr_2012312.fasta	331781	1	12	13	18	0.00252	0.0641	YEVTSGGGGTSR	R	M	0.95	2.88	0.274	0	2	0	0	2	1170.54	28	39	TRUE
Spot 573 Erw tov NCBInrv	VelosPro2303-01	PREDICTED: desmoplakin isoform 3 [Pan troglodytes]	gi|114605377,gi|1147813,gi|58530840	NCBInr_2012312.fasta	331781	1	12	13	18	0.00252	0.0641	YGDGIQLTR	K	S	0.95	3.11	0.343	0	1	0	0	2	1022.53	95	103	TRUE
Spot 573 Erw tov NCBInrv	VelosPro2303-01	keratin 1 [Homo sapiens]	gi|11935049,gi|119395750	NCBInr_2012312.fasta	66068.3	1	37	56	854	0.12	0.599	AEAESLYQSK	K	Y	0.95	3.5	0.181	0	18	0	0	2	1125.54	367	376	TRUE	gi|332206844
Spot 573 Erw tov NCBInrv	VelosPro2303-01	keratin 1 [Homo sapiens]	gi|11935049,gi|119395750	NCBInr_2012312.fasta	66068.3	1	37	56	854	0.12	0.599	DVDGAYMTK	K	V	0.95	2.97	0.248	0	30	0	0	2	999.445	290	298	TRUE	gi|332206844
Spot 573 Erw tov NCBInrv	VelosPro2303-01	keratin 1 [Homo sapiens]	gi|11935049,gi|119395750	NCBInr_2012312.fasta	66068.3	1	37	56	854	0.12	0.599	DYQELMNTK	R	L	0.95	2.88	0.221	0	5	0	0	2	1141.52	464	472	TRUE	gi|348581121,gi|351695070,gi|332206844
Spot 573 Erw tov NCBInrv	VelosPro2303-01	keratin 1 [Homo sapiens]	gi|11935049,gi|119395750	NCBInr_2012312.fasta	66068.3	1	37	56	854	0.12	0.599	FLEQQNQVLQTKWELLQQVDTSTR	R	T	0.95	7.4	0.349	0	0	1	0	2	2932.52	200	223	TRUE	gi|351695070,gi|332206844
Spot 573 Erw tov NCBInrv	VelosPro2303-01	keratin 1 [Homo sapiens]	gi|11935049,gi|119395750	NCBInr_2012312.fasta	66068.3	1	37	56	854	0.12	0.599	FSSCGGGGGSFGAGGGFGSR	R	S	0.95	5.87	0.484	0	5	0	0	2	1765.73	46	65	TRUE	gi|332206844
Spot 573 Erw tov NCBInrv	VelosPro2303-01	keratin 1 [Homo sapiens]	gi|11935049,gi|119395750	NCBInr_2012312.fasta	66068.3	1	37	56	854	0.12	0.599	GGGGGGYGSGGSSYGSGGGSYGSGGGGGGGR	R	G	0.95	6.34	0.489	0	4	4	0	2	2383.95	519	549	TRUE	gi|332206844
Spot 573 Erw tov NCBInrv	VelosPro2303-01	keratin 1 [Homo sapiens]	gi|11935049,gi|119395750	NCBInr_2012312.fasta	66068.3	1	37	56	854	0.12	0.599	GSGGGSSGGSIGGRGSSSGGVK	R	S	0.95	2.43	0.219	0	0	1	0	2	1751.83	603	624	TRUE	gi|332206844
Spot 573 Erw tov NCBInrv	VelosPro2303-01	keratin 1 [Homo sapiens]	gi|11935049,gi|119395750	NCBInr_2012312.fasta	66068.3	1	37	56	854	0.12	0.599	GSYGSGGSSYGSGGGSYGSGGGGGGHGSYGSGSSSGGYR	R	G	0.95	5.71	0.465	0	0	6	2	2	3312.31	550	588	TRUE
Spot 573 Erw tov NCBInrv	VelosPro2303-01	keratin 1 [Homo sapiens]	gi|11935049,gi|119395750	NCBInr_2012312.fasta	66068.3	1	37	56	854	0.12	0.599	KDVDGAYMTK	K	V	0.95	3	0.139	0	1	0	0	2	1127.54	289	298	TRUE	gi|332206844
Spot 573 Erw tov NCBInrv	VelosPro2303-01	keratin 1 [Homo sapiens]	gi|11935049,gi|119395750	NCBInr_2012312.fasta	66068.3	1	37	56	854	0.12	0.599	KQISNLQQSISDAEQR	K	G	0.95	5.37	0.0314	0	1	0	0	2	1844.95	417	432	TRUE
Spot 573 Erw tov NCBInrv	VelosPro2303-01	keratin 1 [Homo sapiens]	gi|11935049,gi|119395750	NCBInr_2012312.fasta	66068.3	1	37	56	854	0.12	0.599	LALDLEIATYR	K	T	0.95	4.31	0.212	0	51	0	0	2	1277.71	473	483	TRUE	gi|348581121,gi|332206844
Spot 573 Erw tov NCBInrv	VelosPro2303-01	keratin 1 [Homo sapiens]	gi|11935049,gi|119395750	NCBInr_2012312.fasta	66068.3	1	37	56	854	0.12	0.599	LDSELKNMQDMVEDYR	R	N	0.95	4.62	0.321	0	5	5	0	2	1985.89	252	267	TRUE	gi|332206844
Spot 573 Erw tov NCBInrv	VelosPro2303-01	keratin 1 [Homo sapiens]	gi|11935049,gi|119395750	NCBInr_2012312.fasta	66068.3	1	37	56	854	0.12	0.599	LLRDYQELMNTK	R	L	0.95	3.98	0.19	0	6	2	0	2	1523.79	461	472	TRUE	gi|348581121,gi|351695070,gi|332206844
Spot 573 Erw tov NCBInrv	VelosPro2303-01	keratin 1 [Homo sapiens]	gi|11935049,gi|119395750	NCBInr_2012312.fasta	66068.3	1	37	56	854	0.12	0.599	LNDLEDALQQAK	K	E	0.95	5.07	0.198	0	42	0	0	2	1357.7	444	455	TRUE	gi|332206844
Spot 573 Erw tov NCBInrv	VelosPro2303-01	keratin 1 [Homo sapiens]	gi|11935049,gi|119395750	NCBInr_2012312.fasta	66068.3	1	37	56	854	0.12	0.599	LNDLEDALQQAKEDLAR	K	L	0.95	5.54	0.291	0	1	8	0	2	1941.99	444	460	TRUE	gi|332206844
Spot 573 Erw tov NCBInrv	VelosPro2303-01	keratin 1 [Homo sapiens]	gi|11935049,gi|119395750	NCBInr_2012312.fasta	66068.3	1	37	56	854	0.12	0.599	MSGECAPNVSVSVSTSHTTISGGGSR	R	G	0.95	5.59	0.369	0	0	8	0	2	2565.17	493	518	TRUE
Spot 573 Erw tov NCBInrv	VelosPro2303-01	keratin 1 [Homo sapiens]	gi|11935049,gi|119395750	NCBInr_2012312.fasta	66068.3	1	37	56	854	0.12	0.599	NKLNDLEDALQQAK	K	E	0.95	4.66	0.289	0	49	6	0	2	1599.83	442	455	TRUE	gi|332206844
Spot 573 Erw tov NCBInrv	VelosPro2303-01	keratin 1 [Homo sapiens]	gi|11935049,gi|119395750	NCBInr_2012312.fasta	66068.3	1	37	56	854	0.12	0.599	NKLNDLEDALQQAKEDLAR	K	L	0.95	6	0.363	0	3	45	1	2	2184.13	442	460	TRUE	gi|332206844
Spot 573 Erw tov NCBInrv	VelosPro2303-01	keratin 1 [Homo sapiens]	gi|11935049,gi|119395750	NCBInr_2012312.fasta	66068.3	1	37	56	854	0.12	0.599	NMQDMVEDYR	K	N	0.95	3.9	0.259	0	32	0	0	2	1300.53	258	267	TRUE	gi|351695070,gi|332206844
Spot 573 Erw tov NCBInrv	VelosPro2303-01	keratin 1 [Homo sapiens]	gi|11935049,gi|119395750	NCBInr_2012312.fasta	66068.3	1	37	56	854	0.12	0.599	NSKIEISELNR	R	V	0.949	3.4	0.115	0	1	0	0	2	1302.7	393	403	TRUE	gi|332206844
Spot 573 Erw tov NCBInrv	VelosPro2303-01	keratin 1 [Homo sapiens]	gi|11935049,gi|119395750	NCBInr_2012312.fasta	66068.3	1	37	56	854	0.12	0.599	QISNLQQSISDAEQR	K	G	0.95	4.72	0.122	0	62	0	0	2	1716.85	418	432	TRUE
Spot 573 Erw tov NCBInrv	VelosPro2303-01	keratin 1 [Homo sapiens]	gi|11935049,gi|119395750	NCBInr_2012312.fasta	66068.3	1	37	56	854	0.12	0.599	QISNLQQSISDAEQRGENALK	K	D	0.95	4.84	0.0712	0	1	0	0	2	2329.17	418	438	TRUE
Spot 573 Erw tov NCBInrv	VelosPro2303-01	keratin 1 [Homo sapiens]	gi|11935049,gi|119395750	NCBInr_2012312.fasta	66068.3	1	37	56	854	0.12	0.599	QISNLQQSISDAEQRGENALKDAK	K	N	0.95	3.24	0.181	0	0	2	1	2	2643.33	418	441	TRUE
Spot 573 Erw tov NCBInrv	VelosPro2303-01	keratin 1 [Homo sapiens]	gi|11935049,gi|119395750	NCBInr_2012312.fasta	66068.3	1	37	56	854	0.12	0.599	RTNAENEFVTIKK	K	D	0.95	4.73	0.123	0	0	2	0	2	1549.83	277	289	TRUE	gi|348581121,gi|351695070,gi|332206844
Spot 573 Erw tov NCBInrv	VelosPro2303-01	keratin 1 [Homo sapiens]	gi|11935049,gi|119395750	NCBInr_2012312.fasta	66068.3	1	37	56	854	0.12	0.599	SGGGFSSGSAGIINYQR	R	R	0.95	4.57	0.307	0	2	0	0	2	1657.79	13	29	TRUE	gi|332206844
Spot 573 Erw tov NCBInrv	VelosPro2303-01	keratin 1 [Homo sapiens]	gi|11935049,gi|119395750	NCBInr_2012312.fasta	66068.3	1	37	56	854	0.12	0.599	SKAEAESLYQSK	K	Y	0.95	4.26	0.34	0	47	1	0	2	1340.67	365	376	TRUE	gi|332206844
Spot 573 Erw tov NCBInrv	VelosPro2303-01	keratin 1 [Homo sapiens]	gi|11935049,gi|119395750	NCBInr_2012312.fasta	66068.3	1	37	56	854	0.12	0.599	SKAEAESLYQSKYEELQITAGR	K	H	0.95	6.63	0.414	0	0	2	0	2	2501.25	365	386	TRUE	gi|332206844
Spot 573 Erw tov NCBInrv	VelosPro2303-01	keratin 1 [Homo sapiens]	gi|11935049,gi|119395750	NCBInr_2012312.fasta	66068.3	1	37	56	854	0.12	0.599	SLDLDSIIAEVK	R	A	0.95	4.79	0.249	0	61	0	0	2	1302.72	344	355	TRUE	gi|351695070,gi|332206844
Spot 573 Erw tov NCBInrv	VelosPro2303-01	keratin 1 [Homo sapiens]	gi|11935049,gi|119395750	NCBInr_2012312.fasta	66068.3	1	37	56	854	0.12	0.599	SLDLDSIIAEVKAQYEDIAQK	R	S	0.95	4.53	0.371	0	0	2	0	2	2349.22	344	364	TRUE	gi|332206844
Spot 573 Erw tov NCBInrv	VelosPro2303-01	keratin 1 [Homo sapiens]	gi|11935049,gi|119395750	NCBInr_2012312.fasta	66068.3	1	37	56	854	0.12	0.599	SLNNQFASFIDK	K	V	0.95	4.17	0.324	0	56	0	0	2	1383.69	186	197	TRUE
Spot 573 Erw tov NCBInrv	VelosPro2303-01	keratin 1 [Homo sapiens]	gi|11935049,gi|119395750	NCBInr_2012312.fasta	66068.3	1	37	56	854	0.12	0.599	SLNNQFASFIDKVR	K	F	0.95	4.16	0.237	0	2	0	0	2	1638.86	186	199	TRUE
Spot 573 Erw tov NCBInrv	VelosPro2303-01	keratin 1 [Homo sapiens]	gi|11935049,gi|119395750	NCBInr_2012312.fasta	66068.3	1	37	56	854	0.12	0.599	SLVNLGGSKSISISVAR	R	G	0.95	4.03	0.305	0	1	0	0	2	1687.97	66	82	TRUE	gi|348581121
Spot 573 Erw tov NCBInrv	VelosPro2303-01	keratin 1 [Homo sapiens]	gi|11935049,gi|119395750	NCBInr_2012312.fasta	66068.3	1	37	56	854	0.12	0.599	THNLEPYFESFINNLR	R	R	0.95	4.83	0.452	0	39	47	0	2	1993.98	224	239	TRUE	gi|332206844
Spot 573 Erw tov NCBInrv	VelosPro2303-01	keratin 1 [Homo sapiens]	gi|11935049,gi|119395750	NCBInr_2012312.fasta	66068.3	1	37	56	854	0.12	0.599	THNLEPYFESFINNLRR	R	R	0.95	3.27	0.361	0	0	2	3	2	2150.08	224	240	TRUE	gi|332206844
Spot 573 Erw tov NCBInrv	VelosPro2303-01	keratin 1 [Homo sapiens]	gi|11935049,gi|119395750	NCBInr_2012312.fasta	66068.3	1	37	56	854	0.12	0.599	TNAENEFVTIK	R	K	0.95	3.83	0.255	0	66	0	0	2	1265.64	278	288	TRUE	gi|348581121,gi|351695070,gi|332206844
Spot 573 Erw tov NCBInrv	VelosPro2303-01	keratin 1 [Homo sapiens]	gi|11935049,gi|119395750	NCBInr_2012312.fasta	66068.3	1	37	56	854	0.12	0.599	TNAENEFVTIKK	R	D	0.95	3.31	0.258	0	36	26	0	2	1393.73	278	289	TRUE	gi|348581121,gi|351695070,gi|332206844
Spot 573 Erw tov NCBInrv	VelosPro2303-01	keratin 1 [Homo sapiens]	gi|11935049,gi|119395750	NCBInr_2012312.fasta	66068.3	1	37	56	854	0.12	0.599	WELLQQVDTSTR	K	T	0.95	4	0.31	0	50	0	0	2	1491.74	212	223	TRUE	gi|348581121,gi|351695070,gi|332206844
Spot 573 Erw tov NCBInrv	VelosPro2303-01	keratin, type I cytoskeletal 9 [Homo sapiens]	gi|55956899	NCBInr_2012312.fasta	62065.9	1	35	66	732	0.103	0.852	DIENQYETQITQIEHEVSSSGQEVQSSAK	K	E	0.95	6.13	0.451	0	0	42	5	2	3264.51	340	368	TRUE
Spot 573 Erw tov NCBInrv	VelosPro2303-01	keratin, type I cytoskeletal 9 [Homo sapiens]	gi|55956899	NCBInr_2012312.fasta	62065.9	1	35	66	732	0.103	0.852	EEMSQLTGQNSGDVNVEINVAPGKDLTK	K	T	0.95	5.71	0.401	0	0	1	0	2	2973.45	294	321	TRUE
Spot 573 Erw tov NCBInrv	VelosPro2303-01	keratin, type I cytoskeletal 9 [Homo sapiens]	gi|55956899	NCBInr_2012312.fasta	62065.9	1	35	66	732	0.103	0.852	EIETYHNLLEGGQEDFESSGAGK	K	I	0.95	6.57	0.377	0	2	66	0	2	2510.13	450	472	TRUE
Spot 573 Erw tov NCBInrv	VelosPro2303-01	keratin, type I cytoskeletal 9 [Homo sapiens]	gi|55956899	NCBInr_2012312.fasta	62065.9	1	35	66	732	0.103	0.852	FSSSSGYGGGSSR	R	V	0.95	3.91	0.342	0	16	0	0	2	1235.53	47	59	TRUE
Spot 573 Erw tov NCBInrv	VelosPro2303-01	keratin, type I cytoskeletal 9 [Homo sapiens]	gi|55956899	NCBInr_2012312.fasta	62065.9	1	35	66	732	0.103	0.852	GFGGASGGGYSSSGGFGGGFGGGSGGGFGGGYGSGFGGFGGFGGGAGGGDGGILTANEK	R	S	0.95	5.01	0.275	0	0	0	1	2	4862.08	96	154	TRUE
Spot 573 Erw tov NCBInrv	VelosPro2303-01	keratin, type I cytoskeletal 9 [Homo sapiens]	gi|55956899	NCBInr_2012312.fasta	62065.9	1	35	66	732	0.103	0.852	GGGGSFGYSYGGGSGGGFSASSLGGGFGGGSR	R	G	0.95	6.54	0.461	0	4	54	0	2	2705.16	64	95	TRUE
Spot 573 Erw tov NCBInrv	VelosPro2303-01	keratin, type I cytoskeletal 9 [Homo sapiens]	gi|55956899	NCBInr_2012312.fasta	62065.9	1	35	66	732	0.103	0.852	GGSGGSHGGGSGFGGESGGSYGGGEEASGSGGGYGGGSGK	R	S	0.95	9.35	0.577	0	0	16	2	2	3223.28	580	619	TRUE
Spot 573 Erw tov NCBInrv	VelosPro2303-01	keratin, type I cytoskeletal 9 [Homo sapiens]	gi|55956899	NCBInr_2012312.fasta	62065.9	1	35	66	732	0.103	0.852	GGSGGSYGGGGSGGGYGGGSGSR	R	G	0.95	6.33	0.47	0	36	3	0	2	1791.73	491	513	TRUE
Spot 573 Erw tov NCBInrv	VelosPro2303-01	keratin, type I cytoskeletal 9 [Homo sapiens]	gi|55956899	NCBInr_2012312.fasta	62065.9	1	35	66	732	0.103	0.852	GGSGGSYGGGSGSGGGSGGGYGGGSGGGHSGGSGGGHSGGSGGNYGGGSGSGGGSGGGYGGGSGSR	R	G	0.95	7.6	0.0778	0	0	0	1	2	4972.94	514	579	TRUE
Spot 573 Erw tov NCBInrv	VelosPro2303-01	keratin, type I cytoskeletal 9 [Homo sapiens]	gi|55956899	NCBInr_2012312.fasta	62065.9	1	35	66	732	0.103	0.852	HGVQELEIELQSQLSK	R	K	0.95	6.47	0.335	0	54	37	0	2	1837.97	375	390	TRUE
Spot 573 Erw tov NCBInrv	VelosPro2303-01	keratin, type I cytoskeletal 9 [Homo sapiens]	gi|55956899	NCBInr_2012312.fasta	62065.9	1	35	66	732	0.103	0.852	HGVQELEIELQSQLSKK	R	A	0.95	6.77	0.374	0	1	39	0	2	1966.06	375	391	TRUE
Spot 573 Erw tov NCBInrv	VelosPro2303-01	keratin, type I cytoskeletal 9 [Homo sapiens]	gi|55956899	NCBInr_2012312.fasta	62065.9	1	35	66	732	0.103	0.852	HGVQELEIELQSQLSKKAALEK	R	S	0.95	5.31	0.22	0	0	0	2	2	2478.36	375	396	TRUE
Spot 573 Erw tov NCBInrv	VelosPro2303-01	keratin, type I cytoskeletal 9 [Homo sapiens]	gi|55956899	NCBInr_2012312.fasta	62065.9	1	35	66	732	0.103	0.852	IGLGGRGGSGGSYGR	K	G	0.95	3.17	0.207	0	0	1	0	2	1350.69	473	487	TRUE
Spot 573 Erw tov NCBInrv	VelosPro2303-01	keratin, type I cytoskeletal 9 [Homo sapiens]	gi|55956899	NCBInr_2012312.fasta	62065.9	1	35	66	732	0.103	0.852	KDIENQYETQITQIEHEVSSSGQEVQSSAK	R	E	0.95	7.35	0.398	0	0	5	9	2	3392.61	339	368	TRUE
Spot 573 Erw tov NCBInrv	VelosPro2303-01	keratin, type I cytoskeletal 9 [Homo sapiens]	gi|55956899	NCBInr_2012312.fasta	62065.9	1	35	66	732	0.103	0.852	KNHKEEMSQLTGQNSGDVNVEINVAPGK	K	D	0.95	6	0.311	0	0	2	0	2	3023.49	290	317	TRUE
Spot 573 Erw tov NCBInrv	VelosPro2303-01	keratin, type I cytoskeletal 9 [Homo sapiens]	gi|55956899	NCBInr_2012312.fasta	62065.9	1	35	66	732	0.103	0.852	LASYLDKVQALEEANNDLENK	R	I	0.95	7.02	0.313	0	3	29	0	2	2377.19	164	184	TRUE
Spot 573 Erw tov NCBInrv	VelosPro2303-01	keratin, type I cytoskeletal 9 [Homo sapiens]	gi|55956899	NCBInr_2012312.fasta	62065.9	1	35	66	732	0.103	0.852	LASYLDKVQALEEANNDLENKIQDWYDK	R	K	0.95	6.17	0.37	0	0	2	1	2	3325.62	164	191	TRUE
Spot 573 Erw tov NCBInrv	VelosPro2303-01	keratin, type I cytoskeletal 9 [Homo sapiens]	gi|55956899	NCBInr_2012312.fasta	62065.9	1	35	66	732	0.103	0.852	LEKEIETYHNLLEGGQEDFESSGAGK	R	I	0.95	6.51	0.324	0	0	12	2	2	2880.35	447	472	TRUE
Spot 573 Erw tov NCBInrv	VelosPro2303-01	keratin, type I cytoskeletal 9 [Homo sapiens]	gi|55956899	NCBInr_2012312.fasta	62065.9	1	35	66	732	0.103	0.852	NHKEEMSQLTGQNSGDVNVEINVAPGK	K	D	0.95	7.32	0.311	0	0	13	0	2	2895.39	291	317	TRUE
Spot 573 Erw tov NCBInrv	VelosPro2303-01	keratin, type I cytoskeletal 9 [Homo sapiens]	gi|55956899	NCBInr_2012312.fasta	62065.9	1	35	66	732	0.103	0.852	NHKEEMSQLTGQNSGDVNVEINVAPGKDLTK	K	T	0.95	6.02	0.316	0	0	3	9	2	3368.64	291	321	TRUE
Spot 573 Erw tov NCBInrv	VelosPro2303-01	keratin, type I cytoskeletal 9 [Homo sapiens]	gi|55956899	NCBInr_2012312.fasta	62065.9	1	35	66	732	0.103	0.852	NYSPYYNTIDDLKDQIVDLTVGNNK	K	T	0.95	4.88	0.492	0	0	53	2	2	2902.41	200	224	TRUE
Spot 573 Erw tov NCBInrv	VelosPro2303-01	keratin, type I cytoskeletal 9 [Homo sapiens]	gi|55956899	NCBInr_2012312.fasta	62065.9	1	35	66	732	0.103	0.852	QEIECQNQEYSLLLSIK	R	M	0.95	5.71	0.411	0	3	2	0	2	2095.04	428	444	TRUE
Spot 573 Erw tov NCBInrv	VelosPro2303-01	keratin, type I cytoskeletal 9 [Homo sapiens]	gi|55956899	NCBInr_2012312.fasta	62065.9	1	35	66	732	0.103	0.852	QGVDADINGLR	R	Q	0.95	3.82	0.128	0	19	0	0	2	1157.59	251	261	TRUE
Spot 573 Erw tov NCBInrv	VelosPro2303-01	keratin, type I cytoskeletal 9 [Homo sapiens]	gi|55956899	NCBInr_2012312.fasta	62065.9	1	35	66	732	0.103	0.852	QVLDNLTMEK	R	S	0.95	2.75	0.144	0	4	0	0	2	1190.61	262	271	TRUE
Spot 573 Erw tov NCBInrv	VelosPro2303-01	keratin, type I cytoskeletal 9 [Homo sapiens]	gi|55956899	NCBInr_2012312.fasta	62065.9	1	35	66	732	0.103	0.852	QVLDNLTMEKSDLEMQYETLQEELMALK	R	K	0.95	5.67	0.338	0	0	4	0	2	3342.62	262	289	TRUE
Spot 573 Erw tov NCBInrv	VelosPro2303-01	keratin, type I cytoskeletal 9 [Homo sapiens]	gi|55956899	NCBInr_2012312.fasta	62065.9	1	35	66	732	0.103	0.852	QVLDNLTMEKSDLEMQYETLQEELMALKK	R	N	0.95	6.15	0.322	0	0	7	6	2	3470.71	262	290	TRUE
Spot 573 Erw tov NCBInrv	VelosPro2303-01	keratin, type I cytoskeletal 9 [Homo sapiens]	gi|55956899	NCBInr_2012312.fasta	62065.9	1	35	66	732	0.103	0.852	SDLEMQYETLQEELMALK	K	K	0.95	5.73	0.388	0	61	4	0	2	2171.02	272	289	TRUE
Spot 573 Erw tov NCBInrv	VelosPro2303-01	keratin, type I cytoskeletal 9 [Homo sapiens]	gi|55956899	NCBInr_2012312.fasta	62065.9	1	35	66	732	0.103	0.852	SDLEMQYETLQEELMALKK	K	N	0.95	5.05	0.401	0	14	17	0	2	2315.11	272	290	TRUE
Spot 573 Erw tov NCBInrv	VelosPro2303-01	keratin, type I cytoskeletal 9 [Homo sapiens]	gi|55956899	NCBInr_2012312.fasta	62065.9	1	35	66	732	0.103	0.852	SGGGGGGGLGSGGSIR	R	S	0.95	5.16	0.329	0	20	2	0	2	1232.6	14	29	TRUE
Spot 573 Erw tov NCBInrv	VelosPro2303-01	keratin, type I cytoskeletal 9 [Homo sapiens]	gi|55956899	NCBInr_2012312.fasta	62065.9	1	35	66	732	0.103	0.852	STMQELNSR	K	L	0.95	3.05	0.179	0	3	0	0	2	1065.5	155	163	TRUE
Spot 573 Erw tov NCBInrv	VelosPro2303-01	keratin, type I cytoskeletal 9 [Homo sapiens]	gi|55956899	NCBInr_2012312.fasta	62065.9	1	35	66	732	0.103	0.852	TLNDMRQEYEQLIAK	K	N	0.95	3.44	0.184	0	13	3	0	2	1851.93	322	336	TRUE
Spot 573 Erw tov NCBInrv	VelosPro2303-01	keratin, type I cytoskeletal 9 [Homo sapiens]	gi|55956899	NCBInr_2012312.fasta	62065.9	1	35	66	732	0.103	0.852	VQALEEANNDLENK	K	I	0.95	5.97	0.319	0	14	3	0	2	1586.77	171	184	TRUE
Spot 573 Erw tov NCBInrv	VelosPro2303-01	keratin, type I cytoskeletal 9 [Homo sapiens]	gi|55956899	NCBInr_2012312.fasta	62065.9	1	35	66	732	0.103	0.852	VQALEEANNDLENKIQDWYDK	K	K	0.95	3.68	0.2	0	0	1	0	2	2535.2	171	191	TRUE
Spot 573 Erw tov NCBInrv	VelosPro2303-01	keratin, type I cytoskeletal 9 [Homo sapiens]	gi|55956899	NCBInr_2012312.fasta	62065.9	1	35	66	732	0.103	0.852	VQALEEANNDLENKIQDWYDKK	K	G	0.95	5.58	0.308	0	0	2	0	2	2663.3	171	192	TRUE
Spot 573 Erw tov NCBInrv	VelosPro2303-01	keratin, type I cytoskeletal 9 [Homo sapiens]	gi|55956899	NCBInr_2012312.fasta	62065.9	1	35	66	732	0.103	0.852	YCGQLQMIQEQISNLEAQITDVR	R	Q	0.95	4.57	0.305	0	0	2	0	2	2737.33	405	427	TRUE
Spot 573 Erw tov NCBInrv	VelosPro2303-01	keratin, type II cytoskeletal 5 [Homo sapiens]	gi|119395754,gi|119617041,gi|18999435	NCBInr_2012312.fasta	62379.6	1	9	9	17	0.00238	0.159	DVDAAYMNKVELEAK	K	V	0.95	3.89	0.178	0	1	0	0	2	1695.83	278	292	TRUE
Spot 573 Erw tov NCBInrv	VelosPro2303-01	keratin, type II cytoskeletal 5 [Homo sapiens]	gi|119395754,gi|119617041,gi|18999435	NCBInr_2012312.fasta	62379.6	1	9	9	17	0.00238	0.159	NKLAELEEALQK	R	A	0.95	3.83	0.109	0	2	0	0	2	1385.76	430	441	TRUE
Spot 573 Erw tov NCBInrv	VelosPro2303-01	keratin, type II cytoskeletal 5 [Homo sapiens]	gi|119395754,gi|119617041,gi|18999435	NCBInr_2012312.fasta	62379.6	1	9	9	17	0.00238	0.159	RISISTSGGSFR	K	N	0.95	2.97	0.212	0	2	0	0	2	1267.68	73	84	TRUE
Spot 573 Erw tov NCBInrv	VelosPro2303-01	keratin, type II cytoskeletal 5 [Homo sapiens]	gi|119395754,gi|119617041,gi|18999435	NCBInr_2012312.fasta	62379.6	1	9	9	17	0.00238	0.159	SRTEAESWYQTK	R	Y	0.95	3.67	0.246	0	2	0	0	2	1485.7	353	364	TRUE
Spot 573 Erw tov NCBInrv	VelosPro2303-01	keratin, type II cytoskeletal 5 [Homo sapiens]	gi|119395754,gi|119617041,gi|18999435	NCBInr_2012312.fasta	62379.6	1	9	9	17	0.00238	0.159	TEAESWYQTK	R	Y	0.95	3.58	0.288	0	2	0	0	2	1242.56	355	364	TRUE
Spot 573 Erw tov NCBInrv	VelosPro2303-01	keratin, type II cytoskeletal 5 [Homo sapiens]	gi|119395754,gi|119617041,gi|18999435	NCBInr_2012312.fasta	62379.6	1	9	9	17	0.00238	0.159	TTAENEFVMLK	R	K	0.95	3.04	0.126	0	1	0	0	2	1282.63	266	276	TRUE
Spot 573 Erw tov NCBInrv	VelosPro2303-01	keratin, type II cytoskeletal 5 [Homo sapiens]	gi|119395754,gi|119617041,gi|18999435	NCBInr_2012312.fasta	62379.6	1	9	9	17	0.00238	0.159	VDALMDEINFMK	K	M	0.95	4.38	0.375	0	1	0	0	2	1425.68	293	304	TRUE
Spot 573 Erw tov NCBInrv	VelosPro2303-01	keratin, type II cytoskeletal 5 [Homo sapiens]	gi|119395754,gi|119617041,gi|18999435	NCBInr_2012312.fasta	62379.6	1	9	9	17	0.00238	0.159	WTLLQEQGTK	K	T	0.95	3.6	0.163	0	2	0	0	2	1203.64	200	209	TRUE	gi|84040267,gi|908801,gi|908803,gi|46812692,gi|30584049,gi|155969697,gi|114644572,gi|5031839,gi|908790,gi|119617035,gi|114644570,gi|119617036,gi|114644568,gi|914833
Spot 573 Erw tov NCBInrv	VelosPro2303-01	keratin, type II cytoskeletal 5 [Homo sapiens]	gi|119395754,gi|119617041,gi|18999435	NCBInr_2012312.fasta	62379.6	1	9	9	17	0.00238	0.159	YEELQQTAGR	K	H	0.95	3.64	0.248	0	4	0	0	2	1194.58	365	374	TRUE
Spot 573 Erw tov NCBInrv	VelosPro2303-01	PREDICTED: keratin, type II cytoskeletal 1-like [Nomascus leucogenys]	gi|332206844	NCBInr_2012312.fasta	56662.4	1	3	3	21	0.00295	0.537	AEAESLYQSK	K	Y	0.95	3.5	0.181	0	18	0	0	2	1125.54	261	270	FALSE	gi|11935049,gi|119395750
Spot 573 Erw tov NCBInrv	VelosPro2303-01	PREDICTED: keratin, type II cytoskeletal 1-like [Nomascus leucogenys]	gi|332206844	NCBInr_2012312.fasta	56662.4	1	3	3	21	0.00295	0.537	DVDGAYMTK	K	V	0.95	2.97	0.248	0	30	0	0	2	999.445	184	192	FALSE	gi|11935049,gi|119395750
Spot 573 Erw tov NCBInrv	VelosPro2303-01	PREDICTED: keratin, type II cytoskeletal 1-like [Nomascus leucogenys]	gi|332206844	NCBInr_2012312.fasta	56662.4	1	3	3	21	0.00295	0.537	DYQELMNTK	R	L	0.95	2.88	0.221	0	5	0	0	2	1141.52	358	366	FALSE	gi|348581121,gi|11935049,gi|351695070,gi|119395750
Spot 573 Erw tov NCBInrv	VelosPro2303-01	PREDICTED: keratin, type II cytoskeletal 1-like [Nomascus leucogenys]	gi|332206844	NCBInr_2012312.fasta	56662.4	1	3	3	21	0.00295	0.537	FLEQQNQVLQTKWELLQQVDTSTR	R	T	0.95	7.4	0.349	0	0	1	0	2	2932.52	94	117	FALSE	gi|11935049,gi|351695070,gi|119395750
Spot 573 Erw tov NCBInrv	VelosPro2303-01	PREDICTED: keratin, type II cytoskeletal 1-like [Nomascus leucogenys]	gi|332206844	NCBInr_2012312.fasta	56662.4	1	3	3	21	0.00295	0.537	FSSCGGGGGSFGAGGGFGSR	R	S	0.95	5.87	0.484	0	5	0	0	2	1765.73	46	65	FALSE	gi|11935049,gi|119395750
Spot 573 Erw tov NCBInrv	VelosPro2303-01	PREDICTED: keratin, type II cytoskeletal 1-like [Nomascus leucogenys]	gi|332206844	NCBInr_2012312.fasta	56662.4	1	3	3	21	0.00295	0.537	GGGGGGYGSGGSSYGSGGGSYGSGGGGGGGR	R	G	0.95	6.34	0.489	0	4	4	0	2	2383.95	413	443	FALSE	gi|11935049,gi|119395750
Spot 573 Erw tov NCBInrv	VelosPro2303-01	PREDICTED: keratin, type II cytoskeletal 1-like [Nomascus leucogenys]	gi|332206844	NCBInr_2012312.fasta	56662.4	1	3	3	21	0.00295	0.537	GSGGGSSGGSIGGRGSSSGGVK	R	S	0.95	2.43	0.219	0	0	1	0	2	1751.83	497	518	FALSE	gi|11935049,gi|119395750
Spot 573 Erw tov NCBInrv	VelosPro2303-01	PREDICTED: keratin, type II cytoskeletal 1-like [Nomascus leucogenys]	gi|332206844	NCBInr_2012312.fasta	56662.4	1	3	3	21	0.00295	0.537	KDVDGAYMTK	K	V	0.95	3	0.139	0	1	0	0	2	1127.54	183	192	FALSE	gi|11935049,gi|119395750
Spot 573 Erw tov NCBInrv	VelosPro2303-01	PREDICTED: keratin, type II cytoskeletal 1-like [Nomascus leucogenys]	gi|332206844	NCBInr_2012312.fasta	56662.4	1	3	3	21	0.00295	0.537	LALDLEIATYR	K	T	0.95	4.31	0.212	0	51	0	0	2	1277.71	367	377	FALSE	gi|348581121,gi|11935049,gi|119395750
Spot 573 Erw tov NCBInrv	VelosPro2303-01	PREDICTED: keratin, type II cytoskeletal 1-like [Nomascus leucogenys]	gi|332206844	NCBInr_2012312.fasta	56662.4	1	3	3	21	0.00295	0.537	LDSELKNMQDMVEDYR	R	N	0.95	4.62	0.321	0	5	5	0	2	1985.89	146	161	FALSE	gi|11935049,gi|119395750
Spot 573 Erw tov NCBInrv	VelosPro2303-01	PREDICTED: keratin, type II cytoskeletal 1-like [Nomascus leucogenys]	gi|332206844	NCBInr_2012312.fasta	56662.4	1	3	3	21	0.00295	0.537	LLRDYQELMNTK	R	L	0.95	3.98	0.19	0	6	2	0	2	1523.79	355	366	FALSE	gi|348581121,gi|11935049,gi|351695070,gi|119395750
Spot 573 Erw tov NCBInrv	VelosPro2303-01	PREDICTED: keratin, type II cytoskeletal 1-like [Nomascus leucogenys]	gi|332206844	NCBInr_2012312.fasta	56662.4	1	3	3	21	0.00295	0.537	LNDLEDALQQAK	K	E	0.95	5.07	0.198	0	42	0	0	2	1357.7	338	349	FALSE	gi|11935049,gi|119395750
Spot 573 Erw tov NCBInrv	VelosPro2303-01	PREDICTED: keratin, type II cytoskeletal 1-like [Nomascus leucogenys]	gi|332206844	NCBInr_2012312.fasta	56662.4	1	3	3	21	0.00295	0.537	LNDLEDALQQAKEDLAR	K	L	0.95	5.54	0.291	0	1	8	0	2	1941.99	338	354	FALSE	gi|11935049,gi|119395750
Spot 573 Erw tov NCBInrv	VelosPro2303-01	PREDICTED: keratin, type II cytoskeletal 1-like [Nomascus leucogenys]	gi|332206844	NCBInr_2012312.fasta	56662.4	1	3	3	21	0.00295	0.537	NKLNDLEDALQQAK	K	E	0.95	4.66	0.289	0	49	6	0	2	1599.83	336	349	FALSE	gi|11935049,gi|119395750
Spot 573 Erw tov NCBInrv	VelosPro2303-01	PREDICTED: keratin, type II cytoskeletal 1-like [Nomascus leucogenys]	gi|332206844	NCBInr_2012312.fasta	56662.4	1	3	3	21	0.00295	0.537	NKLNDLEDALQQAKEDLAR	K	L	0.95	6	0.363	0	3	45	1	2	2184.13	336	354	FALSE	gi|11935049,gi|119395750
Spot 573 Erw tov NCBInrv	VelosPro2303-01	PREDICTED: keratin, type II cytoskeletal 1-like [Nomascus leucogenys]	gi|332206844	NCBInr_2012312.fasta	56662.4	1	3	3	21	0.00295	0.537	NMQDMVEDYR	K	N	0.95	3.9	0.259	0	32	0	0	2	1300.53	152	161	FALSE	gi|11935049,gi|351695070,gi|119395750
Spot 573 Erw tov NCBInrv	VelosPro2303-01	PREDICTED: keratin, type II cytoskeletal 1-like [Nomascus leucogenys]	gi|332206844	NCBInr_2012312.fasta	56662.4	1	3	3	21	0.00295	0.537	NSKIEISELNR	R	V	0.949	3.4	0.115	0	1	0	0	2	1302.7	287	297	FALSE	gi|11935049,gi|119395750
Spot 573 Erw tov NCBInrv	VelosPro2303-01	PREDICTED: keratin, type II cytoskeletal 1-like [Nomascus leucogenys]	gi|332206844	NCBInr_2012312.fasta	56662.4	1	3	3	21	0.00295	0.537	QIANLQQSISDAEQR	K	G	0.95	4.91	0.335	0	15	0	0	2	1700.86	312	326	TRUE
Spot 573 Erw tov NCBInrv	VelosPro2303-01	PREDICTED: keratin, type II cytoskeletal 1-like [Nomascus leucogenys]	gi|332206844	NCBInr_2012312.fasta	56662.4	1	3	3	21	0.00295	0.537	QIANLQQSISDAEQRGENALK	K	D	0.95	4.87	0.335	0	2	0	0	2	2313.18	312	332	TRUE
Spot 573 Erw tov NCBInrv	VelosPro2303-01	PREDICTED: keratin, type II cytoskeletal 1-like [Nomascus leucogenys]	gi|332206844	NCBInr_2012312.fasta	56662.4	1	3	3	21	0.00295	0.537	QIANLQQSISDAEQRGENALKDAK	K	N	0.95	4.42	0.262	0	0	4	0	2	2627.34	312	335	TRUE
Spot 573 Erw tov NCBInrv	VelosPro2303-01	PREDICTED: keratin, type II cytoskeletal 1-like [Nomascus leucogenys]	gi|332206844	NCBInr_2012312.fasta	56662.4	1	3	3	21	0.00295	0.537	RTNAENEFVTIKK	K	D	0.95	4.73	0.123	0	0	2	0	2	1549.83	171	183	FALSE	gi|348581121,gi|11935049,gi|351695070,gi|119395750
Spot 573 Erw tov NCBInrv	VelosPro2303-01	PREDICTED: keratin, type II cytoskeletal 1-like [Nomascus leucogenys]	gi|332206844	NCBInr_2012312.fasta	56662.4	1	3	3	21	0.00295	0.537	SGGGFSSGSAGIINYQR	R	R	0.95	4.57	0.307	0	2	0	0	2	1657.79	13	29	FALSE	gi|11935049,gi|119395750
Spot 573 Erw tov NCBInrv	VelosPro2303-01	PREDICTED: keratin, type II cytoskeletal 1-like [Nomascus leucogenys]	gi|332206844	NCBInr_2012312.fasta	56662.4	1	3	3	21	0.00295	0.537	SKAEAESLYQSK	K	Y	0.95	4.26	0.34	0	47	1	0	2	1340.67	259	270	FALSE	gi|11935049,gi|119395750
Spot 573 Erw tov NCBInrv	VelosPro2303-01	PREDICTED: keratin, type II cytoskeletal 1-like [Nomascus leucogenys]	gi|332206844	NCBInr_2012312.fasta	56662.4	1	3	3	21	0.00295	0.537	SKAEAESLYQSKYEELQITAGR	K	H	0.95	6.63	0.414	0	0	2	0	2	2501.25	259	280	FALSE	gi|11935049,gi|119395750
Spot 573 Erw tov NCBInrv	VelosPro2303-01	PREDICTED: keratin, type II cytoskeletal 1-like [Nomascus leucogenys]	gi|332206844	NCBInr_2012312.fasta	56662.4	1	3	3	21	0.00295	0.537	SLDLDSIIAEVK	R	A	0.95	4.79	0.249	0	61	0	0	2	1302.72	238	249	FALSE	gi|11935049,gi|351695070,gi|119395750
Spot 573 Erw tov NCBInrv	VelosPro2303-01	PREDICTED: keratin, type II cytoskeletal 1-like [Nomascus leucogenys]	gi|332206844	NCBInr_2012312.fasta	56662.4	1	3	3	21	0.00295	0.537	SLDLDSIIAEVKAQYEDIAQK	R	S	0.95	4.53	0.371	0	0	2	0	2	2349.22	238	258	FALSE	gi|11935049,gi|119395750
Spot 573 Erw tov NCBInrv	VelosPro2303-01	PREDICTED: keratin, type II cytoskeletal 1-like [Nomascus leucogenys]	gi|332206844	NCBInr_2012312.fasta	56662.4	1	3	3	21	0.00295	0.537	THNLEPYFESFINNLR	R	R	0.95	4.83	0.452	0	39	47	0	2	1993.98	118	133	FALSE	gi|11935049,gi|119395750
Spot 573 Erw tov NCBInrv	VelosPro2303-01	PREDICTED: keratin, type II cytoskeletal 1-like [Nomascus leucogenys]	gi|332206844	NCBInr_2012312.fasta	56662.4	1	3	3	21	0.00295	0.537	THNLEPYFESFINNLRR	R	R	0.95	3.27	0.361	0	0	2	3	2	2150.08	118	134	FALSE	gi|11935049,gi|119395750
Spot 573 Erw tov NCBInrv	VelosPro2303-01	PREDICTED: keratin, type II cytoskeletal 1-like [Nomascus leucogenys]	gi|332206844	NCBInr_2012312.fasta	56662.4	1	3	3	21	0.00295	0.537	TNAENEFVTIK	R	K	0.95	3.83	0.255	0	66	0	0	2	1265.64	172	182	FALSE	gi|348581121,gi|11935049,gi|351695070,gi|119395750
Spot 573 Erw tov NCBInrv	VelosPro2303-01	PREDICTED: keratin, type II cytoskeletal 1-like [Nomascus leucogenys]	gi|332206844	NCBInr_2012312.fasta	56662.4	1	3	3	21	0.00295	0.537	TNAENEFVTIKK	R	D	0.95	3.31	0.258	0	36	26	0	2	1393.73	172	183	FALSE	gi|348581121,gi|11935049,gi|351695070,gi|119395750
Spot 573 Erw tov NCBInrv	VelosPro2303-01	PREDICTED: keratin, type II cytoskeletal 1-like [Nomascus leucogenys]	gi|332206844	NCBInr_2012312.fasta	56662.4	1	3	3	21	0.00295	0.537	WELLQQVDTSTR	K	T	0.95	4	0.31	0	50	0	0	2	1491.74	106	117	FALSE	gi|348581121,gi|11935049,gi|351695070,gi|119395750
Spot 573 Erw tov NCBInrv	VelosPro2303-01	PREDICTED: keratin, type I cytoskeletal 10 isoform 1 [Pan troglodytes]	gi|114667509,gi|114667511,gi|119581085,gi|195972866,gi|21961605,gi|28317	NCBInr_2012312.fasta	58828.8	1	12	16	27	0.00379	0.237	ADLEMQIESLTEELAYLK	K	K	0.95	5.2	0.323	0	1	1	0	2	2096.05	267	284	TRUE
Spot 573 Erw tov NCBInrv	VelosPro2303-01	PREDICTED: keratin, type I cytoskeletal 10 isoform 1 [Pan troglodytes]	gi|114667509,gi|114667511,gi|119581085,gi|195972866,gi|21961605,gi|28317	NCBInr_2012312.fasta	58828.8	1	12	16	27	0.00379	0.237	ADLEMQIESLTEELAYLKK	K	N	0.95	5.03	0.325	0	2	1	0	2	2224.14	267	285	TRUE
Spot 573 Erw tov NCBInrv	VelosPro2303-01	PREDICTED: keratin, type I cytoskeletal 10 isoform 1 [Pan troglodytes]	gi|114667509,gi|114667511,gi|119581085,gi|195972866,gi|21961605,gi|28317	NCBInr_2012312.fasta	58828.8	1	12	16	27	0.00379	0.237	ALEESNYELEGK	R	I	0.95	4.15	0.277	0	2	0	0	2	1381.65	166	177	TRUE
Spot 573 Erw tov NCBInrv	VelosPro2303-01	PREDICTED: keratin, type I cytoskeletal 10 isoform 1 [Pan troglodytes]	gi|114667509,gi|114667511,gi|119581085,gi|195972866,gi|21961605,gi|28317	NCBInr_2012312.fasta	58828.8	1	12	16	27	0.00379	0.237	ELTTEIDNNIEQISSYK	K	S	0.95	5.19	0.412	0	2	0	0	2	1996.97	346	362	TRUE
Spot 573 Erw tov NCBInrv	VelosPro2303-01	PREDICTED: keratin, type I cytoskeletal 10 isoform 1 [Pan troglodytes]	gi|114667509,gi|114667511,gi|119581085,gi|195972866,gi|21961605,gi|28317	NCBInr_2012312.fasta	58828.8	1	12	16	27	0.00379	0.237	IRLENEIQTYR	K	S	0.95	3.92	0.117	0	2	0	0	2	1434.77	440	450	TRUE
Spot 573 Erw tov NCBInrv	VelosPro2303-01	PREDICTED: keratin, type I cytoskeletal 10 isoform 1 [Pan troglodytes]	gi|114667509,gi|114667511,gi|119581085,gi|195972866,gi|21961605,gi|28317	NCBInr_2012312.fasta	58828.8	1	12	16	27	0.00379	0.237	LENEIQTYR	R	S	0.95	3.36	0.0525	0	2	0	0	2	1165.58	442	450	TRUE
Spot 573 Erw tov NCBInrv	VelosPro2303-01	PREDICTED: keratin, type I cytoskeletal 10 isoform 1 [Pan troglodytes]	gi|114667509,gi|114667511,gi|119581085,gi|195972866,gi|21961605,gi|28317	NCBInr_2012312.fasta	58828.8	1	12	16	27	0.00379	0.237	NHEEEMKDLR	K	N	0.95	2.79	0.206	0	1	0	0	2	1300.6	286	295	TRUE
Spot 573 Erw tov NCBInrv	VelosPro2303-01	PREDICTED: keratin, type I cytoskeletal 10 isoform 1 [Pan troglodytes]	gi|114667509,gi|114667511,gi|119581085,gi|195972866,gi|21961605,gi|28317	NCBInr_2012312.fasta	58828.8	1	12	16	27	0.00379	0.237	NVQALEIELQSQLALK	R	Q	0.95	5.49	0.19	0	2	1	0	2	1797.01	371	386	TRUE
Spot 573 Erw tov NCBInrv	VelosPro2303-01	PREDICTED: keratin, type I cytoskeletal 10 isoform 1 [Pan troglodytes]	gi|114667509,gi|114667511,gi|119581085,gi|195972866,gi|21961605,gi|28317	NCBInr_2012312.fasta	58828.8	1	12	16	27	0.00379	0.237	QSVEADINGLR	R	R	0.95	3.26	0.136	0	1	0	0	2	1201.62	246	256	TRUE
Spot 573 Erw tov NCBInrv	VelosPro2303-01	PREDICTED: keratin, type I cytoskeletal 10 isoform 1 [Pan troglodytes]	gi|114667509,gi|114667511,gi|119581085,gi|195972866,gi|21961605,gi|28317	NCBInr_2012312.fasta	58828.8	1	12	16	27	0.00379	0.237	SLLEGEGSSGGGGR	R	G	0.95	3.85	0.337	0	3	0	0	2	1262.6	451	464	TRUE
Spot 573 Erw tov NCBInrv	VelosPro2303-01	PREDICTED: keratin, type I cytoskeletal 10 isoform 1 [Pan troglodytes]	gi|114667509,gi|114667511,gi|119581085,gi|195972866,gi|21961605,gi|28317	NCBInr_2012312.fasta	58828.8	1	12	16	27	0.00379	0.237	TIDDLKNQILNLTTDNANILLQIDNAR	K	L	0.95	6.6	0.327	0	0	2	2	2	3052.63	202	228	TRUE
Spot 573 Erw tov NCBInrv	VelosPro2303-01	PREDICTED: keratin, type I cytoskeletal 10 isoform 1 [Pan troglodytes]	gi|114667509,gi|114667511,gi|119581085,gi|195972866,gi|21961605,gi|28317	NCBInr_2012312.fasta	58828.8	1	12	16	27	0.00379	0.237	VTMQNLNDR	K	L	0.95	2.99	0.134	0	2	0	0	2	1090.53	148	156	TRUE	gi|30584787,gi|15431310,gi|229463044,gi|12803709
Spot 573 Erw tov NCBInrv	VelosPro2303-01	arginase-1 isoform 2 [Homo sapiens]	gi|10947139,gi|114051576,gi|119568438,gi|178995,gi|18535612,gi|332213312,gi|332824964,gi|346986435,gi|75765394	NCBInr_2012312.fasta	34736.1	1	3	3	4	0.000561	0.155	DVDPGEHYILK	R	T	0.95	2.44	0.23	0	1	0	0	2	1285.64	181	191	TRUE
Spot 573 Erw tov NCBInrv	VelosPro2303-01	arginase-1 isoform 2 [Homo sapiens]	gi|10947139,gi|114051576,gi|119568438,gi|178995,gi|18535612,gi|332213312,gi|332824964,gi|346986435,gi|75765394	NCBInr_2012312.fasta	34736.1	1	3	3	4	0.000561	0.155	ISLVLGGDHSLAIGSISGHAR	R	V	0.95	4.9	0.369	0	0	2	0	2	2060.12	93	113	TRUE
Spot 573 Erw tov NCBInrv	VelosPro2303-01	arginase-1 isoform 2 [Homo sapiens]	gi|10947139,gi|114051576,gi|119568438,gi|178995,gi|18535612,gi|332213312,gi|332824964,gi|346986435,gi|75765394	NCBInr_2012312.fasta	34736.1	1	3	3	4	0.000561	0.155	TGLLSGLDIMEVNPSLGK	K	T	0.95	5.28	0.372	0	1	0	0	2	1843.98	267	284	TRUE
Spot 573 Erw tov NCBInrv	VelosPro2303-01	PREDICTED: keratin, type II cytoskeletal 78 [Canis lupus familiaris]	gi|73996461	NCBInr_2012312.fasta	55836.6	0.998	2	2	17	0.00238	0.0271	SLNDQFASFIDK	R	V	0.95	4.53	0.317	0	15	0	0	2	1384.67	112	123	TRUE
Spot 573 Erw tov NCBInrv	VelosPro2303-01	PREDICTED: keratin, type II cytoskeletal 78 [Canis lupus familiaris]	gi|73996461	NCBInr_2012312.fasta	55836.6	0.998	2	2	17	0.00238	0.0271	SLNDQFASFIDKVR	R	F	0.95	4.07	0.25	0	2	0	0	2	1639.84	112	125	TRUE
Spot 573 Erw tov NCBInrv	VelosPro2303-01	PREDICTED: keratin, type II cytoskeletal 6A [Pan troglodytes]	gi|114644568,gi|114644570,gi|114644572,gi|119617035,gi|119617036,gi|155969697,gi|30584049,gi|46812692,gi|5031839,gi|84040267,gi|908790,gi|908801,gi|908803,gi|914833	NCBInr_2012312.fasta	42469.2	0.992	1	1	2	0.000281	0.0727	NLDLDSIIAEVKAQYEEIAQR	R	S	0.95	4.13	0.152	0	0	1	0	2	2418.25	147	167	FALSE	gi|181402,gi|47132620
Spot 573 Erw tov NCBInrv	VelosPro2303-01	PREDICTED: keratin, type II cytoskeletal 6A [Pan troglodytes]	gi|114644568,gi|114644570,gi|114644572,gi|119617035,gi|119617036,gi|155969697,gi|30584049,gi|46812692,gi|5031839,gi|84040267,gi|908790,gi|908801,gi|908803,gi|914833	NCBInr_2012312.fasta	42469.2	0.992	1	1	2	0.000281	0.0727	WTLLQEQGTK	K	T	0.95	3.6	0.163	0	2	0	0	2	1203.64	15	24	FALSE	gi|18999435,gi|119395754,gi|119617041
Spot 573 Erw tov NCBInrv	VelosPro2303-01	PREDICTED: keratin, type II cytoskeletal 6A [Pan troglodytes]	gi|114644568,gi|114644570,gi|114644572,gi|119617035,gi|119617036,gi|155969697,gi|30584049,gi|46812692,gi|5031839,gi|84040267,gi|908790,gi|908801,gi|908803,gi|914833	NCBInr_2012312.fasta	42469.2	0.992	1	1	2	0.000281	0.0727	YEELQVTAGR	K	H	0.95	3.87	0.15	0	2	0	0	2	1165.58	180	189	TRUE	gi|293686
Spot 573 Erw tov NCBInrv	VelosPro2303-01	hornerin precursor [Homo sapiens]	gi|40795897,gi|57546919,gi|57864582	NCBInr_2012312.fasta	282373	1	14	24	82	0.0115	0.0926	GEQHGSSSGSSSSYGQHGSGSR	R	Q	0.95	3.69	0.274	0	0	2	0	2	2138.87	1910	1931	TRUE
Spot 573 Erw tov NCBInrv	VelosPro2303-01	hornerin precursor [Homo sapiens]	gi|40795897,gi|57546919,gi|57864582	NCBInr_2012312.fasta	282373	1	14	24	82	0.0115	0.0926	GPYESGSGHSSGLGHQESR	R	S	0.95	4.26	0.333	0	0	1	0	2	1928.85	572	590	TRUE
Spot 573 Erw tov NCBInrv	VelosPro2303-01	hornerin precursor [Homo sapiens]	gi|40795897,gi|57546919,gi|57864582	NCBInr_2012312.fasta	282373	1	14	24	82	0.0115	0.0926	GPYESGSGHSSGLGHR	R	E	0.95	4.86	0.465	0	3	2	0	2	1584.71	1038	1053	TRUE
Spot 573 Erw tov NCBInrv	VelosPro2303-01	hornerin precursor [Homo sapiens]	gi|40795897,gi|57546919,gi|57864582	NCBInr_2012312.fasta	282373	1	14	24	82	0.0115	0.0926	GRHGSGLGHSSSHGQHGSGSGR	R	S	0.95	4.41	0.476	0	0	0	11	2	2098.96	1246	1267	TRUE
Spot 573 Erw tov NCBInrv	VelosPro2303-01	hornerin precursor [Homo sapiens]	gi|40795897,gi|57546919,gi|57864582	NCBInr_2012312.fasta	282373	1	14	24	82	0.0115	0.0926	GSGSGQSPSYGR	R	H	0.95	3.41	0.197	0	2	0	0	2	1139.51	897	908	TRUE
Spot 573 Erw tov NCBInrv	VelosPro2303-01	hornerin precursor [Homo sapiens]	gi|40795897,gi|57546919,gi|57864582	NCBInr_2012312.fasta	282373	1	14	24	82	0.0115	0.0926	HGSGLGHSSSHGQHGSGSGR	R	S	0.95	5.07	0.498	0	0	12	24	2	1901.83	1248	1267	TRUE
Spot 573 Erw tov NCBInrv	VelosPro2303-01	hornerin precursor [Homo sapiens]	gi|40795897,gi|57546919,gi|57864582	NCBInr_2012312.fasta	282373	1	14	24	82	0.0115	0.0926	HGSGSGHSSSHGQHGSGSSYSYSR	R	G	0.95	3.83	0.437	0	0	1	5	2	2389.99	312	335	TRUE
Spot 573 Erw tov NCBInrv	VelosPro2303-01	hornerin precursor [Homo sapiens]	gi|40795897,gi|57546919,gi|57864582	NCBInr_2012312.fasta	282373	1	14	24	82	0.0115	0.0926	HGSGSGHSSSYGQHGSGSGWSSSSGR	R	H	0.95	5.28	0.494	0	0	4	6	2	2493.02	1365	1390	TRUE
Spot 573 Erw tov NCBInrv	VelosPro2303-01	hornerin precursor [Homo sapiens]	gi|40795897,gi|57546919,gi|57864582	NCBInr_2012312.fasta	282373	1	14	24	82	0.0115	0.0926	HGSGSGQSSSYGPYGSGSGWSSSR	R	G	0.95	6.24	0.463	0	0	2	0	2	2318.97	1954	1977	TRUE
Spot 573 Erw tov NCBInrv	VelosPro2303-01	hornerin precursor [Homo sapiens]	gi|40795897,gi|57546919,gi|57864582	NCBInr_2012312.fasta	282373	1	14	24	82	0.0115	0.0926	HGSGSGQSSSYGPYR	R	S	0.95	4.25	0.508	0	2	0	0	2	1526.66	1014	1028	TRUE
Spot 573 Erw tov NCBInrv	VelosPro2303-01	hornerin precursor [Homo sapiens]	gi|40795897,gi|57546919,gi|57864582	NCBInr_2012312.fasta	282373	1	14	24	82	0.0115	0.0926	QGSSAGSSSSYGQHGSGSR	R	Q	0.95	3.08	0.234	0	0	1	0	2	1799.75	507	525	TRUE
Spot 573 Erw tov NCBInrv	VelosPro2303-01	hornerin precursor [Homo sapiens]	gi|40795897,gi|57546919,gi|57864582	NCBInr_2012312.fasta	282373	1	14	24	82	0.0115	0.0926	QSSSYGPHGYGSGR	R	S	0.95	2.65	0.271	0	1	0	0	2	1439.63	554	567	TRUE
Spot 573 Erw tov NCBInrv	VelosPro2303-01	hornerin precursor [Homo sapiens]	gi|40795897,gi|57546919,gi|57864582	NCBInr_2012312.fasta	282373	1	14	24	82	0.0115	0.0926	SEQHGSSSGLSSSYGQHGSGSHQSSGHGR	R	Q	0.95	4.35	0.133	0	0	0	1	2	2869.22	739	767	TRUE
Spot 573 Erw tov NCBInrv	VelosPro2303-01	hornerin precursor [Homo sapiens]	gi|40795897,gi|57546919,gi|57864582	NCBInr_2012312.fasta	282373	1	14	24	82	0.0115	0.0926	SEQHGSSSGSSSSYGQHGSGSR	R	Q	0.95	3.11	0.226	0	0	2	0	2	2168.88	970	991	TRUE
Spot 573 Erw tov NCBInrv	VelosPro2303-01	Keratin 14 [Homo sapiens]	gi|12803709,gi|15431310,gi|229463044,gi|30584787	NCBInr_2012312.fasta	51652.7	1	12	13	24	0.00337	0.386	ALEEANADLEVK	R	I	0.95	4.37	0.0503	0	1	0	0	2	1301.66	135	146	TRUE	gi|297701166
Spot 573 Erw tov NCBInrv	VelosPro2303-01	Keratin 14 [Homo sapiens]	gi|12803709,gi|15431310,gi|229463044,gi|30584787	NCBInr_2012312.fasta	51652.7	1	12	13	24	0.00337	0.386	APSTYGGGLSVSSSR	R	F	0.95	3.85	0.364	0	4	0	0	2	1425.7	42	56	TRUE	gi|297701166
Spot 573 Erw tov NCBInrv	VelosPro2303-01	Keratin 14 [Homo sapiens]	gi|12803709,gi|15431310,gi|229463044,gi|30584787	NCBInr_2012312.fasta	51652.7	1	12	13	24	0.00337	0.386	ASLENSLEETK	K	G	0.95	3.67	0.239	0	2	0	0	2	1220.6	353	363	TRUE
Spot 573 Erw tov NCBInrv	VelosPro2303-01	Keratin 14 [Homo sapiens]	gi|12803709,gi|15431310,gi|229463044,gi|30584787	NCBInr_2012312.fasta	51652.7	1	12	13	24	0.00337	0.386	DAEEWFFTK	K	T	0.95	3.14	0.18	0	1	0	0	2	1172.53	301	309	TRUE
Spot 573 Erw tov NCBInrv	VelosPro2303-01	Keratin 14 [Homo sapiens]	gi|12803709,gi|15431310,gi|229463044,gi|30584787	NCBInr_2012312.fasta	51652.7	1	12	13	24	0.00337	0.386	EVATNSELVQSGK	R	S	0.95	3.39	0.171	0	3	0	0	2	1361.69	316	328	TRUE	gi|297701166
Spot 573 Erw tov NCBInrv	VelosPro2303-01	Keratin 14 [Homo sapiens]	gi|12803709,gi|15431310,gi|229463044,gi|30584787	NCBInr_2012312.fasta	51652.7	1	12	13	24	0.00337	0.386	GQVGGDVNVEMDAAPGVDLSR	R	I	0.95	5.73	0.267	0	2	0	0	2	2085.99	262	282	TRUE
Spot 573 Erw tov NCBInrv	VelosPro2303-01	Keratin 14 [Homo sapiens]	gi|12803709,gi|15431310,gi|229463044,gi|30584787	NCBInr_2012312.fasta	51652.7	1	12	13	24	0.00337	0.386	GSCGIGGGIGGGSSR	K	I	0.95	3.08	0.211	0	1	0	0	2	1278.59	16	30	TRUE	gi|297701166
Spot 573 Erw tov NCBInrv	VelosPro2303-01	Keratin 14 [Homo sapiens]	gi|12803709,gi|15431310,gi|229463044,gi|30584787	NCBInr_2012312.fasta	51652.7	1	12	13	24	0.00337	0.386	ILNEMRDQYEK	R	M	0.95	3.66	0.194	0	2	0	0	2	1438.7	283	293	TRUE	gi|297701166
Spot 573 Erw tov NCBInrv	VelosPro2303-01	Keratin 14 [Homo sapiens]	gi|12803709,gi|15431310,gi|229463044,gi|30584787	NCBInr_2012312.fasta	51652.7	1	12	13	24	0.00337	0.386	ILTATVDNANVLLQIDNAR	K	L	0.95	6.39	0.282	0	2	2	0	2	2054.12	176	194	TRUE
Spot 573 Erw tov NCBInrv	VelosPro2303-01	Keratin 14 [Homo sapiens]	gi|12803709,gi|15431310,gi|229463044,gi|30584787	NCBInr_2012312.fasta	51652.7	1	12	13	24	0.00337	0.386	LLEGEDAHLSSSQFSSGSQSSR	R	D	0.95	4.02	0.228	0	0	1	0	2	2309.06	418	439	TRUE
Spot 573 Erw tov NCBInrv	VelosPro2303-01	Keratin 14 [Homo sapiens]	gi|12803709,gi|15431310,gi|229463044,gi|30584787	NCBInr_2012312.fasta	51652.7	1	12	13	24	0.00337	0.386	TMQNLEIELQSQLSMK	R	A	0.95	5.4	0.365	0	1	0	0	2	1892.95	337	352	TRUE
Spot 573 Erw tov NCBInrv	VelosPro2303-01	Keratin 14 [Homo sapiens]	gi|12803709,gi|15431310,gi|229463044,gi|30584787	NCBInr_2012312.fasta	51652.7	1	12	13	24	0.00337	0.386	VLDELTLAR	R	A	0.95	3.47	0.0426	0	2	0	0	2	1029.59	224	232	TRUE
Spot 573 Erw tov NCBInrv	VelosPro2303-01	Keratin 14 [Homo sapiens]	gi|12803709,gi|15431310,gi|229463044,gi|30584787	NCBInr_2012312.fasta	51652.7	1	12	13	24	0.00337	0.386	VTMQNLNDR	K	L	0.95	2.99	0.134	0	2	0	0	2	1090.53	117	125	FALSE	gi|195972866,gi|114667511,gi|119581085,gi|114667509,gi|28317,gi|21961605
Spot 573 Erw tov NCBInrv	VelosPro2303-01	Keratin, type II cytoskeletal 1, partial [Heterocephalus glaber]	gi|351695070	NCBInr_2012312.fasta	65076.7	0.999	1	1	2	0.000281	0.132	DYQELMNTK	R	L	0.95	2.88	0.221	0	5	0	0	2	1141.52	476	484	FALSE	gi|348581121,gi|11935049,gi|332206844,gi|119395750
Spot 573 Erw tov NCBInrv	VelosPro2303-01	Keratin, type II cytoskeletal 1, partial [Heterocephalus glaber]	gi|351695070	NCBInr_2012312.fasta	65076.7	0.999	1	1	2	0.000281	0.132	FLEQQNQVLQTKWELLQQVDTSTR	R	T	0.95	7.4	0.349	0	0	1	0	2	2932.52	212	235	FALSE	gi|11935049,gi|332206844,gi|119395750
Spot 573 Erw tov NCBInrv	VelosPro2303-01	Keratin, type II cytoskeletal 1, partial [Heterocephalus glaber]	gi|351695070	NCBInr_2012312.fasta	65076.7	0.999	1	1	2	0.000281	0.132	LLRDYQELMNTK	R	L	0.95	3.98	0.19	0	6	2	0	2	1523.79	473	484	FALSE	gi|348581121,gi|11935049,gi|332206844,gi|119395750
Spot 573 Erw tov NCBInrv	VelosPro2303-01	Keratin, type II cytoskeletal 1, partial [Heterocephalus glaber]	gi|351695070	NCBInr_2012312.fasta	65076.7	0.999	1	1	2	0.000281	0.132	NMQDMVEDYR	K	N	0.95	3.9	0.259	0	32	0	0	2	1300.53	270	279	FALSE	gi|11935049,gi|332206844,gi|119395750
Spot 573 Erw tov NCBInrv	VelosPro2303-01	Keratin, type II cytoskeletal 1, partial [Heterocephalus glaber]	gi|351695070	NCBInr_2012312.fasta	65076.7	0.999	1	1	2	0.000281	0.132	RTNAENEFVTIKK	K	D	0.95	4.73	0.123	0	0	2	0	2	1549.83	289	301	FALSE	gi|348581121,gi|11935049,gi|332206844,gi|119395750
Spot 573 Erw tov NCBInrv	VelosPro2303-01	Keratin, type II cytoskeletal 1, partial [Heterocephalus glaber]	gi|351695070	NCBInr_2012312.fasta	65076.7	0.999	1	1	2	0.000281	0.132	SLDLDSIIAEVK	R	A	0.95	4.79	0.249	0	61	0	0	2	1302.72	356	367	FALSE	gi|11935049,gi|332206844,gi|119395750
Spot 573 Erw tov NCBInrv	VelosPro2303-01	Keratin, type II cytoskeletal 1, partial [Heterocephalus glaber]	gi|351695070	NCBInr_2012312.fasta	65076.7	0.999	1	1	2	0.000281	0.132	TLNNQFASFIDK	K	V	0.95	3.77	0.0677	0	2	0	0	2	1397.71	198	209	TRUE	gi|21755908,gi|89357932,gi|25140706
Spot 573 Erw tov NCBInrv	VelosPro2303-01	Keratin, type II cytoskeletal 1, partial [Heterocephalus glaber]	gi|351695070	NCBInr_2012312.fasta	65076.7	0.999	1	1	2	0.000281	0.132	TNAENEFVTIK	R	K	0.95	3.83	0.255	0	66	0	0	2	1265.64	290	300	FALSE	gi|348581121,gi|11935049,gi|332206844,gi|119395750
Spot 573 Erw tov NCBInrv	VelosPro2303-01	Keratin, type II cytoskeletal 1, partial [Heterocephalus glaber]	gi|351695070	NCBInr_2012312.fasta	65076.7	0.999	1	1	2	0.000281	0.132	TNAENEFVTIKK	R	D	0.95	3.31	0.258	0	36	26	0	2	1393.73	290	301	FALSE	gi|348581121,gi|11935049,gi|332206844,gi|119395750
Spot 573 Erw tov NCBInrv	VelosPro2303-01	Keratin, type II cytoskeletal 1, partial [Heterocephalus glaber]	gi|351695070	NCBInr_2012312.fasta	65076.7	0.999	1	1	2	0.000281	0.132	WELLQQVDTSTR	K	T	0.95	4	0.31	0	50	0	0	2	1491.74	224	235	FALSE	gi|348581121,gi|11935049,gi|332206844,gi|119395750
Spot 573 Erw tov NCBInrv	VelosPro2303-01	PREDICTED: keratin, type II cytoskeletal 1-like [Cavia porcellus]	gi|348581121	NCBInr_2012312.fasta	63806.3	0.998	2	2	23	0.00323	0.15	DYQELMNTK	R	L	0.95	2.88	0.221	0	5	0	0	2	1141.52	462	470	FALSE	gi|11935049,gi|351695070,gi|332206844,gi|119395750
Spot 573 Erw tov NCBInrv	VelosPro2303-01	PREDICTED: keratin, type II cytoskeletal 1-like [Cavia porcellus]	gi|348581121	NCBInr_2012312.fasta	63806.3	0.998	2	2	23	0.00323	0.15	FLEQQNQVLKTK	R	W	0.95	4.76	0.227	0	19	0	0	2	1475.82	198	209	TRUE
Spot 573 Erw tov NCBInrv	VelosPro2303-01	PREDICTED: keratin, type II cytoskeletal 1-like [Cavia porcellus]	gi|348581121	NCBInr_2012312.fasta	63806.3	0.998	2	2	23	0.00323	0.15	LALDLEIATYR	K	T	0.95	4.31	0.212	0	51	0	0	2	1277.71	471	481	FALSE	gi|11935049,gi|332206844,gi|119395750
Spot 573 Erw tov NCBInrv	VelosPro2303-01	PREDICTED: keratin, type II cytoskeletal 1-like [Cavia porcellus]	gi|348581121	NCBInr_2012312.fasta	63806.3	0.998	2	2	23	0.00323	0.15	LLRDYQELMNTK	R	L	0.95	3.98	0.19	0	6	2	0	2	1523.79	459	470	FALSE	gi|11935049,gi|351695070,gi|332206844,gi|119395750
Spot 573 Erw tov NCBInrv	VelosPro2303-01	PREDICTED: keratin, type II cytoskeletal 1-like [Cavia porcellus]	gi|348581121	NCBInr_2012312.fasta	63806.3	0.998	2	2	23	0.00323	0.15	QISNLQQSISDAEER	K	G	0.95	4.18	0.18	0	4	0	0	2	1717.84	416	430	TRUE
Spot 573 Erw tov NCBInrv	VelosPro2303-01	PREDICTED: keratin, type II cytoskeletal 1-like [Cavia porcellus]	gi|348581121	NCBInr_2012312.fasta	63806.3	0.998	2	2	23	0.00323	0.15	RTNAENEFVTIKK	K	D	0.95	4.73	0.123	0	0	2	0	2	1549.83	275	287	FALSE	gi|11935049,gi|351695070,gi|332206844,gi|119395750
Spot 573 Erw tov NCBInrv	VelosPro2303-01	PREDICTED: keratin, type II cytoskeletal 1-like [Cavia porcellus]	gi|348581121	NCBInr_2012312.fasta	63806.3	0.998	2	2	23	0.00323	0.15	SLVNLGGSKSISISVAR	R	G	0.95	4.03	0.305	0	1	0	0	2	1687.97	64	80	FALSE	gi|11935049,gi|119395750
Spot 573 Erw tov NCBInrv	VelosPro2303-01	PREDICTED: keratin, type II cytoskeletal 1-like [Cavia porcellus]	gi|348581121	NCBInr_2012312.fasta	63806.3	0.998	2	2	23	0.00323	0.15	TNAENEFVTIK	R	K	0.95	3.83	0.255	0	66	0	0	2	1265.64	276	286	FALSE	gi|11935049,gi|351695070,gi|332206844,gi|119395750
Spot 573 Erw tov NCBInrv	VelosPro2303-01	PREDICTED: keratin, type II cytoskeletal 1-like [Cavia porcellus]	gi|348581121	NCBInr_2012312.fasta	63806.3	0.998	2	2	23	0.00323	0.15	TNAENEFVTIKK	R	D	0.95	3.31	0.258	0	36	26	0	2	1393.73	276	287	FALSE	gi|11935049,gi|351695070,gi|332206844,gi|119395750
Spot 573 Erw tov NCBInrv	VelosPro2303-01	PREDICTED: keratin, type II cytoskeletal 1-like [Cavia porcellus]	gi|348581121	NCBInr_2012312.fasta	63806.3	0.998	2	2	23	0.00323	0.15	WELLQQVDTSTR	K	T	0.95	4	0.31	0	50	0	0	2	1491.74	210	221	FALSE	gi|11935049,gi|351695070,gi|332206844,gi|119395750
Spot 573 Erw tov NCBInrv	VelosPro2303-01	epidermal cytokeratin 2 [Homo sapiens]	gi|181402,gi|47132620	NCBInr_2012312.fasta	65866.4	1	11	11	19	0.00266	0.329	FGGFGGPGGVGGLGGPGGFGPGGYPGGIHEVSVNQSLLQPLNVK	R	V	0.95	5.3	0.279	0	0	0	1	2	4092.07	129	172	TRUE
Spot 573 Erw tov NCBInrv	VelosPro2303-01	epidermal cytokeratin 2 [Homo sapiens]	gi|181402,gi|47132620	NCBInr_2012312.fasta	65866.4	1	11	11	19	0.00266	0.329	GGSSSGGGYGSGGGGSSSVK	R	G	0.95	4.27	0.481	0	2	0	0	2	1588.68	610	629	TRUE
Spot 573 Erw tov NCBInrv	VelosPro2303-01	epidermal cytokeratin 2 [Homo sapiens]	gi|181402,gi|47132620	NCBInr_2012312.fasta	65866.4	1	11	11	19	0.00266	0.329	GSSSGGGYSSGSSSYGSGGR	R	Q	0.95	4.63	0.387	0	2	0	0	2	1740.71	531	550	TRUE
Spot 573 Erw tov NCBInrv	VelosPro2303-01	epidermal cytokeratin 2 [Homo sapiens]	gi|181402,gi|47132620	NCBInr_2012312.fasta	65866.4	1	11	11	19	0.00266	0.329	HGGGGGGFGGGGFGSR	R	S	0.95	4.34	0.308	0	2	0	0	2	1320.58	46	61	TRUE
Spot 573 Erw tov NCBInrv	VelosPro2303-01	epidermal cytokeratin 2 [Homo sapiens]	gi|181402,gi|47132620	NCBInr_2012312.fasta	65866.4	1	11	11	19	0.00266	0.329	HSSGGGSRGGSSSGGGYGSGGGGSSSVK	K	G	0.95	3.86	0.212	0	0	1	0	2	2314	602	629	TRUE
Spot 573 Erw tov NCBInrv	VelosPro2303-01	epidermal cytokeratin 2 [Homo sapiens]	gi|181402,gi|47132620	NCBInr_2012312.fasta	65866.4	1	11	11	19	0.00266	0.329	NLDLDSIIAEVKAQYEEIAQR	R	S	0.95	4.13	0.152	0	0	1	0	2	2418.25	348	368	TRUE	gi|84040267,gi|908801,gi|908803,gi|46812692,gi|30584049,gi|155969697,gi|114644572,gi|5031839,gi|908790,gi|119617035,gi|114644570,gi|119617036,gi|114644568,gi|914833
Spot 573 Erw tov NCBInrv	VelosPro2303-01	epidermal cytokeratin 2 [Homo sapiens]	gi|181402,gi|47132620	NCBInr_2012312.fasta	65866.4	1	11	11	19	0.00266	0.329	SISISVAGGGGGFGAAGGFGGR	K	G	0.95	5.95	0.519	0	2	0	0	2	1838.91	71	92	TRUE
Spot 573 Erw tov NCBInrv	VelosPro2303-01	epidermal cytokeratin 2 [Homo sapiens]	gi|181402,gi|47132620	NCBInr_2012312.fasta	65866.4	1	11	11	19	0.00266	0.329	SKEEAEALYHSK	R	Y	0.95	4.1	0.236	0	0	2	0	2	1391.68	369	380	TRUE
Spot 573 Erw tov NCBInrv	VelosPro2303-01	epidermal cytokeratin 2 [Homo sapiens]	gi|181402,gi|47132620	NCBInr_2012312.fasta	65866.4	1	11	11	19	0.00266	0.329	VDLLNQEIEFLK	K	V	0.95	4.32	0.165	0	2	0	0	2	1460.8	309	320	TRUE
Spot 573 Erw tov NCBInrv	VelosPro2303-01	epidermal cytokeratin 2 [Homo sapiens]	gi|181402,gi|47132620	NCBInr_2012312.fasta	65866.4	1	11	11	19	0.00266	0.329	VLYDAEISQIHQSVTDTNVILSMDNSR	K	N	0.95	5.04	0.385	0	0	2	0	2	3048.49	321	347	TRUE
Spot 573 Erw tov NCBInrv	VelosPro2303-01	epidermal cytokeratin 2 [Homo sapiens]	gi|181402,gi|47132620	NCBInr_2012312.fasta	65866.4	1	11	11	19	0.00266	0.329	YEELQVTVGR	K	H	0.95	3.8	0.156	0	2	0	0	2	1193.62	381	390	TRUE
Spot 573 Erw tov NCBInrv	VelosPro2303-01	epidermal keratin subunit II [Mus musculus]	gi|293686	NCBInr_2012312.fasta	59451.9	0.998	2	3	4	0.000561	0.0398	TDAENEFVTLK	R	K	0.95	3.81	0.211	0	2	0	0	2	1266.62	250	260	TRUE
Spot 573 Erw tov NCBInrv	VelosPro2303-01	epidermal keratin subunit II [Mus musculus]	gi|293686	NCBInr_2012312.fasta	59451.9	0.998	2	3	4	0.000561	0.0398	TDAENEFVTLKK	R	D	0.95	3.64	0.213	0	1	1	0	2	1394.72	250	261	TRUE
Spot 573 Erw tov NCBInrv	VelosPro2303-01	epidermal keratin subunit II [Mus musculus]	gi|293686	NCBInr_2012312.fasta	59451.9	0.998	2	3	4	0.000561	0.0398	YEELQVTAGR	K	H	0.95	3.87	0.15	0	2	0	0	2	1165.58	349	358	FALSE	gi|84040267,gi|908801,gi|908803,gi|46812692,gi|30584049,gi|155969697,gi|114644572,gi|5031839,gi|908790,gi|119617035,gi|114644570,gi|119617036,gi|114644568,gi|914833
Spot 580 Erwv	VelosPro2304	sorbitol-6-phosphate dehydrogenase [Erwinia amylovora CFBP1430]	gi|292489538	erwiniaNCBI_130313.fasta	27806.3	1	8	8	12	0.00401	0.363	AAPITQFR	K	L	0.95	2.12	0.621	39.8	34.5	10.6	0	2	0	0	2	903.505	94	101	TRUE
Spot 580 Erwv	VelosPro2304	sorbitol-6-phosphate dehydrogenase [Erwinia amylovora CFBP1430]	gi|292489538	erwiniaNCBI_130313.fasta	27806.3	1	8	8	12	0.00401	0.363	AAYCTGQSINVTGGQVMF	K	-	0.95	3.87	0.49	38.5	37.1	12.5	0	1	0	0	2	1919.86	242	259	TRUE
Spot 580 Erwv	VelosPro2304	sorbitol-6-phosphate dehydrogenase [Erwinia amylovora CFBP1430]	gi|292489538	erwiniaNCBI_130313.fasta	27806.3	1	8	8	12	0.00401	0.363	ADLLVYSAGVAK	R	A	0.95	3.87	0.164	73.2	35.9	22.9	0	1	0	0	2	1206.67	82	93	TRUE
Spot 580 Erwv	VelosPro2304	sorbitol-6-phosphate dehydrogenase [Erwinia amylovora CFBP1430]	gi|292489538	erwiniaNCBI_130313.fasta	27806.3	1	8	8	12	0.00401	0.363	AVDETFGR	R	A	0.95	2.45	0.529	42.7	34.8	14	0	1	0	0	2	894.432	74	81	TRUE
Spot 580 Erwv	VelosPro2304	sorbitol-6-phosphate dehydrogenase [Erwinia amylovora CFBP1430]	gi|292489538	erwiniaNCBI_130313.fasta	27806.3	1	8	8	12	0.00401	0.363	AYGFKVDATDEASVEALAR	R	A	0.95	3.08	0.37	26.4	37.9	-3.1	0	0	1	0	2	2012.99	55	73	TRUE
Spot 580 Erwv	VelosPro2304	sorbitol-6-phosphate dehydrogenase [Erwinia amylovora CFBP1430]	gi|292489538	erwiniaNCBI_130313.fasta	27806.3	1	8	8	12	0.00401	0.363	LGITPEEVEPYYVDK	K	V	0.95	3.48	0.438	59.7	37	25	0	1	0	0	2	1751.87	204	218	TRUE
Spot 580 Erwv	VelosPro2304	sorbitol-6-phosphate dehydrogenase [Erwinia amylovora CFBP1430]	gi|292489538	erwiniaNCBI_130313.fasta	27806.3	1	8	8	12	0.00401	0.363	SPMFQSLLPQYAEK	K	L	0.95	4.53	0.477	79	36.9	33.5	0	3	0	0	2	1654.81	190	203	TRUE
Spot 580 Erwv	VelosPro2304	sorbitol-6-phosphate dehydrogenase [Erwinia amylovora CFBP1430]	gi|292489538	erwiniaNCBI_130313.fasta	27806.3	1	8	8	12	0.00401	0.363	VDATDEASVEALAR	K	A	0.95	3.9	0.583	110	36.9	60.8	0	2	0	0	2	1446.71	60	73	TRUE
Spot 584 Erwv	VelosPro2305	transcriptional regulator Ycf27 [Erwinia amylovora CFBP1430]	gi|292489422	erwiniaNCBI_130313.fasta	27242.2	1	6	7	8	0.00451	0.382	EQASVALMFLTGR	R	D	0.95	3.62	0.516	86.4	36.8	45.8	0	1	0	0	2	1438.74	71	83	TRUE
Spot 584 Erwv	VelosPro2305	transcriptional regulator Ycf27 [Erwinia amylovora CFBP1430]	gi|292489422	erwiniaNCBI_130313.fasta	27242.2	1	6	7	8	0.00451	0.382	FNGWELEINSR	R	S	0.95	3.03	0.335	63.7	36.4	8.22	0	1	0	0	2	1364.66	139	149	TRUE
Spot 584 Erwv	VelosPro2305	transcriptional regulator Ycf27 [Erwinia amylovora CFBP1430]	gi|292489422	erwiniaNCBI_130313.fasta	27242.2	1	6	7	8	0.00451	0.382	HFESNPDTPEIIATIHGEGYR	K	F	0.95	6.01	0.44	95.2	38.3	28.5	0	0	1	0	2	2383.13	211	231	TRUE
Spot 584 Erwv	VelosPro2305	transcriptional regulator Ycf27 [Erwinia amylovora CFBP1430]	gi|292489422	erwiniaNCBI_130313.fasta	27242.2	1	6	7	8	0.00451	0.382	ILGLEIGADDYITKPFNPR	K	E	0.95	3.67	0.494	39.9	37.9	9.66	0	0	1	0	2	2132.14	90	108	TRUE
Spot 584 Erwv	VelosPro2305	transcriptional regulator Ycf27 [Erwinia amylovora CFBP1430]	gi|292489422	erwiniaNCBI_130313.fasta	27242.2	1	6	7	8	0.00451	0.382	MQTPHILIVEDELVTR	-	N	0.95	4.87	0.532	77.4	37.6	4.01	0	0	2	0	2	1910.01	1	16	TRUE
Spot 584 Erwv	VelosPro2305	transcriptional regulator Ycf27 [Erwinia amylovora CFBP1430]	gi|292489422	erwiniaNCBI_130313.fasta	27242.2	1	6	7	8	0.00451	0.382	TMNLAAVSEDR	R	K	0.95	2.6	0.0465	51	35.9	11.2	0	2	0	0	2	1222.57	121	131	TRUE
Spot 584 Erwv	VelosPro2305	sorbitol-6-phosphate dehydrogenase [Erwinia amylovora CFBP1430]	gi|292489538	erwiniaNCBI_130313.fasta	27806.3	1	8	10	38	0.0214	0.347	AAYCTGQSINVTGGQVMF	K	-	0.95	4.85	0.597	92.9	37.2	61.7	0	2	0	0	2	1919.86	242	259	TRUE
Spot 584 Erwv	VelosPro2305	sorbitol-6-phosphate dehydrogenase [Erwinia amylovora CFBP1430]	gi|292489538	erwiniaNCBI_130313.fasta	27806.3	1	8	10	38	0.0214	0.347	ADLLVYSAGVAK	R	A	0.95	4.02	0.231	75	36.1	27.9	0	5	0	0	2	1206.67	82	93	TRUE
Spot 584 Erwv	VelosPro2305	sorbitol-6-phosphate dehydrogenase [Erwinia amylovora CFBP1430]	gi|292489538	erwiniaNCBI_130313.fasta	27806.3	1	8	10	38	0.0214	0.347	AVDETFGR	R	A	0.95	2.42	0.596	35	35.1	11.7	0	3	0	0	2	894.432	74	81	TRUE
Spot 584 Erwv	VelosPro2305	sorbitol-6-phosphate dehydrogenase [Erwinia amylovora CFBP1430]	gi|292489538	erwiniaNCBI_130313.fasta	27806.3	1	8	10	38	0.0214	0.347	AYGFKVDATDEASVEALAR	R	A	0.95	5.82	0.576	101	37.5	61.8	0	1	2	0	2	2012.99	55	73	TRUE
Spot 584 Erwv	VelosPro2305	sorbitol-6-phosphate dehydrogenase [Erwinia amylovora CFBP1430]	gi|292489538	erwiniaNCBI_130313.fasta	27806.3	1	8	10	38	0.0214	0.347	LGITPEEVEPYYVDK	K	V	0.95	4.36	0.488	74.8	36.9	37.2	0	2	0	0	2	1751.87	204	218	TRUE
Spot 584 Erwv	VelosPro2305	sorbitol-6-phosphate dehydrogenase [Erwinia amylovora CFBP1430]	gi|292489538	erwiniaNCBI_130313.fasta	27806.3	1	8	10	38	0.0214	0.347	LGITPEEVEPYYVDKVPLK	K	R	0.95	3.71	0.449	67.5	38	29.1	0	0	1	0	2	2189.17	204	222	TRUE
Spot 584 Erwv	VelosPro2305	sorbitol-6-phosphate dehydrogenase [Erwinia amylovora CFBP1430]	gi|292489538	erwiniaNCBI_130313.fasta	27806.3	1	8	10	38	0.0214	0.347	SPMFQSLLPQYAEK	K	L	0.95	4.4	0.493	84.2	37	39.9	0	17	0	0	2	1638.82	190	203	TRUE
Spot 584 Erwv	VelosPro2305	sorbitol-6-phosphate dehydrogenase [Erwinia amylovora CFBP1430]	gi|292489538	erwiniaNCBI_130313.fasta	27806.3	1	8	10	38	0.0214	0.347	VDATDEASVEALAR	K	A	0.95	5.2	0.572	133	37	88.6	0	5	0	0	2	1446.71	60	73	TRUE
Spot 584 Erwv	VelosPro2305	hypothetical protein EAMY_0492 [Erwinia amylovora CFBP1430]	gi|292486980,gi|312171048,gi|428783908	erwiniaNCBI_130313.fasta	27223.8	1	9	10	11	0.0062	0.5	GMHTLDGSQYR	K	G	0.95	3.22	0.305	48.2	36.6	0	0	0	1	0	2	1280.57	223	233	TRUE
Spot 584 Erwv	VelosPro2305	hypothetical protein EAMY_0492 [Erwinia amylovora CFBP1430]	gi|292486980,gi|312171048,gi|428783908	erwiniaNCBI_130313.fasta	27223.8	1	9	10	11	0.0062	0.5	GYLTVEESEKL	R	-	0.95	3.2	0.486	45.9	36.1	16.3	0	2	0	0	2	1267.64	234	244	TRUE
Spot 584 Erwv	VelosPro2305	hypothetical protein EAMY_0492 [Erwinia amylovora CFBP1430]	gi|292486980,gi|312171048,gi|428783908	erwiniaNCBI_130313.fasta	27223.8	1	9	10	11	0.0062	0.5	IEIFGKPEAAGAQSDYGLHLEDER	R	R	0.95	4.91	0.478	60.9	38.5	26.9	0	0	1	0	2	2645.28	108	131	TRUE
Spot 584 Erwv	VelosPro2305	hypothetical protein EAMY_0492 [Erwinia amylovora CFBP1430]	gi|292486980,gi|312171048,gi|428783908	erwiniaNCBI_130313.fasta	27223.8	1	9	10	11	0.0062	0.5	LHENKPIQPDTSSIATEDR	R	A	0.95	4.1	0.393	47.1	37.8	0	0	0	1	0	2	2151.07	60	78	TRUE
Spot 584 Erwv	VelosPro2305	hypothetical protein EAMY_0492 [Erwinia amylovora CFBP1430]	gi|292486980,gi|312171048,gi|428783908	erwiniaNCBI_130313.fasta	27223.8	1	9	10	11	0.0062	0.5	LLTNAGLKVNAVTVDDIAQQDK	R	M	0.95	4.77	0.441	61.1	38.2	20.2	0	0	1	0	2	2326.26	133	154	TRUE
Spot 584 Erwv	VelosPro2305	hypothetical protein EAMY_0492 [Erwinia amylovora CFBP1430]	gi|292486980,gi|312171048,gi|428783908	erwiniaNCBI_130313.fasta	27223.8	1	9	10	11	0.0062	0.5	QDFFALAPQFEGQSNK	K	V	0.95	4.48	0.372	77.8	37	35.6	0	1	0	0	2	1826.87	28	43	TRUE
Spot 584 Erwv	VelosPro2305	hypothetical protein EAMY_0492 [Erwinia amylovora CFBP1430]	gi|292486980,gi|312171048,gi|428783908	erwiniaNCBI_130313.fasta	27223.8	1	9	10	11	0.0062	0.5	QPDSFVIVNFLR	K	S	0.95	2.32	0.479	37.6	36.7	7.31	0	1	0	0	2	1434.77	165	176	TRUE
Spot 584 Erwv	VelosPro2305	hypothetical protein EAMY_0492 [Erwinia amylovora CFBP1430]	gi|292486980,gi|312171048,gi|428783908	erwiniaNCBI_130313.fasta	27223.8	1	9	10	11	0.0062	0.5	VNAVTVDDIAQQDK	K	M	0.95	4.64	0.574	108	37.1	73.4	0	1	0	0	2	1515.77	141	154	TRUE
Spot 584 Erwv	VelosPro2305	hypothetical protein EAMY_0492 [Erwinia amylovora CFBP1430]	gi|292486980,gi|312171048,gi|428783908	erwiniaNCBI_130313.fasta	27223.8	1	9	10	11	0.0062	0.5	YTQNSVVAYSSKPR	R	I	0.95	3.19	0.513	45.7	37.3	8.29	0	1	1	0	2	1599.81	94	107	TRUE
Spot 611 Erwv	VelosPro2306	ABC transporter substrate-binding protein [Erwinia amylovora CFBP1430]	gi|292487227,gi|312171328	erwiniaNCBI_130313.fasta	27929.9	0.999	2	2	3	0.00168	0.07	IAATLPAAEDEGILLR	K	K	0.95	4.29	0.404	95.5	36.8	62.6	0	2	0	0	2	1652.92	205	220	TRUE
Spot 611 Erwv	VelosPro2306	ABC transporter substrate-binding protein [Erwinia amylovora CFBP1430]	gi|292487227,gi|312171328	erwiniaNCBI_130313.fasta	27929.9	0.999	2	2	3	0.00168	0.07	VKIAATLPAAEDEGILLR	K	K	0.95	2.84	0.33	0	0	0	0	0	1	0	2	1880.09	203	220	TRUE
Spot 611 Erwv	VelosPro2306	50S ribosomal protein L1 [Erwinia amylovora CFBP1430]	gi|259906926,gi|292486724	erwiniaNCBI_130313.fasta	24629.3	1	6	6	10	0.0056	0.338	AAGAELVGMEDLADQIK	K	K	0.95	5.04	0.486	99.7	37.2	60.7	0	1	0	0	2	1746.86	89	105	TRUE
Spot 611 Erwv	VelosPro2306	50S ribosomal protein L1 [Erwinia amylovora CFBP1430]	gi|259906926,gi|292486724	erwiniaNCBI_130313.fasta	24629.3	1	6	6	10	0.0056	0.338	GATVLPHGTGR	R	S	0.95	2.15	0.189	37.5	35.3	3.91	0	1	0	0	2	1065.58	61	71	TRUE
Spot 611 Erwv	VelosPro2306	50S ribosomal protein L1 [Erwinia amylovora CFBP1430]	gi|259906926,gi|292486724	erwiniaNCBI_130313.fasta	24629.3	1	6	6	10	0.0056	0.338	QYDINEAVALLK	K	E	0.95	2.77	0.269	34.7	36.8	-2.92	0	1	0	0	2	1376.74	20	31	TRUE
Spot 611 Erwv	VelosPro2306	50S ribosomal protein L1 [Erwinia amylovora CFBP1430]	gi|259906926,gi|292486724	erwiniaNCBI_130313.fasta	24629.3	1	6	6	10	0.0056	0.338	VAVFAQGANAEAAK	R	A	0.95	3.62	0.396	72.8	36.8	34.2	0	2	0	0	2	1346.71	75	88	TRUE
Spot 611 Erwv	VelosPro2306	50S ribosomal protein L1 [Erwinia amylovora CFBP1430]	gi|259906926,gi|292486724	erwiniaNCBI_130313.fasta	24629.3	1	6	6	10	0.0056	0.338	VGTVTPNVAEAVK	K	N	0.95	2.7	0.433	51.7	36.4	14	0	1	0	0	2	1284.72	142	154	TRUE
Spot 611 Erwv	VelosPro2306	50S ribosomal protein L1 [Erwinia amylovora CFBP1430]	gi|259906926,gi|292486724	erwiniaNCBI_130313.fasta	24629.3	1	6	6	10	0.0056	0.338	VVGQLGQVLGPR	R	G	0.95	2.91	0.46	63.3	35.6	19.9	0	4	0	0	2	1222.73	123	134	TRUE
Spot 612 Erwv	VelosPro2307	putative ABC transport system, periplasmic component [Erwinia amylovora ATCC BAA-2158]	gi|312171328	erwiniaNCBI_130313.fasta	27930.9	1	6	6	14	0.0094	0.233	IAATLPAAEDEGILLR	K	K	0.95	3.66	0.465	84.8	37	45.4	0	6	0	0	2	1652.92	205	220	TRUE
Spot 612 Erwv	VelosPro2307	putative ABC transport system, periplasmic component [Erwinia amylovora ATCC BAA-2158]	gi|312171328	erwiniaNCBI_130313.fasta	27930.9	1	6	6	14	0.0094	0.233	LIGFDVEIGR	K	E	0.95	3.07	0.509	59.7	36.1	22.3	0	2	0	0	2	1118.62	56	65	TRUE
Spot 612 Erwv	VelosPro2307	putative ABC transport system, periplasmic component [Erwinia amylovora ATCC BAA-2158]	gi|312171328	erwiniaNCBI_130313.fasta	27930.9	1	6	6	14	0.0094	0.233	RYDAVINQVAITAPR	R	Q	0.95	4.99	0.577	78.4	37.2	43.6	0	3	0	0	2	1686.93	93	107	TRUE
Spot 612 Erwv	VelosPro2307	putative ABC transport system, periplasmic component [Erwinia amylovora ATCC BAA-2158]	gi|312171328	erwiniaNCBI_130313.fasta	27930.9	1	6	6	14	0.0094	0.233	SFDDLKGK	K	K	0.95	2	0.493	29.5	34.4	4.03	0	1	0	0	2	909.468	135	142	TRUE
Spot 612 Erwv	VelosPro2307	putative ABC transport system, periplasmic component [Erwinia amylovora ATCC BAA-2158]	gi|312171328	erwiniaNCBI_130313.fasta	27930.9	1	6	6	14	0.0094	0.233	WDGLIAGLDAR	K	R	0.95	3.89	0.357	83	36.5	35.1	0	1	0	0	2	1186.62	82	92	TRUE
Spot 612 Erwv	VelosPro2307	putative ABC transport system, periplasmic component [Erwinia amylovora ATCC BAA-2158]	gi|312171328	erwiniaNCBI_130313.fasta	27930.9	1	6	6	14	0.0094	0.233	YDAVINQVAITAPR	R	Q	0.95	3.68	0.34	69.8	37.1	30.3	0	1	0	0	2	1530.83	94	107	TRUE
Spot 619 Erwv	VelosPro2308	glutaredoxin-2 [Erwinia amylovora CFBP1430]	gi|292487928	NCBInr_2012312.fasta	24000.8	1	6	6	15	0.00903	0.34	NAAIADWLR	R	H	0.95	2.44	0.278	55.8	35.9	13.5	0	1	0	0	2	1029.55	83	91	TRUE
Spot 619 Erwv	VelosPro2308	glutaredoxin-2 [Erwinia amylovora CFBP1430]	gi|292487928	NCBInr_2012312.fasta	24000.8	1	6	6	15	0.00903	0.34	NIPVELVVMLNDDEATPQR	K	M	0.95	2.85	0.338	29.1	37.9	-11.7	0	0	1	0	2	2153.09	23	41	TRUE
Spot 619 Erwv	VelosPro2308	glutaredoxin-2 [Erwinia amylovora CFBP1430]	gi|292487928	NCBInr_2012312.fasta	24000.8	1	6	6	15	0.00903	0.34	NVNDDLR	K	K	0.95	1.6	0.274	32.9	36.3	-3.57	0	1	0	0	2	845.411	146	152	TRUE
Spot 619 Erwv	VelosPro2308	glutaredoxin-2 [Erwinia amylovora CFBP1430]	gi|292487928	NCBInr_2012312.fasta	24000.8	1	6	6	15	0.00903	0.34	SLSLVAGIDYPSR	R	V	0.95	4.2	0.549	74.1	36.8	29.3	0	6	0	0	2	1377.74	181	193	TRUE
Spot 619 Erwv	VelosPro2308	glutaredoxin-2 [Erwinia amylovora CFBP1430]	gi|292487928	NCBInr_2012312.fasta	24000.8	1	6	6	15	0.00903	0.34	VADYRDNMAK	R	Q	0.95	2.21	0.255	27.4	36.4	-6.23	0	2	0	0	2	1198.55	194	203	TRUE
Spot 619 Erwv	VelosPro2308	glutaredoxin-2 [Erwinia amylovora CFBP1430]	gi|292487928	NCBInr_2012312.fasta	24000.8	1	6	6	15	0.00903	0.34	VAEAPFAEFATPQAR	R	G	0.95	4.66	0.117	90.9	37.1	6.64	0	4	0	0	2	1604.81	105	119	TRUE
Spot 619 Erwv	VelosPro2308	hypothetical protein EAMY_1021 [Erwinia amylovora CFBP1430]	gi|292487507	NCBInr_2012312.fasta	26110.6	1	7	11	82	0.0494	0.444	FGDLVVGHTVADISGAFR	R	S	0.95	4.9	0.53	61.1	37.5	26.7	0	9	3	0	2	1860.96	61	78	TRUE
Spot 619 Erwv	VelosPro2308	hypothetical protein EAMY_1021 [Erwinia amylovora CFBP1430]	gi|292487507	NCBInr_2012312.fasta	26110.6	1	7	11	82	0.0494	0.444	LLQLGISTK	R	S	0.95	2.63	0.354	35.5	36.5	7.33	0	23	0	0	2	972.609	172	180	TRUE
Spot 619 Erwv	VelosPro2308	hypothetical protein EAMY_1021 [Erwinia amylovora CFBP1430]	gi|292487507	NCBInr_2012312.fasta	26110.6	1	7	11	82	0.0494	0.444	NDINTINDGITHYQMEFPEQR	R	L	0.95	3.24	0.29	44.9	38.4	15.2	0	0	3	0	2	2535.16	116	136	TRUE
Spot 619 Erwv	VelosPro2308	hypothetical protein EAMY_1021 [Erwinia amylovora CFBP1430]	gi|292487507	NCBInr_2012312.fasta	26110.6	1	7	11	82	0.0494	0.444	RNDINTINDGITHYQMEFPEQR	R	L	0.95	5.43	0.534	75.4	38.8	22.9	0	0	1	0	2	2707.25	115	136	TRUE
Spot 619 Erwv	VelosPro2308	hypothetical protein EAMY_1021 [Erwinia amylovora CFBP1430]	gi|292487507	NCBInr_2012312.fasta	26110.6	1	7	11	82	0.0494	0.444	SIAIEALEQDILK	R	Y	0.95	4.79	0.569	96.5	36.9	38	0	37	1	0	2	1442.81	79	91	TRUE
Spot 619 Erwv	VelosPro2308	hypothetical protein EAMY_1021 [Erwinia amylovora CFBP1430]	gi|292487507	NCBInr_2012312.fasta	26110.6	1	7	11	82	0.0494	0.444	SLEGISIFADSFSTPSDDVVLAYLR	K	E	0.95	4.15	0.32	56.2	38	23.3	0	1	0	0	2	2702.36	181	205	TRUE
Spot 619 Erwv	VelosPro2308	hypothetical protein EAMY_1021 [Erwinia amylovora CFBP1430]	gi|292487507	NCBInr_2012312.fasta	26110.6	1	7	11	82	0.0494	0.444	TNQYSVKPQLVMFTGGR	M	D	0.95	0	0	63.6	37	37.8	0	2	2	0	1	1941.99	2	18	TRUE
Spot 621 Erwv	VelosPro2309	riboflavin synthase subunit alpha [Erwinia amylovora CFBP1430]	gi|292488161	NCBInr_2012312.fasta	24317	1	3	3	5	0.00304	0.186	EADLLAATVADK	R	Q	0.95	2.96	0.468	75.2	36.6	35	0	1	0	0	2	1216.64	203	214	TRUE
Spot 621 Erwv	VelosPro2309	riboflavin synthase subunit alpha [Erwinia amylovora CFBP1430]	gi|292488161	NCBInr_2012312.fasta	24317	1	3	3	5	0.00304	0.186	GYIGIDGISLTVGEVTR	K	T	0.95	6.05	0.48	85.9	37.2	40.8	0	2	0	0	2	1749.94	138	154	TRUE
Spot 621 Erwv	VelosPro2309	riboflavin synthase subunit alpha [Erwinia amylovora CFBP1430]	gi|292488161	NCBInr_2012312.fasta	24317	1	3	3	5	0.00304	0.186	ITNLGSLNVGDR	R	V	0.95	3.7	0.448	72.3	36.5	24.7	0	2	0	0	2	1258.68	70	81	TRUE
Spot 621 Erwv	VelosPro2309	hypothetical protein EAMY_1021 [Erwinia amylovora CFBP1430]	gi|292487507,gi|9955634	NCBInr_2012312.fasta	26110.6	1	3	3	4	0.00243	0.171	FGDLVVGHTVADISGAFR	R	S	0.95	4.24	0.42	42.1	37.6	11	0	0	1	0	2	1860.96	61	78	TRUE
Spot 621 Erwv	VelosPro2309	hypothetical protein EAMY_1021 [Erwinia amylovora CFBP1430]	gi|292487507,gi|9955634	NCBInr_2012312.fasta	26110.6	1	3	3	4	0.00243	0.171	LLQLGISTK	R	S	0.95	2.73	0.296	35.3	35.8	0	0	2	0	0	2	972.609	172	180	TRUE
Spot 621 Erwv	VelosPro2309	hypothetical protein EAMY_1021 [Erwinia amylovora CFBP1430]	gi|292487507,gi|9955634	NCBInr_2012312.fasta	26110.6	1	3	3	4	0.00243	0.171	SIAIEALEQDILK	R	Y	0.95	4.76	0.521	106	36.9	46.6	0	1	0	0	2	1442.81	79	91	TRUE
Spot 728 Erwv	VelosPro2310	phosphotransferase system enzyme IIA [Erwinia amylovora CFBP1430]	gi|292486802	NCBInr_2012312.fasta	17854.2	0.998	2	2	3	0.00227	0.169	ALEIISELAAK	R	Q	0.95	3.67	0.317	80.8	36.5	29	0	2	0	0	2	1157.68	31	41	TRUE
Spot 728 Erwv	VelosPro2310	phosphotransferase system enzyme IIA [Erwinia amylovora CFBP1430]	gi|292486802	NCBInr_2012312.fasta	17854.2	0.998	2	2	3	0.00227	0.169	MGSTGIGSGIAIPHGK	R	L	0.95	3.34	0.411	64.3	37.2	33.3	0	0	1	0	2	1498.77	60	75	TRUE
Spot 744 Erwv	VelosPro2311	phosphotransferase system enzyme IIA [Erwinia amylovora CFBP1430]	gi|292486802	NCBInr_2012312.fasta	17854.2	1	2	2	3	0.0024	0.169	ALEIISELAAK	R	Q	0.95	3.28	0.277	88.1	36.4	27.6	0	1	0	0	2	1157.68	31	41	TRUE
Spot 744 Erwv	VelosPro2311	phosphotransferase system enzyme IIA [Erwinia amylovora CFBP1430]	gi|292486802	NCBInr_2012312.fasta	17854.2	1	2	2	3	0.0024	0.169	MGSTGIGSGIAIPHGK	R	L	0.95	3.11	0.591	76.1	36.9	44.6	0	2	0	0	2	1498.77	60	75	TRUE
Spot 744 Erwv	VelosPro2311	type VI secretion system effector protein hcp [Erwinia amylovora CFBP1430]	gi|188532767,gi|259907300,gi|292489486,gi|312173660	NCBInr_2012312.fasta	16835.3	1	3	3	3	0.0024	0.194	AGGTQIEYTR	K	I	0.95	3.31	0.357	75.6	35.6	32.1	0	1	0	0	2	1095.54	89	98	TRUE
Spot 744 Erwv	VelosPro2311	type VI secretion system effector protein hcp [Erwinia amylovora CFBP1430]	gi|188532767,gi|259907300,gi|292489486,gi|312173660	NCBInr_2012312.fasta	16835.3	1	3	3	3	0.0024	0.194	GAESSAGWNIK	K	E	0.95	2.52	0.395	58.8	36.1	6.76	0	1	0	0	2	1119.54	145	155	TRUE
Spot 744 Erwv	VelosPro2311	type VI secretion system effector protein hcp [Erwinia amylovora CFBP1430]	gi|188532767,gi|259907300,gi|292489486,gi|312173660	NCBInr_2012312.fasta	16835.3	1	3	3	3	0.0024	0.194	IDKAVTALLK	K	N	0.95	2.35	0.327	40	36.6	6.32	0	1	0	0	2	1071.68	62	71	TRUE
Spot 861 Erwv	VelosPro2312	aspartate aminotransferase [Erwinia amylovora CFBP1430]	gi|292487846	NCBInr_2012312.fasta	43015.5	1	13	14	49	0.0264	0.424	ANYSNPPAHGAAVVATILSNSDLR	R	A	0.95	4.14	0.363	70	38.3	18.9	0	0	3	0	2	2438.24	281	304	TRUE
Spot 861 Erwv	VelosPro2312	aspartate aminotransferase [Erwinia amylovora CFBP1430]	gi|292487846	NCBInr_2012312.fasta	43015.5	1	13	14	49	0.0264	0.424	AQWEQELTSMR	R	D	0.95	2.94	0.274	52.7	36.6	18.6	0	1	0	0	2	1378.64	305	315	TRUE
Spot 861 Erwv	VelosPro2312	aspartate aminotransferase [Erwinia amylovora CFBP1430]	gi|292487846	NCBInr_2012312.fasta	43015.5	1	13	14	49	0.0264	0.424	DETGKTPVLSSVK	K	K	0.95	3.81	0.424	84.8	37	40	0	1	0	0	2	1360.73	38	50	TRUE
Spot 861 Erwv	VelosPro2312	aspartate aminotransferase [Erwinia amylovora CFBP1430]	gi|292487846	NCBInr_2012312.fasta	43015.5	1	13	14	49	0.0264	0.424	GLEQDAEGLR	R	T	0.95	3.21	0.0688	48.6	36.6	1.52	0	2	0	0	2	1087.54	220	229	TRUE
Spot 861 Erwv	VelosPro2312	aspartate aminotransferase [Erwinia amylovora CFBP1430]	gi|292487846	NCBInr_2012312.fasta	43015.5	1	13	14	49	0.0264	0.424	IAAAPADPILGLADLFR	R	T	0.95	4.88	0.518	77.1	37.4	43.2	0	12	2	0	2	1723.97	5	21	TRUE
Spot 861 Erwv	VelosPro2312	aspartate aminotransferase [Erwinia amylovora CFBP1430]	gi|292487846	NCBInr_2012312.fasta	43015.5	1	13	14	49	0.0264	0.424	INLGIGVYKDETGKTPVLSSVK	K	K	0.95	5.3	0.52	40.9	38.1	7.33	0	0	1	0	2	2318.3	29	50	TRUE
Spot 861 Erwv	VelosPro2312	aspartate aminotransferase [Erwinia amylovora CFBP1430]	gi|292487846	NCBInr_2012312.fasta	43015.5	1	13	14	49	0.0264	0.424	LRDEFGVYAVNSGR	R	V	0.95	4.83	0.404	83.5	36.9	6.24	0	2	0	0	2	1582.8	361	374	TRUE
Spot 861 Erwv	VelosPro2312	aspartate aminotransferase [Erwinia amylovora CFBP1430]	gi|292487846	NCBInr_2012312.fasta	43015.5	1	13	14	49	0.0264	0.424	TAQTPGGTGALR	R	V	0.95	2.92	0.218	62.1	36.3	5.68	0	3	0	0	2	1129.6	97	108	TRUE
Spot 861 Erwv	VelosPro2312	aspartate aminotransferase [Erwinia amylovora CFBP1430]	gi|292487846	NCBInr_2012312.fasta	43015.5	1	13	14	49	0.0264	0.424	VAADFIATQTSAK	R	R	0.95	4.67	0.585	100	36.4	62.7	0	6	0	0	2	1322.7	109	121	TRUE
Spot 861 Erwv	VelosPro2312	aspartate aminotransferase [Erwinia amylovora CFBP1430]	gi|292487846	NCBInr_2012312.fasta	43015.5	1	13	14	49	0.0264	0.424	VAADFIATQTSAKR	R	V	0.95	3.61	0.452	96.1	36.8	50.4	0	2	0	0	2	1478.8	109	122	TRUE
Spot 861 Erwv	VelosPro2312	aspartate aminotransferase [Erwinia amylovora CFBP1430]	gi|292487846	NCBInr_2012312.fasta	43015.5	1	13	14	49	0.0264	0.424	VGAFTLVASDAAVVDTAFSQVK	R	A	0.95	5.01	0.54	57	37.9	23.4	0	0	10	0	2	2196.15	255	276	TRUE
Spot 861 Erwv	VelosPro2312	aspartate aminotransferase [Erwinia amylovora CFBP1430]	gi|292487846	NCBInr_2012312.fasta	43015.5	1	13	14	49	0.0264	0.424	YLLENETTK	R	N	0.95	2.43	0.292	42.2	35	0.08	0	1	0	0	2	1110.57	55	63	TRUE
Spot 861 Erwv	VelosPro2312	aspartate aminotransferase [Erwinia amylovora CFBP1430]	gi|292487846	NCBInr_2012312.fasta	43015.5	1	13	14	49	0.0264	0.424	YLLENETTKNYLSIDGIADFAR	R	C	0.95	5.93	0.498	82.4	38.3	40.4	0	0	3	0	2	2546.28	55	76	TRUE
Spot 861 Erwv	VelosPro2312	phospho-2-dehydro-3-deoxyheptonate aldolase [Erwinia tasmaniensis Et1/99]	gi|188534772,gi|259909401,gi|292487312,gi|387872383	NCBInr_2012312.fasta	39513.4	1	2	2	3	0.00162	0.102	EMASGLSMPVGFK	R	N	0.95	2.91	0.545	60.3	36.5	24.8	0	2	0	0	2	1385.64	175	187	TRUE
Spot 861 Erwv	VelosPro2312	phospho-2-dehydro-3-deoxyheptonate aldolase [Erwinia tasmaniensis Et1/99]	gi|188534772,gi|259909401,gi|292487312,gi|387872383	NCBInr_2012312.fasta	39513.4	1	2	2	3	0.00162	0.102	FVGINQAGQVCLLQTQGNPDGHVILR	R	G	0.95	3.52	0.345	36.1	38.7	-0.39	0	0	1	0	2	2834.47	210	235	TRUE

## Sheet: PFB5 in vitro upregulated
High virulent strain, PFB5 in vitro upregulated
Peak List Generator: Proteome Discoverer
	Version: 1.2
	Charge States Calculated:no
Database Set: 1 Database
	Database Name: erwiniaNCBI_130313.fasta
		Taxonomy: All Entries
		Number of Proteins: 40193
Search Engine Set: 2 Search Engines
	Search Engine: Mascot
		Version: 2,4
		Samples: All Samples
		Fragment Tolerance: 2,0 Da (Monoisotopic)
		Parent Tolerance: 2,0 Da (Monoisotopic)
		Fixed Modifications: +57 on C (Carbamidomethyl)
		Variable Modifications: +16 on HMW (Oxidation)
		Database: erwiniaNCBI_130313.fasta (unknown version, 40193 entries)
		Digestion Enzyme: Trypsin
		Max Missed Cleavages: 2
	Search Engine: Sequest
		Version: 1.3.0.339
		Samples: All Samples
		Fragment Tolerance: 2,0 Da (Monoisotopic)
		Parent Tolerance: 2,0 Da (Monoisotopic)
		Fixed Modifications: +57 on C (Carbamidomethyl)
		Variable Modifications: +16 on HMW (Oxidation)
		Database: erwiniaNCBI_130313.fasta (unknown version, 40193 entries)
		Digestion Enzyme: Trypsin
		Max Missed Cleavages: 2
Scaffold Version: Scaffold_3.6.1
	Peptide Thresholds: 95,0% minimum
	Protein Thresholds: 99,0% minimum and 1 peptides minimum
Experiment name	MS/MS sample name	Protein name	Protein accession numbers	Database sources	Protein molecular weight (Da)	Protein identification probability	Number of unique peptides	Number of unique spectra	Number of total spectra	Percentage of total spectra	Percentage sequence coverage	Peptide sequence	Previous amino acid	Next amino acid	Best Peptide identification probability	Best SEQUEST XCorr score	Best SEQUEST DCn score	Best Mascot Ion score	Best Mascot Identity score	Best Mascot Delta Ion score	Number of identified +1H spectra	Number of identified +2H spectra	Number of identified +3H spectra	Number of identified +4H spectra	Number of enzymatic termini	Calculated +1H Peptide Mass (AMU)	Peptide start index	Peptide stop index	Assigned
Spot 016 Erwv	VelosPro2199	phosphoribosylformylglycineamide synthetase [Erwinia amylovora CFBP1430]	gi|292489078	erwiniaNCBI_130313.fasta	140518	1	4	4	4	0.00229	0.034	ADHVQKGEISVGAK	R	L	0.95	3.84	0.445	50.9	37	17.8	0	0	1	0	2	1438.77	421	434	TRUE
Spot 016 Erwv	VelosPro2199	phosphoribosylformylglycineamide synthetase [Erwinia amylovora CFBP1430]	gi|292489078	erwiniaNCBI_130313.fasta	140518	1	4	4	4	0.00229	0.034	FYADPHGR	R	Y	0.95	1.67	0.104	40	36.4	13.4	0	1	0	0	2	962.448	271	278	TRUE
Spot 016 Erwv	VelosPro2199	phosphoribosylformylglycineamide synthetase [Erwinia amylovora CFBP1430]	gi|292489078	erwiniaNCBI_130313.fasta	140518	1	4	4	4	0.00229	0.034	HALVQANIK	R	L	0.95	1.92	0.198	52.5	35.7	22.1	0	1	0	0	2	993.584	169	177	TRUE
Spot 016 Erwv	VelosPro2199	phosphoribosylformylglycineamide synthetase [Erwinia amylovora CFBP1430]	gi|292489078	erwiniaNCBI_130313.fasta	140518	1	4	4	4	0.00229	0.034	SPVALLDFAASGR	R	L	0.95	3.89	0.602	81	36.2	56.5	0	1	0	0	2	1303.7	700	712	TRUE
Spot 044 Erwv	VelosPro2200	aconitate hydratase 2 [Erwinia amylovora CFBP1430]	gi|292489277,gi|292898493,gi|312173438	erwiniaNCBI_130313.fasta	93337.2	1	7	7	12	0.00727	0.0897	AGLLTVEK	K	K	0.95	2.68	0.214	52.9	36.5	11.8	0	2	0	0	2	830.498	560	567	TRUE
Spot 044 Erwv	VelosPro2200	aconitate hydratase 2 [Erwinia amylovora CFBP1430]	gi|292489277,gi|292898493,gi|312173438	erwiniaNCBI_130313.fasta	93337.2	1	7	7	12	0.00727	0.0897	AGLLTVEKK	K	G	0.95	2.59	0.224	0	0	0	0	1	0	0	2	958.593	560	568	TRUE
Spot 044 Erwv	VelosPro2200	aconitate hydratase 2 [Erwinia amylovora CFBP1430]	gi|292489277,gi|292898493,gi|312173438	erwiniaNCBI_130313.fasta	93337.2	1	7	7	12	0.00727	0.0897	EGIDPDEAGNVGPIK	R	Q	0.95	3.42	0.114	66.3	36.7	22.1	0	1	0	0	2	1510.74	207	221	TRUE
Spot 044 Erwv	VelosPro2200	aconitate hydratase 2 [Erwinia amylovora CFBP1430]	gi|292489277,gi|292898493,gi|312173438	erwiniaNCBI_130313.fasta	93337.2	1	7	7	12	0.00727	0.0897	GEATSPLVTPEK	K	A	0.95	2.78	0.433	44.5	36.3	7.91	0	1	0	0	2	1228.64	74	85	TRUE
Spot 044 Erwv	VelosPro2200	aconitate hydratase 2 [Erwinia amylovora CFBP1430]	gi|292489277,gi|292898493,gi|312173438	erwiniaNCBI_130313.fasta	93337.2	1	7	7	12	0.00727	0.0897	GFPLAYVGDVVGTGSSR	K	K	0.95	4.92	0.627	110	36.9	69.6	0	1	0	0	2	1681.85	230	246	TRUE
Spot 044 Erwv	VelosPro2200	aconitate hydratase 2 [Erwinia amylovora CFBP1430]	gi|292489277,gi|292898493,gi|312173438	erwiniaNCBI_130313.fasta	93337.2	1	7	7	12	0.00727	0.0897	MTSVGSQDTTGPMTR	K	D	0.95	3.61	0.512	79.4	37.1	38.2	0	4	0	0	2	1600.69	408	422	TRUE
Spot 044 Erwv	VelosPro2200	aconitate hydratase 2 [Erwinia amylovora CFBP1430]	gi|292489277,gi|292898493,gi|312173438	erwiniaNCBI_130313.fasta	93337.2	1	7	7	12	0.00727	0.0897	VADGATVVSTSTR	R	N	0.95	4.02	0.646	104	36.6	66.3	0	2	0	0	2	1263.65	779	791	TRUE
Spot 045 Erwv	VelosPro2201	aconitate hydratase 2 [Erwinia amylovora CFBP1430]	gi|292489277,gi|292898493,gi|312173438	erwiniaNCBI_130313.fasta	93337.2	1	8	8	14	0.00811	0.121	AGLLTVEK	K	K	0.95	2.49	0.239	57.9	36.4	17.7	0	1	0	0	2	830.498	560	567	TRUE
Spot 045 Erwv	VelosPro2201	aconitate hydratase 2 [Erwinia amylovora CFBP1430]	gi|292489277,gi|292898493,gi|312173438	erwiniaNCBI_130313.fasta	93337.2	1	8	8	14	0.00811	0.121	EGIDPDEAGNVGPIK	R	Q	0.95	3.25	0.119	84.3	36.7	32.5	0	2	0	0	2	1510.74	207	221	TRUE
Spot 045 Erwv	VelosPro2201	aconitate hydratase 2 [Erwinia amylovora CFBP1430]	gi|292489277,gi|292898493,gi|312173438	erwiniaNCBI_130313.fasta	93337.2	1	8	8	14	0.00811	0.121	GEATSPLVTPEK	K	A	0.95	3.38	0.41	64.8	36.5	22.4	0	2	0	0	2	1228.64	74	85	TRUE
Spot 045 Erwv	VelosPro2201	aconitate hydratase 2 [Erwinia amylovora CFBP1430]	gi|292489277,gi|292898493,gi|312173438	erwiniaNCBI_130313.fasta	93337.2	1	8	8	14	0.00811	0.121	GFPLAYVGDVVGTGSSR	K	K	0.95	5.26	0.588	107	36.9	63.8	0	1	0	0	2	1681.85	230	246	TRUE
Spot 045 Erwv	VelosPro2201	aconitate hydratase 2 [Erwinia amylovora CFBP1430]	gi|292489277,gi|292898493,gi|312173438	erwiniaNCBI_130313.fasta	93337.2	1	8	8	14	0.00811	0.121	LTQYTDKADTVIFQTAV	R	-	0.95	3.27	0.382	59.1	37.2	26.6	0	1	0	0	2	1913.99	849	865	TRUE
Spot 045 Erwv	VelosPro2201	aconitate hydratase 2 [Erwinia amylovora CFBP1430]	gi|292489277,gi|292898493,gi|312173438	erwiniaNCBI_130313.fasta	93337.2	1	8	8	14	0.00811	0.121	MTSVGSQDTTGPMTR	K	D	0.95	4.03	0.517	73.5	37.1	43	0	3	0	0	2	1600.69	408	422	TRUE
Spot 045 Erwv	VelosPro2201	aconitate hydratase 2 [Erwinia amylovora CFBP1430]	gi|292489277,gi|292898493,gi|312173438	erwiniaNCBI_130313.fasta	93337.2	1	8	8	14	0.00811	0.121	VADGATVVSTSTR	R	N	0.95	3.91	0.654	97.7	36.1	61.2	0	2	0	0	2	1263.65	779	791	TRUE
Spot 045 Erwv	VelosPro2201	aconitate hydratase 2 [Erwinia amylovora CFBP1430]	gi|292489277,gi|292898493,gi|312173438	erwiniaNCBI_130313.fasta	93337.2	1	8	8	14	0.00811	0.121	VPPGVDEAAYVK	R	A	0.95	3	0.659	47.6	36.3	11.7	0	2	0	0	2	1244.65	53	64	TRUE
Spot 045 Erwv	VelosPro2201	preprotein translocase subunit SecA [Erwinia amylovora CFBP1430]	gi|292489348	erwiniaNCBI_130313.fasta	102028	1	2	2	3	0.00174	0.0244	AGIKHEVLNAK	R	F	0.95	3.59	0.42	41.7	36.1	3.42	0	0	1	0	2	1179.68	472	482	TRUE
Spot 045 Erwv	VelosPro2201	preprotein translocase subunit SecA [Erwinia amylovora CFBP1430]	gi|292489348	erwiniaNCBI_130313.fasta	102028	1	2	2	3	0.00174	0.0244	KEEVVGAEMMR	R	N	0.95	3	0.288	47.1	36.6	7.34	0	0	2	0	2	1310.61	751	761	TRUE
Spot 067 Erwv	VelosPro2204	phosphoenolpyruvate carboxylase [Erwinia amylovora CFBP1430]		erwiniaNCBI_130313.fasta	98239.1	1	8	9	13	0.00745	0.0985	AGITLTLFHGR	K	G	0.95	2.94	0.35	58.9	36.7	20.3	0	1	0	0	2	1185.67	571	581	TRUE
Spot 067 Erwv	VelosPro2204	phosphoenolpyruvate carboxylase [Erwinia amylovora CFBP1430]	gi|292486630,gi|312170695	erwiniaNCBI_130313.fasta	98239.1	1	8	9	13	0.00745	0.0985	HTEAIAEITR	R	Y	0.95	2.91	0.529	58.8	34	32.4	0	2	1	0	2	1140.6	402	411	TRUE
Spot 067 Erwv	VelosPro2204	phosphoenolpyruvate carboxylase [Erwinia amylovora CFBP1430]	gi|292486630,gi|312170695	erwiniaNCBI_130313.fasta	98239.1	1	8	9	13	0.00745	0.0985	MNEQYSAMR	-	S	0.95	2.94	0.391	51.7	36.6	24.6	0	2	0	0	2	1161.47	1	9	TRUE
Spot 067 Erwv	VelosPro2204	phosphoenolpyruvate carboxylase [Erwinia amylovora CFBP1430]	gi|292486630,gi|312170695	erwiniaNCBI_130313.fasta	98239.1	1	8	9	13	0.00745	0.0985	QMVMIGYSDSAK	K	D	0.95	2.88	0.301	47.1	36.7	13.3	0	1	0	0	2	1361.61	535	546	TRUE
Spot 067 Erwv	VelosPro2204	phosphoenolpyruvate carboxylase [Erwinia amylovora CFBP1430]	gi|292486630,gi|312170695	erwiniaNCBI_130313.fasta	98239.1	1	8	9	13	0.00745	0.0985	QQEAAGSEPDAR	R	V	0.95	2.72	0.228	40.1	36.8	16.6	0	1	0	0	2	1258.57	852	863	TRUE
Spot 067 Erwv	VelosPro2204	phosphoenolpyruvate carboxylase [Erwinia amylovora CFBP1430]	gi|292486630,gi|312170695	erwiniaNCBI_130313.fasta	98239.1	1	8	9	13	0.00745	0.0985	RPSGGVESLR	R	A	0.95	2.79	0.259	44	35.6	3.8	0	1	0	0	2	1057.57	704	713	TRUE
Spot 067 Erwv	VelosPro2204	phosphoenolpyruvate carboxylase [Erwinia amylovora CFBP1430]	gi|292486630,gi|312170695	erwiniaNCBI_130313.fasta	98239.1	1	8	9	13	0.00745	0.0985	TPSDVLAVHLLLK	K	E	0.95	3.55	0.319	0	0	0	0	0	2	0	2	1405.84	479	491	TRUE
Spot 067 Erwv	VelosPro2204	phosphoenolpyruvate carboxylase [Erwinia amylovora CFBP1430]	gi|292486630,gi|312170695	erwiniaNCBI_130313.fasta	98239.1	1	8	9	13	0.00745	0.0985	YRPSPIDEAK	K	W	0.95	2.51	0.34	42.2	36.8	6.57	0	2	0	0	2	1175.61	194	203	TRUE
Spot 073 Erwv	VelosPro2205	5-methyltetrahydropteroyltriglutamate/homocysteine S-methyltransferase [Erwinia amylovora CFBP1430]	gi|259906899,gi|292486696,gi|385786875	erwiniaNCBI_130313.fasta	85126.7	1	4	4	4	0.00198	0.0608	AGIGIIQIDEPALR	K	E	0.95	4.25	0.464	85.1	36.5	43.7	0	1	0	0	2	1465.84	592	605	TRUE
Spot 073 Erwv	VelosPro2205	5-methyltetrahydropteroyltriglutamate/homocysteine S-methyltransferase [Erwinia amylovora CFBP1430]	gi|259906899,gi|292486696,gi|385786875	erwiniaNCBI_130313.fasta	85126.7	1	4	4	4	0.00198	0.0608	LGLDVLVHGEAER	R	N	0.95	2.92	0.421	52.8	36.6	13.4	0	1	0	0	2	1407.76	476	488	TRUE
Spot 073 Erwv	VelosPro2205	5-methyltetrahydropteroyltriglutamate/homocysteine S-methyltransferase [Erwinia amylovora CFBP1430]	gi|259906899,gi|292486696,gi|385786875	erwiniaNCBI_130313.fasta	85126.7	1	4	4	4	0.00198	0.0608	LQPLVAQR	R	K	0.95	1.78	0.466	23.4	34.1	-1.73	0	1	0	0	2	924.563	308	315	TRUE
Spot 073 Erwv	VelosPro2205	5-methyltetrahydropteroyltriglutamate/homocysteine S-methyltransferase [Erwinia amylovora CFBP1430]	gi|259906899,gi|292486696,gi|385786875	erwiniaNCBI_130313.fasta	85126.7	1	4	4	4	0.00198	0.0608	YAQSLTDKPVK	K	G	0.95	2.9	0.462	50.5	36.3	12.7	0	1	0	0	2	1249.68	540	550	TRUE
Spot 075 Erwv	VelosPro2202-01	5-methyltetrahydropteroyltriglutamate/homocysteine S-methyltransferase [Erwinia amylovora CFBP1430]	gi|259906899,gi|292486696,gi|385786875	erwiniaNCBI_130313.fasta	85126.7	1	8	9	13	0.00775	0.11	ADLSSWFER	R	L	0.95	2.55	0.306	63.3	35.4	25.8	0	1	0	0	2	1110.52	299	307	TRUE
Spot 075 Erwv	VelosPro2202-01	5-methyltetrahydropteroyltriglutamate/homocysteine S-methyltransferase [Erwinia amylovora CFBP1430]	gi|259906899,gi|292486696,gi|385786875	erwiniaNCBI_130313.fasta	85126.7	1	8	9	13	0.00775	0.11	AGIGIIQIDEPALR	K	E	0.95	4.34	0.487	90.1	36.6	40.6	0	2	0	0	2	1465.84	592	605	TRUE
Spot 075 Erwv	VelosPro2202-01	5-methyltetrahydropteroyltriglutamate/homocysteine S-methyltransferase [Erwinia amylovora CFBP1430]	gi|259906899,gi|292486696,gi|385786875	erwiniaNCBI_130313.fasta	85126.7	1	8	9	13	0.00775	0.11	APSGEPAAAAEMTK	R	W	0.95	3.42	0.482	74.7	36.4	44.5	0	3	0	0	2	1346.63	104	117	TRUE
Spot 075 Erwv	VelosPro2202-01	5-methyltetrahydropteroyltriglutamate/homocysteine S-methyltransferase [Erwinia amylovora CFBP1430]	gi|259906899,gi|292486696,gi|385786875	erwiniaNCBI_130313.fasta	85126.7	1	8	9	13	0.00775	0.11	GRAPSGEPAAAAEMTK	R	W	0.95	3.66	0.471	60.9	37	29.9	0	2	0	0	2	1559.75	102	117	TRUE
Spot 075 Erwv	VelosPro2202-01	5-methyltetrahydropteroyltriglutamate/homocysteine S-methyltransferase [Erwinia amylovora CFBP1430]	gi|259906899,gi|292486696,gi|385786875	erwiniaNCBI_130313.fasta	85126.7	1	8	9	13	0.00775	0.11	LAAISPQDSLRK	R	N	0.95	2.19	0.311	49.2	36.3	18.7	0	1	0	0	2	1298.74	397	408	TRUE
Spot 075 Erwv	VelosPro2202-01	5-methyltetrahydropteroyltriglutamate/homocysteine S-methyltransferase [Erwinia amylovora CFBP1430]	gi|259906899,gi|292486696,gi|385786875	erwiniaNCBI_130313.fasta	85126.7	1	8	9	13	0.00775	0.11	LGLDVLVHGEAER	R	N	0.95	3.2	0.482	64.6	36.6	33.9	0	1	0	0	2	1407.76	476	488	TRUE
Spot 075 Erwv	VelosPro2202-01	5-methyltetrahydropteroyltriglutamate/homocysteine S-methyltransferase [Erwinia amylovora CFBP1430]	gi|259906899,gi|292486696,gi|385786875	erwiniaNCBI_130313.fasta	85126.7	1	8	9	13	0.00775	0.11	LQPLVAQR	R	K	0.95	1.73	0.411	34.3	33.5	3.66	0	2	0	0	2	924.563	308	315	TRUE
Spot 075 Erwv	VelosPro2202-01	5-methyltetrahydropteroyltriglutamate/homocysteine S-methyltransferase [Erwinia amylovora CFBP1430]	gi|259906899,gi|292486696,gi|385786875	erwiniaNCBI_130313.fasta	85126.7	1	8	9	13	0.00775	0.11	YAQSLTDKPVK	K	G	0.95	2.87	0.506	48.7	36.4	15.4	0	1	0	0	2	1249.68	540	550	TRUE
Spot 078 Erwv	VelosPro2203	5-methyltetrahydropteroyltriglutamate/homocysteine S-methyltransferase [Erwinia amylovora CFBP1430]	gi|292486696	erwiniaNCBI_130313.fasta	85092	1	11	13	20	0.0131	0.16	AGIGIIQIDEPALR	K	E	0.95	4.3	0.464	78.7	36.5	34.7	0	2	0	0	2	1465.84	592	605	TRUE
Spot 078 Erwv	VelosPro2203	5-methyltetrahydropteroyltriglutamate/homocysteine S-methyltransferase [Erwinia amylovora CFBP1430]	gi|292486696	erwiniaNCBI_130313.fasta	85092	1	11	13	20	0.0131	0.16	APSGEPAAAAEMTK	R	W	0.95	3.18	0.664	81.7	36.2	50.2	0	3	0	0	2	1346.63	104	117	TRUE
Spot 078 Erwv	VelosPro2203	5-methyltetrahydropteroyltriglutamate/homocysteine S-methyltransferase [Erwinia amylovora CFBP1430]	gi|292486696	erwiniaNCBI_130313.fasta	85092	1	11	13	20	0.0131	0.16	DGSVDLDTLFR	K	L	0.95	2.68	0.323	51.4	36.3	11.9	0	1	0	0	2	1237.61	88	98	TRUE
Spot 078 Erwv	VelosPro2203	5-methyltetrahydropteroyltriglutamate/homocysteine S-methyltransferase [Erwinia amylovora CFBP1430]	gi|292486696	erwiniaNCBI_130313.fasta	85092	1	11	13	20	0.0131	0.16	GRAPSGEPAAAAEMTK	R	W	0.95	3.51	0.561	69.7	37	32.5	0	4	0	0	2	1559.75	102	117	TRUE
Spot 078 Erwv	VelosPro2203	5-methyltetrahydropteroyltriglutamate/homocysteine S-methyltransferase [Erwinia amylovora CFBP1430]	gi|292486696	erwiniaNCBI_130313.fasta	85092	1	11	13	20	0.0131	0.16	LAAISPQDSLRK	R	N	0.95	2.39	0.293	44	36.6	10.6	0	1	0	0	2	1298.74	397	408	TRUE
Spot 078 Erwv	VelosPro2203	5-methyltetrahydropteroyltriglutamate/homocysteine S-methyltransferase [Erwinia amylovora CFBP1430]	gi|292486696	erwiniaNCBI_130313.fasta	85092	1	11	13	20	0.0131	0.16	LGLDVLVHGEAER	R	N	0.95	3.76	0.471	67.4	36.7	34.7	0	2	0	0	2	1407.76	476	488	TRUE
Spot 078 Erwv	VelosPro2203	5-methyltetrahydropteroyltriglutamate/homocysteine S-methyltransferase [Erwinia amylovora CFBP1430]	gi|292486696	erwiniaNCBI_130313.fasta	85092	1	11	13	20	0.0131	0.16	LQPLVAQR	R	K	0.95	1.83	0.414	33.8	34.6	8.28	0	1	0	0	2	924.563	308	315	TRUE
Spot 078 Erwv	VelosPro2203	5-methyltetrahydropteroyltriglutamate/homocysteine S-methyltransferase [Erwinia amylovora CFBP1430]	gi|292486696	erwiniaNCBI_130313.fasta	85092	1	11	13	20	0.0131	0.16	LWVNPDCGLK	R	T	0.95	2.55	0.248	45	36.3	2.32	0	2	0	0	2	1201.6	721	730	TRUE
Spot 078 Erwv	VelosPro2203	5-methyltetrahydropteroyltriglutamate/homocysteine S-methyltransferase [Erwinia amylovora CFBP1430]	gi|292486696	erwiniaNCBI_130313.fasta	85092	1	11	13	20	0.0131	0.16	TILNHTLGFPR	M	V	0.95	0	0	50.1	36.1	16.3	0	1	0	0	1	1268.71	2	12	TRUE
Spot 078 Erwv	VelosPro2203	5-methyltetrahydropteroyltriglutamate/homocysteine S-methyltransferase [Erwinia amylovora CFBP1430]	gi|292486696	erwiniaNCBI_130313.fasta	85092	1	11	13	20	0.0131	0.16	VPADWLLSVGVINGR	K	N	0.95	4.68	0.638	103	36.6	59.7	0	1	0	0	2	1595.89	280	294	TRUE
Spot 078 Erwv	VelosPro2203	5-methyltetrahydropteroyltriglutamate/homocysteine S-methyltransferase [Erwinia amylovora CFBP1430]	gi|292486696	erwiniaNCBI_130313.fasta	85092	1	11	13	20	0.0131	0.16	YAQSLTDKPVK	K	G	0.95	3.36	0.507	64.7	36.6	20.7	0	2	0	0	2	1249.68	540	550	TRUE
Spot 110 Erwv	VelosPro2206	phosphate acetyltransferase [Erwinia amylovora CFBP1430]	gi|292488858	erwiniaNCBI_130313.fasta	76847.9	1	13	13	19	0.0126	0.239	APNSPVAGR	K	A	0.95	2.4	0.571	47.2	34	0	0	2	0	0	2	868.463	639	647	TRUE
Spot 110 Erwv	VelosPro2206	phosphate acetyltransferase [Erwinia amylovora CFBP1430]	gi|292488858	erwiniaNCBI_130313.fasta	76847.9	1	13	13	19	0.0126	0.239	ASVAHIDAK	K	Q	0.95	2.98	0.285	53.1	34.7	28.9	0	1	0	0	2	911.495	198	206	TRUE
Spot 110 Erwv	VelosPro2206	phosphate acetyltransferase [Erwinia amylovora CFBP1430]	gi|292488858	erwiniaNCBI_130313.fasta	76847.9	1	13	13	19	0.0126	0.239	ATVFIFPDLNTGNTTYK	R	A	0.95	3.96	0.44	77.5	37.2	42.4	0	1	0	0	2	1901.96	648	664	TRUE
Spot 110 Erwv	VelosPro2206	phosphate acetyltransferase [Erwinia amylovora CFBP1430]	gi|292488858	erwiniaNCBI_130313.fasta	76847.9	1	13	13	19	0.0126	0.239	EAEVVLVEGLVPTR	K	K	0.95	3.57	0.309	70.7	36.7	32.5	0	2	0	0	2	1510.85	100	113	TRUE
Spot 110 Erwv	VelosPro2206	phosphate acetyltransferase [Erwinia amylovora CFBP1430]	gi|292488858	erwiniaNCBI_130313.fasta	76847.9	1	13	13	19	0.0126	0.239	GIATCVLLGNPEEIQR	R	V	0.95	3.94	0.189	86.5	37.3	18.6	0	1	0	0	2	1769.92	427	442	TRUE
Spot 110 Erwv	VelosPro2206	phosphate acetyltransferase [Erwinia amylovora CFBP1430]	gi|292488858	erwiniaNCBI_130313.fasta	76847.9	1	13	13	19	0.0126	0.239	IVLPEGDEPR	R	T	0.95	2.51	0.525	50.9	34.8	16.1	0	2	0	0	2	1124.59	406	415	TRUE
Spot 110 Erwv	VelosPro2206	phosphate acetyltransferase [Erwinia amylovora CFBP1430]	gi|292488858	erwiniaNCBI_130313.fasta	76847.9	1	13	13	19	0.0126	0.239	LNAPVDDQGR	K	T	0.95	2.29	0.286	51	35.2	19.7	0	2	0	0	2	1084.54	174	183	TRUE
Spot 110 Erwv	VelosPro2206	phosphate acetyltransferase [Erwinia amylovora CFBP1430]	gi|292488858	erwiniaNCBI_130313.fasta	76847.9	1	13	13	19	0.0126	0.239	RLSPPAFR	R	Y	0.95	2.42	0.192	0	0	0	0	1	0	0	2	943.547	385	392	TRUE
Spot 110 Erwv	VelosPro2206	phosphate acetyltransferase [Erwinia amylovora CFBP1430]	gi|292488858	erwiniaNCBI_130313.fasta	76847.9	1	13	13	19	0.0126	0.239	SADLISIGPMLQGMR	R	K	0.95	3.4	0.395	63.4	36.8	15.9	0	1	0	0	2	1620.81	669	683	TRUE
Spot 110 Erwv	VelosPro2206	phosphate acetyltransferase [Erwinia amylovora CFBP1430]	gi|292488858	erwiniaNCBI_130313.fasta	76847.9	1	13	13	19	0.0126	0.239	SGGDSPDQTTTIIR	R	Q	0.95	2.97	0.295	72.3	36.9	24.9	0	2	0	0	2	1447.7	45	58	TRUE
Spot 110 Erwv	VelosPro2206	phosphate acetyltransferase [Erwinia amylovora CFBP1430]	gi|292488858	erwiniaNCBI_130313.fasta	76847.9	1	13	13	19	0.0126	0.239	TIMLIPTGTSVGLTSVSLGVIR	R	A	0.95	4.76	0.454	64.2	38.2	22.4	0	0	1	0	2	2231.27	4	25	TRUE
Spot 110 Erwv	VelosPro2206	phosphate acetyltransferase [Erwinia amylovora CFBP1430]	gi|292488858	erwiniaNCBI_130313.fasta	76847.9	1	13	13	19	0.0126	0.239	VAMISYSTGNSGAGSDVEK	R	V	0.95	5.68	0.655	133	37.4	100	0	2	0	0	2	1888.86	585	603	TRUE
Spot 110 Erwv	VelosPro2206	phosphate acetyltransferase [Erwinia amylovora CFBP1430]	gi|292488858	erwiniaNCBI_130313.fasta	76847.9	1	13	13	19	0.0126	0.239	YQLTELAR	R	A	0.95	2.55	0.226	0	0	0	0	1	0	0	2	993.536	393	400	TRUE
Spot 124 Erwv	VelosPro2207	dipeptidyl carboxypeptidase II [Erwinia amylovora CFBP1430]	gi|292488225,gi|312172362	erwiniaNCBI_130313.fasta	79885.4	1	14	19	47	0.0255	0.236	ALNQESATLSTR	K	F	0.95	3.33	0.524	64.8	36.7	38.7	0	9	0	0	2	1290.66	191	202	TRUE
Spot 124 Erwv	VelosPro2207	dipeptidyl carboxypeptidase II [Erwinia amylovora CFBP1430]	gi|292488225,gi|312172362	erwiniaNCBI_130313.fasta	79885.4	1	14	19	47	0.0255	0.236	AQREGADIQAVIDR	R	Q	0.95	2.83	0.0777	61.4	37.1	14.1	0	1	0	0	2	1541.8	343	356	TRUE
Spot 124 Erwv	VelosPro2207	dipeptidyl carboxypeptidase II [Erwinia amylovora CFBP1430]	gi|292488225,gi|312172362	erwiniaNCBI_130313.fasta	79885.4	1	14	19	47	0.0255	0.236	DAEIDSMLSDR	R	G	0.95	3.58	0.46	61.9	36.3	16.3	0	4	0	0	2	1267.55	698	708	TRUE
Spot 124 Erwv	VelosPro2207	dipeptidyl carboxypeptidase II [Erwinia amylovora CFBP1430]	gi|292488225,gi|312172362	erwiniaNCBI_130313.fasta	79885.4	1	14	19	47	0.0255	0.236	GNSEDLKQLYR	R	D	0.95	2.97	0.399	53.1	36.5	24.3	0	2	0	0	2	1322.67	682	692	TRUE
Spot 124 Erwv	VelosPro2207	dipeptidyl carboxypeptidase II [Erwinia amylovora CFBP1430]	gi|292488225,gi|312172362	erwiniaNCBI_130313.fasta	79885.4	1	14	19	47	0.0255	0.236	GRDAEIDSMLSDR	R	G	0.95	3.47	0.421	42.2	36.9	6.03	0	2	1	0	2	1480.67	696	708	TRUE
Spot 124 Erwv	VelosPro2207	dipeptidyl carboxypeptidase II [Erwinia amylovora CFBP1430]	gi|292488225,gi|312172362	erwiniaNCBI_130313.fasta	79885.4	1	14	19	47	0.0255	0.236	HYQTGEQMPTALR	R	D	0.95	3.74	0.532	85.6	37.1	32.4	0	2	0	0	2	1547.73	552	564	TRUE
Spot 124 Erwv	VelosPro2207	dipeptidyl carboxypeptidase II [Erwinia amylovora CFBP1430]	gi|292488225,gi|312172362	erwiniaNCBI_130313.fasta	79885.4	1	14	19	47	0.0255	0.236	IANNPAPPDFANTYQALEQSGQK	R	L	0.95	5.6	0.469	78.5	38.4	45.6	0	0	2	0	2	2474.19	77	99	TRUE
Spot 124 Erwv	VelosPro2207	dipeptidyl carboxypeptidase II [Erwinia amylovora CFBP1430]	gi|292488225,gi|312172362	erwiniaNCBI_130313.fasta	79885.4	1	14	19	47	0.0255	0.236	LDAVYQQR	R	Q	0.95	3.24	0.342	53.2	36.1	18.6	0	2	0	0	2	992.516	147	154	TRUE
Spot 124 Erwv	VelosPro2207	dipeptidyl carboxypeptidase II [Erwinia amylovora CFBP1430]	gi|292488225,gi|312172362	erwiniaNCBI_130313.fasta	79885.4	1	14	19	47	0.0255	0.236	LLGFDSYAAWK	K	L	0.95	3.55	0.423	66.1	36.3	33.9	0	4	0	0	2	1270.65	306	316	TRUE
Spot 124 Erwv	VelosPro2207	dipeptidyl carboxypeptidase II [Erwinia amylovora CFBP1430]	gi|292488225,gi|312172362	erwiniaNCBI_130313.fasta	79885.4	1	14	19	47	0.0255	0.236	LVEVTWQAFGLAGAR	R	L	0.95	4.8	0.529	103	37.2	61	0	4	0	0	2	1617.87	166	180	TRUE
Spot 124 Erwv	VelosPro2207	dipeptidyl carboxypeptidase II [Erwinia amylovora CFBP1430]	gi|292488225,gi|312172362	erwiniaNCBI_130313.fasta	79885.4	1	14	19	47	0.0255	0.236	NADYRPALVAAIADK	K	R	0.95	3.55	0.316	62.1	37	13	0	2	0	0	2	1587.85	56	70	TRUE
Spot 124 Erwv	VelosPro2207	dipeptidyl carboxypeptidase II [Erwinia amylovora CFBP1430]	gi|292488225,gi|312172362	erwiniaNCBI_130313.fasta	79885.4	1	14	19	47	0.0255	0.236	NADYRPALVAAIADKR	K	A	0.95	5.2	0.352	70.8	37.5	17.6	0	0	5	0	2	1743.95	56	71	TRUE
Spot 124 Erwv	VelosPro2207	dipeptidyl carboxypeptidase II [Erwinia amylovora CFBP1430]	gi|292488225,gi|312172362	erwiniaNCBI_130313.fasta	79885.4	1	14	19	47	0.0255	0.236	QMQLNPFSQASSLPFQAPPFDK	R	I	0.95	3.38	0.29	47.6	38.4	12.5	0	0	2	0	2	2494.21	32	53	TRUE
Spot 124 Erwv	VelosPro2207	dipeptidyl carboxypeptidase II [Erwinia amylovora CFBP1430]	gi|292488225,gi|312172362	erwiniaNCBI_130313.fasta	79885.4	1	14	19	47	0.0255	0.236	TPQAALEFMR	K	K	0.95	3.5	0.529	60	36.1	34.5	0	5	0	0	2	1179.58	324	333	TRUE
Spot 133 Erwv	negative
Spot 140 Erwv	VelosPro2209	membrane-bound lytic murein transglycosylase D [Pectobacterium atrosepticum SCRI1043]	gi|50122265	erwiniaNCBI_130313.fasta	50165.7	0.946	1	1	1	0.000535	0.0352	RDVIASTTAALDMMQR	R	L	0.95	0	0	56	37.5	22.5	0	0	1	0	2	1810.88	170	185	TRUE
Spot 149 Erwv	VelosPro2210	transketolase [Erwinia amylovora CFBP1430]	gi|292487104,gi|312171209	erwiniaNCBI_130313.fasta	72316.9	1	11	11	17	0.00873	0.183	AGTHDSHGAPLGDEEIALTR	K	K	0.95	4.17	0.423	100	37.9	66.9	0	0	1	0	2	2046.98	255	274	TRUE
Spot 149 Erwv	VelosPro2210	transketolase [Erwinia amylovora CFBP1430]	gi|292487104,gi|312171209	erwiniaNCBI_130313.fasta	72316.9	1	11	11	17	0.00873	0.183	AGTHDSHGAPLGDEEIALTRK	K	Q	0.95	3.41	0.286	63.1	38	21.4	0	0	0	1	2	2175.08	255	275	TRUE
Spot 149 Erwv	VelosPro2210	transketolase [Erwinia amylovora CFBP1430]	gi|292487104,gi|312171209	erwiniaNCBI_130313.fasta	72316.9	1	11	11	17	0.00873	0.183	ALSMDAVQK	R	A	0.95	2.23	0.199	61.7	35.7	16.6	0	2	0	0	2	978.493	13	21	TRUE
Spot 149 Erwv	VelosPro2210	transketolase [Erwinia amylovora CFBP1430]	gi|292487104,gi|312171209	erwiniaNCBI_130313.fasta	72316.9	1	11	11	17	0.00873	0.183	ASQNAIEAFGK	K	L	0.95	2.77	0.437	70.1	35.9	41	0	1	0	0	2	1135.57	360	370	TRUE
Spot 149 Erwv	VelosPro2210	transketolase [Erwinia amylovora CFBP1430]	gi|292487104,gi|312171209	erwiniaNCBI_130313.fasta	72316.9	1	11	11	17	0.00873	0.183	AVSDKPSLLMCK	K	T	0.95	2.46	0.284	59.4	36.6	30.9	0	1	0	0	2	1364.69	233	244	TRUE
Spot 149 Erwv	VelosPro2210	transketolase [Erwinia amylovora CFBP1430]	gi|292487104,gi|312171209	erwiniaNCBI_130313.fasta	72316.9	1	11	11	17	0.00873	0.183	FVEQLQANPAK	K	I	0.95	2.84	0.00178	75.1	36.8	33.8	0	2	0	0	2	1244.66	344	354	TRUE
Spot 149 Erwv	VelosPro2210	transketolase [Erwinia amylovora CFBP1430]	gi|292487104,gi|312171209	erwiniaNCBI_130313.fasta	72316.9	1	11	11	17	0.00873	0.183	GVDGHDADAIKK	R	A	0.95	3.01	0.431	41.5	36.3	8.28	0	0	1	0	2	1225.62	215	226	TRUE
Spot 149 Erwv	VelosPro2210	transketolase [Erwinia amylovora CFBP1430]	gi|292487104,gi|312171209	erwiniaNCBI_130313.fasta	72316.9	1	11	11	17	0.00873	0.183	IKNELPANWAAESQK	R	F	0.95	3.68	0.311	71	36.9	35.5	0	2	0	0	2	1698.88	329	343	TRUE
Spot 149 Erwv	VelosPro2210	transketolase [Erwinia amylovora CFBP1430]	gi|292487104,gi|312171209	erwiniaNCBI_130313.fasta	72316.9	1	11	11	17	0.00873	0.183	KASQNAIEAFGK	R	L	0.95	2.92	0.596	58.6	36.5	31.9	0	2	0	0	2	1263.67	359	370	TRUE
Spot 149 Erwv	VelosPro2210	transketolase [Erwinia amylovora CFBP1430]	gi|292487104,gi|312171209	erwiniaNCBI_130313.fasta	72316.9	1	11	11	17	0.00873	0.183	SGHPGAPMGMADIAEVLWR	K	E	0.95	3.45	0.444	58.9	37.9	-0.87	0	0	2	0	2	2026.95	24	42	TRUE
Spot 149 Erwv	VelosPro2210	transketolase [Erwinia amylovora CFBP1430]	gi|292487104,gi|312171209	erwiniaNCBI_130313.fasta	72316.9	1	11	11	17	0.00873	0.183	TVIGFGSPNK	K	A	0.95	2.06	0.402	41.9	36.4	8.01	0	2	0	0	2	1019.55	245	254	TRUE
Spot 150 Erwv	VelosPro2211	transketolase [Erwinia amylovora CFBP1430]	gi|292487104	erwiniaNCBI_130313.fasta	72316.9	1	13	13	29	0.0189	0.211	AGTHDSHGAPLGDEEIALTR	K	K	0.95	4.7	0.427	90	37.9	49.5	0	0	1	0	2	2046.98	255	274	TRUE
Spot 150 Erwv	VelosPro2211	transketolase [Erwinia amylovora CFBP1430]	gi|292487104	erwiniaNCBI_130313.fasta	72316.9	1	13	13	29	0.0189	0.211	ALSMDAVQK	R	A	0.95	2.47	0.208	68.3	36	29.5	0	6	0	0	2	978.493	13	21	TRUE
Spot 150 Erwv	VelosPro2211	transketolase [Erwinia amylovora CFBP1430]	gi|292487104	erwiniaNCBI_130313.fasta	72316.9	1	13	13	29	0.0189	0.211	ASQNAIEAFGK	K	L	0.95	3.11	0.502	61.7	36.2	28.9	0	2	0	0	2	1135.57	360	370	TRUE
Spot 150 Erwv	VelosPro2211	transketolase [Erwinia amylovora CFBP1430]	gi|292487104	erwiniaNCBI_130313.fasta	72316.9	1	13	13	29	0.0189	0.211	AVSDKPSLLMCK	K	T	0.95	2.9	0.345	61.6	36.6	25.9	0	2	0	0	2	1364.69	233	244	TRUE
Spot 150 Erwv	VelosPro2211	transketolase [Erwinia amylovora CFBP1430]	gi|292487104	erwiniaNCBI_130313.fasta	72316.9	1	13	13	29	0.0189	0.211	FVEQLQANPAK	K	I	0.95	3.31	0.338	71.8	36.8	26.5	0	5	0	0	2	1244.66	344	354	TRUE
Spot 150 Erwv	VelosPro2211	transketolase [Erwinia amylovora CFBP1430]	gi|292487104	erwiniaNCBI_130313.fasta	72316.9	1	13	13	29	0.0189	0.211	GVDGHDADAIKK	R	A	0.95	2.64	0.508	41.6	36.3	8.58	0	0	1	0	2	1225.62	215	226	TRUE
Spot 150 Erwv	VelosPro2211	transketolase [Erwinia amylovora CFBP1430]	gi|292487104	erwiniaNCBI_130313.fasta	72316.9	1	13	13	29	0.0189	0.211	IKNELPANWAAESQK	R	F	0.95	4.44	0.459	86.4	36.7	50.8	0	2	0	0	2	1698.88	329	343	TRUE
Spot 150 Erwv	VelosPro2211	transketolase [Erwinia amylovora CFBP1430]	gi|292487104	erwiniaNCBI_130313.fasta	72316.9	1	13	13	29	0.0189	0.211	KASQNAIEAFGK	R	L	0.95	3.55	0.544	67.1	36.7	33.6	0	2	0	0	2	1263.67	359	370	TRUE
Spot 150 Erwv	VelosPro2211	transketolase [Erwinia amylovora CFBP1430]	gi|292487104	erwiniaNCBI_130313.fasta	72316.9	1	13	13	29	0.0189	0.211	NELPANWAAESQK	K	F	0.95	3.82	0.519	70.6	36.6	36.5	0	2	0	0	2	1457.7	331	343	TRUE
Spot 150 Erwv	VelosPro2211	transketolase [Erwinia amylovora CFBP1430]	gi|292487104	erwiniaNCBI_130313.fasta	72316.9	1	13	13	29	0.0189	0.211	QNLAQQER	R	T	0.95	2.15	0.196	46.6	36	10.2	0	1	0	0	2	986.501	521	528	TRUE
Spot 150 Erwv	VelosPro2211	transketolase [Erwinia amylovora CFBP1430]	gi|292487104	erwiniaNCBI_130313.fasta	72316.9	1	13	13	29	0.0189	0.211	TVIGFGSPNK	K	A	0.95	2.07	0.365	36.7	36.4	6.74	0	2	0	0	2	1019.55	245	254	TRUE
Spot 150 Erwv	VelosPro2211	transketolase [Erwinia amylovora CFBP1430]	gi|292487104	erwiniaNCBI_130313.fasta	72316.9	1	13	13	29	0.0189	0.211	VAIEAGIADYWFK	R	Y	0.95	4.97	0.525	81.5	36.7	38.2	0	2	0	0	2	1482.76	609	621	TRUE
Spot 150 Erwv	VelosPro2211	transketolase [Erwinia amylovora CFBP1430]	gi|292487104	erwiniaNCBI_130313.fasta	72316.9	1	13	13	29	0.0189	0.211	VVSMPSTDAFDKQDAAYR	R	E	0.95	2.15	0.496	77	37.8	44.2	0	0	1	0	2	2016.93	580	597	TRUE
Spot 151 Erwv	VelosPro2212	transketolase [Erwinia amylovora CFBP1430]	gi|292487104,gi|312171209,gi|385787227	erwiniaNCBI_130313.fasta	72316.9	1	3	3	3	0.00137	0.0528	KASQNAIEAFGK	R	L	0.95	2.95	0.474	54.8	36.4	23.3	0	1	0	0	2	1263.67	359	370	TRUE
Spot 151 Erwv	VelosPro2212	transketolase [Erwinia amylovora CFBP1430]	gi|292487104,gi|312171209,gi|385787227	erwiniaNCBI_130313.fasta	72316.9	1	3	3	3	0.00137	0.0528	TVIGFGSPNK	K	A	0.95	2.15	0.232	30.1	36	-1.87	0	1	0	0	2	1019.55	245	254	TRUE
Spot 151 Erwv	VelosPro2212	transketolase [Erwinia amylovora CFBP1430]	gi|292487104,gi|312171209,gi|385787227	erwiniaNCBI_130313.fasta	72316.9	1	3	3	3	0.00137	0.0528	VAIEAGIADYWFK	R	Y	0.95	2.23	0.309	32	36.8	5.56	0	1	0	0	2	1498.76	609	621	TRUE
Spot 166 Erwv	VelosPro2213	Zn-dependent oligopeptidase [Erwinia amylovora CFBP1430]	gi|292489997	erwiniaNCBI_130313.fasta	77229.4	1	11	11	14	0.00615	0.187	EGGNYAALDIAQK	K	K	0.95	3.5	0.364	77.5	36.7	30.8	0	1	0	0	2	1349.67	115	127	TRUE
Spot 166 Erwv	VelosPro2213	Zn-dependent oligopeptidase [Erwinia amylovora CFBP1430]	gi|292489997	erwiniaNCBI_130313.fasta	77229.4	1	11	11	14	0.00615	0.187	ETGQSFLDNILTR	R	G	0.95	3.81	0.431	80.7	36.8	0	0	2	0	0	2	1493.76	637	649	TRUE
Spot 166 Erwv	VelosPro2213	Zn-dependent oligopeptidase [Erwinia amylovora CFBP1430]	gi|292489997	erwiniaNCBI_130313.fasta	77229.4	1	11	11	14	0.00615	0.187	FEEEGIFNR	R	E	0.95	3.01	0.323	50.6	36.2	1.46	0	1	0	0	2	1140.53	628	636	TRUE
Spot 166 Erwv	VelosPro2213	Zn-dependent oligopeptidase [Erwinia amylovora CFBP1430]	gi|292489997	erwiniaNCBI_130313.fasta	77229.4	1	11	11	14	0.00615	0.187	FFDLFDESGEPR	R	G	0.95	3.91	0.461	73.8	36.8	38.3	0	1	0	0	2	1458.65	393	404	TRUE
Spot 166 Erwv	VelosPro2213	Zn-dependent oligopeptidase [Erwinia amylovora CFBP1430]	gi|292489997	erwiniaNCBI_130313.fasta	77229.4	1	11	11	14	0.00615	0.187	GGSEEPMALFR	R	R	0.95	2.62	0.293	44.1	36.2	6.79	0	1	0	0	2	1209.56	650	660	TRUE
Spot 166 Erwv	VelosPro2213	Zn-dependent oligopeptidase [Erwinia amylovora CFBP1430]	gi|292489997	erwiniaNCBI_130313.fasta	77229.4	1	11	11	14	0.00615	0.187	HDVDVYHADVR	R	F	0.95	2.41	0.473	52	36.1	18.2	0	1	0	0	2	1325.62	382	392	TRUE
Spot 166 Erwv	VelosPro2213	Zn-dependent oligopeptidase [Erwinia amylovora CFBP1430]	gi|292489997	erwiniaNCBI_130313.fasta	77229.4	1	11	11	14	0.00615	0.187	LDAMLEHYGIK	K	E	0.95	2.75	0.396	53.6	36.7	17.8	0	1	0	0	2	1305.65	669	679	TRUE
Spot 166 Erwv	VelosPro2213	Zn-dependent oligopeptidase [Erwinia amylovora CFBP1430]	gi|292489997	erwiniaNCBI_130313.fasta	77229.4	1	11	11	14	0.00615	0.187	LFSPVSHLNSVK	R	N	0.95	2.81	0.219	57.3	36.5	11.5	0	1	0	0	2	1327.74	66	77	TRUE
Spot 166 Erwv	VelosPro2213	Zn-dependent oligopeptidase [Erwinia amylovora CFBP1430]	gi|292489997	erwiniaNCBI_130313.fasta	77229.4	1	11	11	14	0.00615	0.187	MAENPAQVTDFLNDLAK	K	R	0.95	5.32	0.527	115	37.3	78.8	0	2	0	0	2	1892.91	287	303	TRUE
Spot 166 Erwv	VelosPro2213	Zn-dependent oligopeptidase [Erwinia amylovora CFBP1430]	gi|292489997	erwiniaNCBI_130313.fasta	77229.4	1	11	11	14	0.00615	0.187	NYQAALFILR	K	Q	0.95	2.46	0.428	41.8	36	7.06	0	2	0	0	2	1208.68	541	550	TRUE
Spot 166 Erwv	VelosPro2213	Zn-dependent oligopeptidase [Erwinia amylovora CFBP1430]	gi|292489997	erwiniaNCBI_130313.fasta	77229.4	1	11	11	14	0.00615	0.187	SVVAEVVAK	R	G	0.95	1.78	0.106	43.6	36.6	0.91	0	1	0	0	2	901.535	35	43	TRUE
Spot 174 Erwv	VelosPro2215	succinate dehydrogenase flavoprotein subunit [Erwinia amylovora CFBP1430]	gi|292487651,gi|292898888	erwiniaNCBI_130313.fasta	64295.1	1	6	7	12	0.00693	0.117	ATVLATGGAGR	R	I	0.95	3.41	0.392	95.9	36.6	39.7	0	3	0	0	2	973.543	197	207	TRUE
Spot 174 Erwv	VelosPro2215	succinate dehydrogenase flavoprotein subunit [Erwinia amylovora CFBP1430]	gi|292487651,gi|292898888	erwiniaNCBI_130313.fasta	64295.1	1	6	7	12	0.00693	0.117	EFDAVVIGAGGAGMR	R	A	0.95	5.08	0.617	112	36.5	69.1	0	3	0	0	2	1465.71	7	21	TRUE
Spot 174 Erwv	VelosPro2215	succinate dehydrogenase flavoprotein subunit [Erwinia amylovora CFBP1430]	gi|292487651,gi|292898888	erwiniaNCBI_130313.fasta	64295.1	1	6	7	12	0.00693	0.117	IYQRPFGGQSK	R	N	0.95	3.09	0.467	47.9	36.4	6.07	0	1	0	0	2	1280.67	114	124	TRUE
Spot 174 Erwv	VelosPro2215	succinate dehydrogenase flavoprotein subunit [Erwinia amylovora CFBP1430]	gi|292487651,gi|292898888	erwiniaNCBI_130313.fasta	64295.1	1	6	7	12	0.00693	0.117	LGGNSLLDLVVFGR	R	A	0.95	4.82	0.493	95	36.7	61.8	0	2	0	0	2	1459.83	400	413	TRUE
Spot 174 Erwv	VelosPro2215	succinate dehydrogenase flavoprotein subunit [Erwinia amylovora CFBP1430]	gi|292487651,gi|292898888	erwiniaNCBI_130313.fasta	64295.1	1	6	7	12	0.00693	0.117	LPGILELSR	R	T	0.95	2.71	0.488	65.3	35.3	16.5	0	1	0	0	2	997.604	327	335	TRUE
Spot 174 Erwv	VelosPro2215	succinate dehydrogenase flavoprotein subunit [Erwinia amylovora CFBP1430]	gi|292487651,gi|292898888	erwiniaNCBI_130313.fasta	64295.1	1	6	7	12	0.00693	0.117	NFGGEQAAR	K	T	0.95	2.45	0.259	51.7	36.1	11.6	0	2	0	0	2	949.449	125	133	TRUE
Spot 175 Erwv	VelosPro2214	protease maturation protein [Erwinia amylovora CFBP1430]	gi|292487473,gi|312171578	erwiniaNCBI_130313.fasta	67705.5	1	3	3	4	0.00207	0.0482	ALSEVHDDIANK	K	L	0.95	3.04	0.387	58.5	36.4	23.4	0	2	0	0	2	1311.65	363	374	TRUE
Spot 175 Erwv	VelosPro2214	protease maturation protein [Erwinia amylovora CFBP1430]	gi|292487473,gi|312171578	erwiniaNCBI_130313.fasta	67705.5	1	3	3	4	0.00207	0.0482	ISEHKPEAVK	R	A	0.95	2.58	0.403	42.2	35.9	5.11	0	1	0	0	2	1137.63	468	477	TRUE
Spot 175 Erwv	VelosPro2214	protease maturation protein [Erwinia amylovora CFBP1430]	gi|292487473,gi|312171578	erwiniaNCBI_130313.fasta	67705.5	1	3	3	4	0.00207	0.0482	LDDTQPEK	R	V	0.95	2.14	0.225	0	0	0	0	1	0	0	2	945.453	353	360	TRUE
Spot 222 Erwv	VelosPro2216	periplasmic oligopeptide-binding protein [Erwinia tasmaniensis Et1/99]	gi|188533726,gi|292488413	erwiniaNCBI_130313.fasta	60840.5	0.998	2	2	3	0.00173	0.0442	HQGNFDVAR	R	A	0.95	2.04	0.412	46.2	36.1	18.1	0	1	0	0	2	1043.5	431	439	TRUE
Spot 222 Erwv	VelosPro2216	periplasmic oligopeptide-binding protein [Erwinia tasmaniensis Et1/99]	gi|188533726,gi|292488413	erwiniaNCBI_130313.fasta	60840.5	0.998	2	2	3	0.00173	0.0442	VTFLPISSEVTDTNR	K	Y	0.95	4.11	0.45	79.1	36.9	43.8	0	2	0	0	2	1678.86	247	261	TRUE
Spot 222 Erwv	VelosPro2216	acetolactate synthase large subunit [Erwinia amylovora CFBP1430]	gi|292486646,gi|292897883	erwiniaNCBI_130313.fasta	59963	1	6	7	10	0.00577	0.214	AANLAVQR	K	C	0.95	2.17	-0.013	63.5	35.8	13.4	0	2	0	0	2	842.484	267	274	FALSE
Spot 222 Erwv	VelosPro2216	acetolactate synthase large subunit [Erwinia amylovora CFBP1430]	gi|292486646,gi|292897883	erwiniaNCBI_130313.fasta	59963	1	6	7	10	0.00577	0.214	AFASASGIPTVATLK	R	G	0.95	4.27	0.484	86.8	36.9	41	0	1	0	0	2	1433.8	230	244	FALSE
Spot 222 Erwv	VelosPro2216	acetolactate synthase large subunit [Erwinia amylovora CFBP1430]	gi|292486646,gi|292897883	erwiniaNCBI_130313.fasta	59963	1	6	7	10	0.00577	0.214	FDDRVTGK	R	L	0.95	2.24	0.273	40.6	35.4	1.39	0	1	0	0	2	937.474	285	292	FALSE
Spot 222 Erwv	VelosPro2216	acetolactate synthase large subunit [Erwinia amylovora CFBP1430]	gi|292486646,gi|292897883	erwiniaNCBI_130313.fasta	59963	1	6	7	10	0.00577	0.214	HEQGAAMAAIGFAR	R	A	0.95	2.98	0.349	93	37	51.2	0	2	0	0	2	1445.7	58	71	FALSE
Spot 222 Erwv	VelosPro2216	acetolactate synthase large subunit [Erwinia amylovora CFBP1430]	gi|292486646,gi|292897883	erwiniaNCBI_130313.fasta	59963	1	6	7	10	0.00577	0.214	ILLLDNQR	K	L	0.95	2.67	0.158	49.9	35.3	6.73	0	1	0	0	2	984.584	462	469	FALSE
Spot 222 Erwv	VelosPro2216	acetolactate synthase large subunit [Erwinia amylovora CFBP1430]	gi|292486646,gi|292897883	erwiniaNCBI_130313.fasta	59963	1	6	7	10	0.00577	0.214	KPILYVGGGVGMADAVDALR	R	A	0.95	4.89	0.521	74.5	37.7	4.01	0	0	4	0	2	2002.08	210	229	FALSE
Spot 222 Erwv	VelosPro2216	acetolactate synthase large subunit [Erwinia amylovora CFBP1430]	gi|292486646,gi|292897883	erwiniaNCBI_130313.fasta	59963	1	6	7	10	0.00577	0.214	LDTFAPCASVIHIDIDPAELHK	K	L	0.95	2.81	0.369	60.5	38.4	22.1	0	0	1	0	2	2462.24	293	314	FALSE
Spot 222 Erwv	VelosPro2216	acetolactate synthase large subunit [Erwinia amylovora CFBP1430]	gi|292486646,gi|292897883	erwiniaNCBI_130313.fasta	59963	1	6	7	10	0.00577	0.214	RAHVGLQGDINK	R	L	0.95	3.06	0.37	71.3	36.3	37.5	0	1	0	0	2	1307.72	317	328	FALSE
Spot 222 Erwv	VelosPro2216	acetolactate synthase large subunit [Erwinia amylovora CFBP1430]	gi|292486646,gi|292897883	erwiniaNCBI_130313.fasta	59963	1	6	7	10	0.00577	0.214	SGRPGPVLVDIPK	K	D	0.95	2.48	0.185	34.5	36.3	-3.04	0	1	0	0	2	1334.78	159	171	FALSE
Spot 271 Erwv	VelosPro2217	HrpW protein [Erwinia amylovora CFBP1430]	gi|3150150	erwiniaNCBI_130313.fasta	45347.9	1	6	6	9	0.00478	0.213	AGQVFDGK	K	G	0.95	2.64	0.283	39.7	35.1	12.6	0	1	0	0	2	821.415	263	270	FALSE
Spot 271 Erwv	VelosPro2217	HrpW protein [Erwinia amylovora CFBP1430]	gi|3150150	erwiniaNCBI_130313.fasta	45347.9	1	6	6	9	0.00478	0.213	AKDFGTFVR	K	T	0.95	1.92	0.416	47.1	35.4	17.6	0	2	0	0	2	1040.55	378	386	FALSE
Spot 271 Erwv	VelosPro2217	HrpW protein [Erwinia amylovora CFBP1430]	gi|3150150	erwiniaNCBI_130313.fasta	45347.9	1	6	6	9	0.00478	0.213	IDNLHVTNVGEDAITVKPNSAGK	K	K	0.95	6.36	0.524	80.1	38.3	31.2	0	0	2	0	2	2392.25	322	344	FALSE
Spot 271 Erwv	VelosPro2217	HrpW protein [Erwinia amylovora CFBP1430]	gi|3150150	erwiniaNCBI_130313.fasta	45347.9	1	6	6	9	0.00478	0.213	ILQLNADTNLSVDNVK	K	A	0.95	5.3	0.599	119	37.3	70.9	0	2	0	0	2	1756.94	362	377	FALSE
Spot 271 Erwv	VelosPro2217	HrpW protein [Erwinia amylovora CFBP1430]	gi|3150150	erwiniaNCBI_130313.fasta	45347.9	1	6	6	9	0.00478	0.213	SDSEGLNVNTSDISLGDVENHYK	K	V	0.95	3.9	0.409	58.5	38.4	15.7	0	0	1	0	2	2493.14	414	436	FALSE
Spot 271 Erwv	VelosPro2217	HrpW protein [Erwinia amylovora CFBP1430]	gi|3150150	erwiniaNCBI_130313.fasta	45347.9	1	6	6	9	0.00478	0.213	SHVEITNSSFEHASDK	K	I	0.95	5.1	0.513	94.5	37.1	39.4	0	1	0	0	2	1787.82	346	361	FALSE
Spot 271 Erwv	VelosPro2217	molecular chaperone GroEL [Erwinia amylovora CFBP1430]	gi|259907159,gi|292489642	erwiniaNCBI_130313.fasta	57398.4	1	3	3	4	0.00213	0.0547	AALEDMGQAK	K	R	0.95	2.31	0.446	46.3	35.7	14.7	0	1	0	0	2	1049.49	312	321	TRUE
Spot 271 Erwv	VelosPro2217	molecular chaperone GroEL [Erwinia amylovora CFBP1430]	gi|259907159,gi|292489642	erwiniaNCBI_130313.fasta	57398.4	1	3	3	4	0.00213	0.0547	GQNEDQNVGIK	R	V	0.95	2.78	0.374	43.4	36.3	0	0	2	0	0	2	1201.58	431	441	TRUE
Spot 271 Erwv	VelosPro2217	molecular chaperone GroEL [Erwinia amylovora CFBP1430]	gi|259907159,gi|292489642	erwiniaNCBI_130313.fasta	57398.4	1	3	3	4	0.00213	0.0547	VEDALHATR	R	A	0.95	2.61	0.394	48.7	35.3	21.7	0	1	0	0	2	1011.52	396	404	TRUE
Spot 274 Erwv	VelosPro2218	beta-galactosidase/beta-glucuronidase [Erwinia amylovora CFBP1430]	gi|292487393,gi|312171498	erwiniaNCBI_130313.fasta	57223.3	0.998	2	2	3	0.00165	0.0613	NLGADQMASLK	R	D	0.95	2.9	0.577	64.3	36	31.4	0	2	0	0	2	1163.57	258	268	TRUE
Spot 274 Erwv	VelosPro2218	beta-galactosidase/beta-glucuronidase [Erwinia amylovora CFBP1430]	gi|292487393,gi|312171498	erwiniaNCBI_130313.fasta	57223.3	0.998	2	2	3	0.00165	0.0613	YIPHEVALFSANPGSPAGAPK	K	L	0.95	3.25	0.353	46.7	38.1	5.23	0	0	1	0	2	2123.09	209	229	TRUE
Spot 274 Erwv	VelosPro2218	inosine-5'-monophosphate dehydrogenase [Erwinia amylovora CFBP1430]	gi|188533181,gi|259907728,gi|292489036,gi|312173192,gi|385785492	erwiniaNCBI_130313.fasta	51462.6	1	6	7	14	0.00771	0.178	FVTDLSLPVSAVMTPK	R	E	0.95	4.8	0.531	97.6	36.9	29	0	6	0	0	2	1704.92	141	156	TRUE
Spot 274 Erwv	VelosPro2218	inosine-5'-monophosphate dehydrogenase [Erwinia amylovora CFBP1430]	gi|188533181,gi|259907728,gi|292489036,gi|312173192,gi|385785492	erwiniaNCBI_130313.fasta	51462.6	1	6	7	14	0.00771	0.178	GMGSLGAMSK	R	G	0.95	2.22	0.249	0	0	0	0	1	0	0	2	954.438	387	396	TRUE
Spot 274 Erwv	VelosPro2218	inosine-5'-monophosphate dehydrogenase [Erwinia amylovora CFBP1430]	gi|188533181,gi|259907728,gi|292489036,gi|312173192,gi|385785492	erwiniaNCBI_130313.fasta	51462.6	1	6	7	14	0.00771	0.178	LKEIVHQQMGGLR	R	S	0.95	3.68	0.465	76.1	36.6	35	0	2	0	0	2	1524.83	427	439	TRUE
Spot 274 Erwv	VelosPro2218	inosine-5'-monophosphate dehydrogenase [Erwinia amylovora CFBP1430]	gi|188533181,gi|259907728,gi|292489036,gi|312173192,gi|385785492	erwiniaNCBI_130313.fasta	51462.6	1	6	7	14	0.00771	0.178	SCMGLTGCATIDELR	R	T	0.95	5.38	0.538	111	37.2	67.3	0	1	0	0	2	1699.75	440	454	TRUE
Spot 274 Erwv	VelosPro2218	inosine-5'-monophosphate dehydrogenase [Erwinia amylovora CFBP1430]	gi|188533181,gi|259907728,gi|292489036,gi|312173192,gi|385785492	erwiniaNCBI_130313.fasta	51462.6	1	6	7	14	0.00771	0.178	VGAAVGAGAGNEER	R	V	0.95	3.64	0.478	54	36.5	21.7	0	3	0	0	2	1257.62	220	233	TRUE
Spot 274 Erwv	VelosPro2218	inosine-5'-monophosphate dehydrogenase [Erwinia amylovora CFBP1430]	gi|188533181,gi|259907728,gi|292489036,gi|312173192,gi|385785492	erwiniaNCBI_130313.fasta	51462.6	1	6	7	14	0.00771	0.178	YFQTDNAADKLVPEGIEGR	R	V	0.95	3.97	0.393	43.7	38	7.71	0	0	1	0	2	2123.04	402	420	TRUE
Spot 293 Erwv	VelosPro2239	ABC transporter substrate-binding protein [Erwinia amylovora CFBP1430]	gi|292487775,gi|312171890	erwiniaNCBI_130313.fasta	56440.3	1	4	4	7	0.0041	0.0918	AAINYAINR	R	Q	0.95	2.92	0.288	46.5	36.5	11.2	0	2	0	0	2	1005.55	287	295	TRUE
Spot 293 Erwv	VelosPro2239	ABC transporter substrate-binding protein [Erwinia amylovora CFBP1430]	gi|292487775,gi|312171890	erwiniaNCBI_130313.fasta	56440.3	1	4	4	7	0.0041	0.0918	FQDGTEFDAAAVK	K	A	0.95	3.71	0.45	92.6	36.5	49.9	0	2	0	0	2	1398.65	98	110	TRUE
Spot 293 Erwv	VelosPro2239	ABC transporter substrate-binding protein [Erwinia amylovora CFBP1430]	gi|292487775,gi|312171890	erwiniaNCBI_130313.fasta	56440.3	1	4	4	7	0.0041	0.0918	TIASTDVIDANTVK	K	I	0.95	4.17	0.181	81.2	37.1	30.2	0	1	0	0	2	1447.76	131	144	TRUE
Spot 293 Erwv	VelosPro2239	ABC transporter substrate-binding protein [Erwinia amylovora CFBP1430]	gi|292487775,gi|312171890	erwiniaNCBI_130313.fasta	56440.3	1	4	4	7	0.0041	0.0918	VEVTAMDAGQR	K	A	0.95	2.7	0.297	70.9	36.3	4.54	0	2	0	0	2	1192.56	378	388	TRUE
Spot 301 Erwv	VelosPro2241	argininosuccinate lyase [Erwinia amylovora CFBP1430]	gi|292486634,gi|312170699	erwiniaNCBI_130313.fasta	50240.9	1	10	10	16	0.00901	0.263	AQVSELLAATR	K	Q	0.95	2.93	0.559	72.3	36.4	32	0	2	0	0	2	1158.65	123	133	TRUE
Spot 301 Erwv	VelosPro2241	argininosuccinate lyase [Erwinia amylovora CFBP1430]	gi|292486634,gi|312170699	erwiniaNCBI_130313.fasta	50240.9	1	10	10	16	0.00901	0.263	EAAEQGYANSTELADYLVAK	K	G	0.95	4.12	0.343	72.5	37.9	35.3	0	0	1	0	2	2143.02	358	377	TRUE
Spot 301 Erwv	VelosPro2241	argininosuccinate lyase [Erwinia amylovora CFBP1430]	gi|292486634,gi|312170699	erwiniaNCBI_130313.fasta	50240.9	1	10	10	16	0.00901	0.263	EQLAGWLGFASATR	R	N	0.95	4.34	0.572	94.7	36.5	56	0	1	0	0	2	1506.77	210	223	TRUE
Spot 301 Erwv	VelosPro2241	argininosuccinate lyase [Erwinia amylovora CFBP1430]	gi|292486634,gi|312170699	erwiniaNCBI_130313.fasta	50240.9	1	10	10	16	0.00901	0.263	FTQPADQR	R	F	0.95	3.06	0.218	28.4	36.3	-1.15	0	1	0	0	2	962.469	8	15	TRUE
Spot 301 Erwv	VelosPro2241	argininosuccinate lyase [Erwinia amylovora CFBP1430]	gi|292486634,gi|312170699	erwiniaNCBI_130313.fasta	50240.9	1	10	10	16	0.00901	0.263	LAEQDIIGSVAWSK	R	A	0.95	3.32	0.309	87.6	36.9	47.8	0	1	0	0	2	1516.8	29	42	TRUE
Spot 301 Erwv	VelosPro2241	argininosuccinate lyase [Erwinia amylovora CFBP1430]	gi|292486634,gi|312170699	erwiniaNCBI_130313.fasta	50240.9	1	10	10	16	0.00901	0.263	LSELQQFSR	K	V	0.95	3.44	0.416	70.2	36.1	28.5	0	2	0	0	2	1107.58	407	415	TRUE
Spot 301 Erwv	VelosPro2241	argininosuccinate lyase [Erwinia amylovora CFBP1430]	gi|292486634,gi|312170699	erwiniaNCBI_130313.fasta	50240.9	1	10	10	16	0.00901	0.263	NSLDTVSDR	R	D	0.95	2.44	0.318	54.1	36	17	0	1	0	0	2	1006.48	224	232	TRUE
Spot 301 Erwv	VelosPro2241	argininosuccinate lyase [Erwinia amylovora CFBP1430]	gi|292486634,gi|312170699	erwiniaNCBI_130313.fasta	50240.9	1	10	10	16	0.00901	0.263	SRNDQVATDLK	R	L	0.95	2.08	0.0877	51.5	36.5	7.74	0	1	0	0	2	1246.64	108	118	TRUE
Spot 301 Erwv	VelosPro2241	argininosuccinate lyase [Erwinia amylovora CFBP1430]	gi|292486634,gi|312170699	erwiniaNCBI_130313.fasta	50240.9	1	10	10	16	0.00901	0.263	VQGALTAMSMTLK	R	G	0.95	4.05	0.489	74.9	36.3	31	0	4	0	0	2	1382.7	299	311	TRUE
Spot 301 Erwv	VelosPro2241	argininosuccinate lyase [Erwinia amylovora CFBP1430]	gi|292486634,gi|312170699	erwiniaNCBI_130313.fasta	50240.9	1	10	10	16	0.00901	0.263	VTSGSSLMPQK	K	K	0.95	2.12	0.399	48.5	36.2	7.78	0	2	0	0	2	1150.58	273	283	TRUE
Spot 301 Erwv	VelosPro2241	glutamyl-tRNA synthetase [Erwinia amylovora CFBP1430]	gi|188533253,gi|292488947,gi|292900084,gi|312173108	erwiniaNCBI_130313.fasta	55876.9	0.998	2	2	2	0.00113	0.0385	HGAVGVMQYR	R	D	0.95	2.32	0.577	41.9	36.3	17.4	0	1	0	0	2	1133.55	266	275	TRUE
Spot 301 Erwv	VelosPro2241	glutamyl-tRNA synthetase [Erwinia amylovora CFBP1430]	gi|188533253,gi|292488947,gi|292900084,gi|312173108	erwiniaNCBI_130313.fasta	55876.9	0.998	2	2	2	0.00113	0.0385	NHGGEFVLR	R	I	0.95	1.84	0.102	36	35.8	12.7	0	1	0	0	2	1028.53	56	64	TRUE
Spot 341 Erwv	VelosPro2251	UDP-N-acetylmuramoylalanyl-D-glutamyl-2,6-diaminopimelate--D-alanyl-D-alanyl ligase [Erwinia amylovora CFBP1430]	gi|292489361,gi|312173526	erwiniaNCBI_130313.fasta	47411.3	1	3	3	4	0.00234	0.0774	AIADVTTDTR	R	K	0.95	2.31	0.497	64.1	36.5	25.8	0	1	0	0	2	1062.54	23	32	TRUE
Spot 341 Erwv	VelosPro2251	UDP-N-acetylmuramoylalanyl-D-glutamyl-2,6-diaminopimelate--D-alanyl-D-alanyl ligase [Erwinia amylovora CFBP1430]	gi|292489361,gi|312173526	erwiniaNCBI_130313.fasta	47411.3	1	3	3	4	0.00234	0.0774	IVALTGSSGK	R	T	0.95	2.39	0.241	51.8	35.5	20.9	0	1	0	0	2	932.541	102	111	TRUE
Spot 341 Erwv	VelosPro2251	UDP-N-acetylmuramoylalanyl-D-glutamyl-2,6-diaminopimelate--D-alanyl-D-alanyl ligase [Erwinia amylovora CFBP1430]	gi|292489361,gi|312173526	erwiniaNCBI_130313.fasta	47411.3	1	3	3	4	0.00234	0.0774	RLPVELPQVVVADTR	K	I	0.95	3.02	0.382	31.9	37.2	0.63	0	2	0	0	2	1691.98	70	84	TRUE
Spot 341 Erwv	VelosPro2251	serine hydroxymethyltransferase [Erwinia amylovora CFBP1430]	gi|259907694,gi|292489072,gi|385785526	erwiniaNCBI_130313.fasta	45593.1	1	7	7	10	0.00585	0.165	AMVEVFLQR	K	G	0.95	3.07	0.0112	74.8	35.6	0	0	1	0	0	2	1108.58	297	305	TRUE
Spot 341 Erwv	VelosPro2251	serine hydroxymethyltransferase [Erwinia amylovora CFBP1430]	gi|259907694,gi|292489072,gi|385785526	erwiniaNCBI_130313.fasta	45593.1	1	7	7	10	0.00585	0.165	ANITVNK	R	N	0.95	2.14	0.167	44.9	36.3	0	0	1	0	0	2	759.436	340	346	TRUE
Spot 341 Erwv	VelosPro2251	serine hydroxymethyltransferase [Erwinia amylovora CFBP1430]	gi|259907694,gi|292489072,gi|385785526	erwiniaNCBI_130313.fasta	45593.1	1	7	7	10	0.00585	0.165	GGDEDFYK	K	K	0.95	1.84	0.298	40.4	35.8	2.92	0	1	0	0	2	930.384	243	250	TRUE
Spot 341 Erwv	VelosPro2251	serine hydroxymethyltransferase [Erwinia amylovora CFBP1430]	gi|259907694,gi|292489072,gi|385785526	erwiniaNCBI_130313.fasta	45593.1	1	7	7	10	0.00585	0.165	IDYNELAELAK	K	T	0.95	3.36	0.37	64.8	36.4	26.8	0	1	0	0	2	1278.66	153	163	TRUE
Spot 341 Erwv	VelosPro2251	serine hydroxymethyltransferase [Erwinia amylovora CFBP1430]	gi|259907694,gi|292489072,gi|385785526	erwiniaNCBI_130313.fasta	45593.1	1	7	7	10	0.00585	0.165	NSVPNDPK	K	S	0.95	2	0.233	25.8	35.3	-11.1	0	2	0	0	2	870.432	347	354	TRUE
Spot 341 Erwv	VelosPro2251	serine hydroxymethyltransferase [Erwinia amylovora CFBP1430]	gi|259907694,gi|292489072,gi|385785526	erwiniaNCBI_130313.fasta	45593.1	1	7	7	10	0.00585	0.165	TYQQQVAK	R	N	0.95	2.33	0.318	45.6	35.2	10.9	0	2	0	0	2	965.505	286	293	TRUE
Spot 341 Erwv	VelosPro2251	serine hydroxymethyltransferase [Erwinia amylovora CFBP1430]	gi|259907694,gi|292489072,gi|385785526	erwiniaNCBI_130313.fasta	45593.1	1	7	7	10	0.00585	0.165	YYGGCEHVDIVEQLAIDR	R	A	0.95	3.61	0.361	44.8	38	13.1	0	0	2	0	2	2137	64	81	TRUE
Spot 345 Erwv	VelosPro2252	serine hydroxymethyltransferase [Erwinia amylovora CFBP1430]	gi|292489072	erwiniaNCBI_130313.fasta	45593.1	1	10	12	27	0.0143	0.276	AMVEVFLQR	K	G	0.95	3.38	0.147	54.9	36	0	0	3	0	0	2	1092.59	297	305	TRUE
Spot 345 Erwv	VelosPro2252	serine hydroxymethyltransferase [Erwinia amylovora CFBP1430]	gi|292489072	erwiniaNCBI_130313.fasta	45593.1	1	10	12	27	0.0143	0.276	GGDEDFYK	K	K	0.95	2.46	0.323	60.7	36	20.6	0	2	0	0	2	930.384	243	250	TRUE
Spot 345 Erwv	VelosPro2252	serine hydroxymethyltransferase [Erwinia amylovora CFBP1430]	gi|292489072	erwiniaNCBI_130313.fasta	45593.1	1	10	12	27	0.0143	0.276	IDYNELAELAK	K	T	0.95	3.08	0.471	69.3	36.5	26.1	0	2	0	0	2	1278.66	153	163	FALSE
Spot 345 Erwv	VelosPro2252	serine hydroxymethyltransferase [Erwinia amylovora CFBP1430]	gi|292489072	erwiniaNCBI_130313.fasta	45593.1	1	10	12	27	0.0143	0.276	KLNSAVFPGSQGGPLMHVIAGK	K	A	0.95	5.32	0.376	79.6	38.2	8.02	0	0	3	0	2	2224.19	251	272	FALSE
Spot 345 Erwv	VelosPro2252	serine hydroxymethyltransferase [Erwinia amylovora CFBP1430]	gi|292489072	erwiniaNCBI_130313.fasta	45593.1	1	10	12	27	0.0143	0.276	LNSAVFPGSQGGPLMHVIAGK	K	A	0.95	2.96	0.263	48.9	37.9	2.58	0	0	1	0	2	2096.1	252	272	FALSE
[truncated: 156 more rows]

## Sheet: LMG2024 in planta upregulated
Low virulent strain, LMG2024 in planta upregulated
[truncated: 361 more rows]

## Sheet: PFB5 in planta upregulated
High virulent strain, PFB5 in planta upregulated
[truncated: 522 more rows]

[truncated: 4 more sheets: ANOVA LMG2024 in vitro, ANOVA PFB5 in vitro, ANOVA LMG2024 in planta, ANOVA PFB5 in planta]
